# Supplementary material for: Generative network modeling reveals quantitative definitions of bilateral symmetry exhibited by a whole insect brain connectome
Source: eLife. 2023 Mar 28;12:e83739. doi: 10.7554/eLife.83739 (PMC10115445; doi:10.7554/eLife.83739)
Supplement: Figure 1—source data 1. [file elife-83739-fig1-data1.zip]

Archive with 3 entries (2 files):
- elife/
- elife/G_edgelist.txt
- elife/meta_data.csv
