# Supplementary material for: Generative network modeling reveals quantitative definitions of bilateral symmetry exhibited by a whole insect brain connectome
Source: eLife. 2023 Mar 28;12:e83739. doi: 10.7554/eLife.83739 (PMC10115445; doi:10.7554/eLife.83739)
Supplement: Figure 1—source data 1. [file elife-83739-fig1-data1.zip › elife/G_edgelist.txt]

29 8419602 9.0
29 9469519 1.0
29 8980589 2.0
29 4195012 4.0
29 4230749 2.0
29 8413663 3.0
29 4414163 1.0
29 4414184 5.0
29 3299214 2.0
29 9525492 2.0
29 4415241 1.0
29 4982172 6.0
29 9556700 2.0
29 16846805 1.0
29 3234817 5.0
29 8891315 2.0
29 16758011 1.0
29 5019924 1.0
29 7802210 2.0
29 4241237 5.0
29 7828725 1.0
29 4381129 1.0
29 8509987 8.0
29 10163418 6.0
29 8792120 3.0
29 9730873 3.0
29 9796812 2.0
29 8427677 7.0
29 7840791 2.0
29 8274902 6.0
29 7897469 3.0
29 3347834 4.0
29 3886356 3.0
29 9847388 2.0
29 5966099 3.0
29 9531722 4.0
29 7838405 2.0
29 4598363 3.0
29 4381377 3.0
29 10259967 2.0
29 2506050 1.0
29 7901791 4.0
29 16720240 1.0
29 3522293 4.0
29 7616956 7.0
29 4103336 1.0
29 9897223 1.0
29 9741463 1.0
29 8723397 2.0
29 7690945 4.0
29 15592096 2.0
29 7868195 1.0
29 8835968 2.0
29 3890028 1.0
29 7196392 3.0
29 11524047 4.0
29 7891312 4.0
29 8689674 1.0
29 4444354 2.0
29 15617305 5.0
29 3813487 1.0
29 8924186 1.0
29 5836181 2.0
29 4414426 2.0
29 16625432 2.0
29 4884579 2.0
29 8504660 1.0
29 7057894 2.0
29 8338584 2.0
29 9511772 1.0
29 8066542 2.0
29 6611894 4.0
29 9813188 1.0
29 7840203 2.0
29 8957325 2.0
29 9707941 2.0
29 9809626 1.0
29 7829784 1.0
29 16850888 1.0
29 5836163 2.0
29 4230061 1.0
29 5835815 1.0
29 8559607 1.0
29 12475432 1.0
29 11813287 1.0
29 16795524 1.0
29 16795838 1.0
8419602 3234817 10.0
8419602 4414426 2.0
8419602 10163418 2.0
8419602 4230749 2.0
8419602 8338584 2.0
8419602 4195012 2.0
8419602 4381377 3.0
8419602 4598363 9.0
8419602 11524047 4.0
8419602 16846805 2.0
8419602 4884579 2.0
8419602 5836181 3.0
8419602 5836197 2.0
8419602 8559607 5.0
8419602 8850802 2.0
8419602 29 6.0
8419602 4241237 3.0
8419602 9847388 2.0
8419602 7829784 2.0
8419602 8274902 7.0
8419602 9469519 3.0
8419602 16240569 2.0
8419602 17013073 2.0
8419602 8068173 3.0
8419602 7616956 9.0
8419602 9809626 1.0
8419602 9766793 2.0
8419602 16797672 1.0
8419602 6611894 2.0
8419602 9525492 3.0
8419602 8094859 5.0
8419602 5835799 5.0
8419602 5019924 1.0
8419602 3587612 2.0
8419602 4229950 2.0
8419602 12871993 1.0
8419602 3347834 9.0
8419602 9707941 1.0
8419602 7840203 1.0
8419602 10056280 2.0
8419602 7897469 4.0
8419602 8835968 2.0
8419602 8980589 5.0
8419602 7891312 5.0
8419602 8413663 3.0
8419602 8066542 1.0
8419602 9531722 4.0
8419602 5836206 3.0
8419602 9556700 2.0
8419602 3497901 2.0
8419602 3890028 1.0
8419602 4230739 2.0
8419602 7690945 1.0
8419602 7868195 2.0
8419602 9730873 4.0
8419602 8891315 4.0
8419602 2506050 2.0
8419602 7901791 1.0
8419602 3522293 2.0
8419602 5966099 1.0
8419602 3886356 1.0
8419602 4227544 1.0
8419602 8798010 1.0
8419602 15421363 1.0
8419602 7802210 2.0
8419602 5836035 2.0
8419602 10809383 1.0
8419602 4415241 1.0
8419602 7838405 1.0
8419602 4919895 1.0
8419602 8997281 2.0
8419602 7057894 1.0
8419602 15617305 2.0
8419602 4235139 1.0
8419602 7196392 1.0
8419602 9897223 1.0
8419602 4982172 1.0
8419602 4414184 3.0
8419602 3299214 1.0
8419602 16850888 1.0
8419602 10259967 1.0
8419602 7840791 1.0
8419602 3664102 1.0
8419602 4241192 1.0
8419602 4414163 4.0
8419602 4381129 1.0
8419602 9609048 1.0
8419602 8244823 1.0
9469519 11605861 4.0
9469519 16486385 7.0
9469519 10293348 2.0
9469519 8310955 1.0
9469519 9015568 5.0
9469519 11248536 1.0
9469519 17822238 51.0
9469519 12813847 25.0
9469519 17125520 8.0
9469519 17437719 9.0
9469519 17379372 6.0
9469519 3932136 1.0
9469519 17438424 15.0
9469519 4067286 10.0
9469519 20443501 1.0
9469519 15606239 3.0
9469519 8065771 4.0
9469519 11178891 11.0
9469519 2963280 5.0
9469519 15676571 2.0
9469519 8565131 3.0
9469519 8094859 3.0
9469519 7555968 2.0
9469519 16295025 2.0
9469519 8069432 2.0
9469519 8451818 1.0
9469519 8203947 1.0
9469519 17980792 1.0
9469519 8307514 1.0
9469519 9585145 2.0
9469519 3913629 1.0
9469519 7612147 2.0
9469519 8932110 1.0
9469519 8711574 3.0
9469519 13858797 5.0
9469519 17806341 1.0
9469519 1869592 2.0
9469519 16070049 2.0
9469519 7935088 1.0
9469519 8847957 1.0
9469519 4876704 1.0
9469519 9809626 1.0
9469519 9889095 1.0
9469519 19046339 1.0
9469519 9291474 1.0
9469519 11137808 1.0
9469519 11210000 1.0
9469519 10681487 1.0
9469519 13713529 1.0
9469519 5836035 1.0
9469519 8413663 1.0
15458316 4393049 8.0
15458316 4679139 15.0
15458316 11853038 1.0
15458316 3844799 2.0
15458316 16297403 5.0
15458316 17327188 2.0
15458316 5591201 2.0
15458316 15556868 1.0
15458316 10158972 1.0
15458316 12842593 1.0
15458316 11105182 1.0
15458316 9119558 1.0
15458316 15451084 1.0
15458316 13832416 1.0
4393049 16131474 2.0
4393049 9741463 1.0
4393049 8066542 12.0
4393049 9707941 6.0
4393049 8246081 2.0
4393049 17896997 18.0
4393049 10340880 3.0
4393049 17013169 1.0
4393049 17058350 3.0
4393049 8419602 2.0
4393049 4415241 1.0
4393049 8509987 1.0
4393049 10163418 1.0
4393049 7421507 6.0
4393049 17434825 1.0
4393049 7971031 1.0
4393049 2932028 9.0
4393049 18142558 2.0
4393049 16181377 1.0
4393049 4116174 1.0
4393049 15605987 5.0
4393049 15683275 2.0
4393049 4102413 2.0
4393049 13863331 1.0
4393049 17525174 9.0
4393049 11826171 1.0
4393049 11645541 3.0
4393049 13986583 2.0
4393049 13986477 6.0
4393049 18220289 3.0
4393049 17806341 5.0
4393049 2935198 1.0
4393049 7431625 1.0
4393049 14604028 1.0
4393049 8243455 1.0
4393049 13038489 1.0
4393049 10495502 1.0
4393049 4099900 1.0
4393049 16485079 1.0
4393049 6692908 2.0
4393049 5592307 1.0
4393049 19276024 1.0
4393049 8231264 1.0
4393049 16735586 1.0
4393049 13803032 1.0
4393049 13858797 1.0
4393049 3794023 1.0
4393049 7503199 2.0
4393049 17671219 1.0
4393049 8723267 1.0
4393049 11210000 1.0
4393049 3538129 1.0
4393049 3814175 1.0
4393049 13369670 2.0
4393049 18292832 1.0
4393049 7020344 1.0
4393049 9291474 1.0
4393049 17913032 1.0
4393049 9809626 1.0
4393049 10169396 1.0
4393049 3814635 1.0
4393049 12842593 1.0
4679139 2935173 16.0
4679139 17913032 15.0
4679139 2920061 6.0
4679139 10627239 10.0
4679139 10877689 3.0
4679139 17588623 9.0
4679139 9811608 4.0
4679139 15638906 7.0
4679139 3815483 12.0
4679139 8812078 2.0
4679139 13722516 2.0
4679139 5038920 1.0
4679139 11234536 10.0
4679139 7431625 3.0
4679139 8546775 7.0
4679139 17328632 2.0
4679139 9842000 10.0
4679139 8544824 2.0
4679139 9808146 1.0
4679139 11210000 1.0
4679139 9800178 6.0
4679139 8305958 3.0
4679139 12704360 2.0
4679139 17756162 3.0
4679139 9798791 2.0
4679139 8705088 1.0
4679139 15632120 9.0
4679139 4127926 5.0
4679139 10119916 3.0
4679139 7422595 5.0
4679139 10682411 4.0
4679139 7569260 2.0
4679139 18220289 1.0
4679139 11851588 4.0
4679139 9457719 11.0
4679139 17980698 1.0
4679139 17425996 2.0
4679139 17827115 4.0
4679139 2932028 1.0
4679139 2935198 1.0
4679139 11605567 2.0
4679139 15683275 2.0
4679139 15636958 4.0
4679139 2920554 9.0
4679139 9585013 2.0
4679139 8842220 3.0
4679139 11645541 2.0
4679139 3158085 2.0
4679139 8034919 4.0
4679139 15638932 3.0
4679139 18142558 3.0
4679139 13429045 1.0
4679139 3538129 1.0
4679139 8245513 1.0
4679139 9761454 5.0
4679139 15732471 1.0
4679139 8238322 1.0
4679139 8307514 1.0
4679139 8813113 2.0
4679139 16181377 1.0
4679139 3806573 1.0
4679139 4679139 2.0
4679139 15556868 1.0
4679139 9291938 1.0
4679139 17384874 3.0
4679139 9287906 1.0
4679139 16297403 1.0
4679139 17654617 1.0
4679139 7467027 3.0
4679139 17671219 1.0
4679139 15225589 1.0
4679139 16434842 4.0
4679139 17012001 1.0
4679139 8932110 2.0
4679139 3235409 1.0
4679139 16369928 1.0
4679139 8717042 1.0
4679139 18292832 2.0
4679139 8943485 1.0
4679139 3765728 1.0
4679139 2854715 1.0
4679139 4101621 1.0
4679139 15585114 1.0
4679139 18644088 1.0
4679139 8752697 1.0
4679139 3814175 1.0
4679139 10681487 1.0
4679139 14760757 1.0
4679139 8349454 2.0
4679139 17415439 1.0
4679139 5869204 1.0
15592696 4393049 13.0
15592696 17327188 2.0
15592696 7934904 1.0
15592696 10167116 1.0
15592696 15829660 4.0
15592696 17654617 4.0
15592696 3844799 4.0
15592696 4116174 4.0
15592696 16735586 3.0
15592696 16297403 2.0
15592696 5592307 5.0
15592696 17819985 2.0
15592696 11788830 2.0
15592696 7503199 5.0
15592696 15653288 1.0
15592696 12842593 3.0
15592696 8349454 2.0
15592696 5591201 1.0
15592696 16463097 1.0
15592696 16188942 1.0
17327188 3167039 4.0
17327188 17324637 4.0
17327188 15632120 4.0
17327188 10018260 2.0
17327188 10877689 2.0
17327188 17588623 1.0
17327188 15517247 1.0
17327188 9753418 2.0
17327188 9565674 2.0
17327188 9585036 2.0
17327188 9798791 2.0
17327188 18341449 5.0
17327188 16884085 2.0
17327188 16399845 7.0
17327188 17012001 1.0
17327188 17379372 3.0
17327188 9507904 1.0
17327188 13722516 1.0
17327188 18302665 1.0
17327188 9811608 2.0
17327188 3814853 1.0
17327188 16260741 1.0
15653288 10158972 25.0
15653288 12842593 13.0
15653288 3844799 19.0
15653288 8254894 2.0
15653288 17327188 2.0
15653288 16297403 1.0
15653288 7503199 6.0
15653288 4679139 7.0
15653288 4247099 6.0
15653288 13634759 2.0
15653288 15829660 3.0
15653288 16515871 3.0
15653288 15588800 1.0
15653288 10990803 1.0
15653288 14517691 8.0
15653288 16316981 1.0
15653288 15458316 1.0
15653288 17068730 2.0
15653288 6219781 2.0
15653288 13795090 2.0
15653288 5592307 1.0
15653288 8231264 5.0
15653288 11853038 1.0
15653288 8159396 1.0
15653288 8349454 1.0
15653288 9761454 1.0
15653288 15592696 1.0
15653288 13173311 1.0
10158972 14154154 2.0
10158972 5783868 10.0
10158972 7934904 1.0
10158972 4327684 2.0
10158972 10013517 1.0
10158972 17587452 2.0
10158972 13634759 3.0
10158972 18861011 11.0
10158972 4119387 4.0
10158972 4700182 2.0
10158972 5560620 4.0
10158972 10167078 6.0
10158972 16316981 1.0
10158972 16158918 2.0
10158972 16318521 22.0
10158972 10158972 1.0
10158972 5480553 2.0
10158972 14517691 1.0
10158972 5559657 2.0
10158972 9750356 1.0
10158972 7503199 3.0
10158972 16586265 1.0
10158972 15556081 1.0
10158972 13167025 2.0
10158972 8995807 1.0
10158972 4391978 2.0
10158972 2557644 2.0
10158972 10934438 1.0
12842593 2439067 2.0
12842593 11003707 8.0
12842593 9800031 5.0
12842593 5186443 6.0
12842593 3729504 1.0
12842593 3945394 1.0
12842593 4128002 2.0
12842593 6703240 1.0
12842593 8546775 9.0
12842593 8034919 9.0
12842593 18142558 2.0
12842593 5771934 8.0
12842593 17525174 12.0
12842593 15638932 6.0
12842593 7431625 1.0
12842593 16399845 1.0
12842593 4346154 6.0
12842593 15633329 4.0
12842593 3272218 6.0
12842593 16318521 7.0
12842593 13665529 1.0
12842593 15225589 3.0
12842593 2854715 3.0
12842593 3815483 3.0
12842593 9585013 1.0
12842593 13046847 5.0
12842593 20370716 3.0
12842593 13046354 2.0
12842593 13863331 1.0
12842593 10119916 7.0
12842593 10809383 2.0
12842593 8687096 1.0
12842593 3234817 5.0
12842593 16335254 3.0
12842593 12704069 3.0
12842593 4575178 2.0
12842593 17176927 1.0
12842593 19857573 4.0
12842593 13038489 1.0
12842593 9469519 1.0
12842593 9585145 1.0
12842593 4234009 3.0
12842593 8712361 2.0
12842593 3235409 1.0
12842593 9643439 1.0
12842593 14891367 10.0
12842593 2966602 4.0
12842593 12299621 8.0
12842593 17423412 1.0
12842593 17150791 2.0
12842593 14541927 1.0
12842593 2369444 11.0
12842593 15766806 3.0
12842593 3061422 5.0
12842593 12478620 3.0
12842593 15571194 3.0
12842593 15541971 1.0
12842593 12281339 1.0
12842593 7056904 2.0
12842593 17176911 1.0
12842593 2920554 1.0
12842593 17165286 11.0
12842593 5321459 2.0
12842593 3945225 1.0
12842593 13795090 1.0
12842593 15639216 4.0
12842593 8639662 2.0
12842593 15686444 2.0
12842593 15636958 1.0
12842593 13858797 3.0
12842593 3805641 1.0
12842593 15409328 1.0
12842593 8349454 1.0
12842593 8065380 3.0
12842593 5744058 3.0
12842593 17315288 3.0
12842593 16742642 1.0
12842593 10710503 2.0
12842593 5591201 2.0
12842593 10158972 1.0
12842593 8037197 1.0
12842593 10855798 1.0
12842593 14434314 1.0
12842593 17696578 1.0
12842593 14206030 1.0
12842593 12842593 1.0
12842593 5734134 1.0
3844799 15585114 1.0
3844799 8544824 2.0
3844799 17913032 3.0
3844799 13986477 1.0
3844799 8065380 6.0
3844799 9798791 2.0
3844799 8711574 13.0
3844799 17591442 6.0
3844799 17990556 3.0
3844799 8712361 4.0
3844799 3709977 2.0
3844799 8065771 4.0
3844799 11178891 1.0
3844799 9753418 4.0
3844799 4680995 1.0
3844799 2963280 9.0
3844799 13841523 1.0
3844799 16369928 10.0
3844799 20479959 2.0
3844799 8349553 6.0
3844799 17588623 2.0
3844799 8193545 3.0
3844799 15638906 3.0
3844799 13046354 1.0
3844799 4127944 4.0
3844799 17942676 3.0
3844799 18639459 12.0
3844799 9845997 2.0
3844799 15632120 1.0
3844799 13806524 1.0
3844799 7421507 2.0
3844799 13988443 1.0
3844799 4114133 1.0
3844799 6692908 1.0
3844799 16399845 4.0
3844799 16884085 1.0
3844799 15541971 2.0
3844799 15638932 1.0
3844799 15679639 3.0
3844799 5734134 1.0
3844799 8698941 3.0
3844799 17827115 1.0
3844799 12813847 2.0
3844799 15636958 3.0
3844799 9507904 2.0
3844799 17324637 1.0
3844799 10018260 1.0
3844799 4679139 1.0
3844799 2935173 2.0
3844799 17980792 2.0
3844799 10944822 1.0
3844799 17671375 3.0
3844799 8814922 1.0
3844799 10682411 1.0
3844799 8069478 1.0
3844799 15829660 2.0
3844799 18341449 1.0
3844799 10495502 2.0
3844799 8559525 1.0
3844799 7467027 1.0
3844799 18861011 1.0
3844799 16629886 1.0
37365 2200028 1.0
37365 8700125 16.0
37365 9927082 5.0
37365 17414715 15.0
37365 8111135 2.0
37365 16087799 2.0
2200028 8700125 27.0
2200028 17414715 29.0
2200028 2204467 2.0
2200028 9927082 7.0
2200028 16087799 1.0
2200028 8118929 1.0
2200028 37365 1.0
8700125 7952981 8.0
8700125 8111135 31.0
8700125 9567051 30.0
8700125 8398900 14.0
8700125 8118929 9.0
8700125 17414715 20.0
8700125 7694589 16.0
8700125 8340950 1.0
8700125 8700125 4.0
8700125 2204467 8.0
8700125 9927082 3.0
8700125 16087799 3.0
8700125 4721538 1.0
8700125 9940382 2.0
8700125 8177199 1.0
8700125 2215247 1.0
9927082 11144258 1.0
9927082 17962513 2.0
9927082 17047087 3.0
9927082 2204467 1.0
9927082 19611917 3.0
9927082 16087799 2.0
9927082 5118060 1.0
9927082 14461238 1.0
9927082 9747418 2.0
9927082 4637677 1.0
9927082 8118929 1.0
9927082 16098538 1.0
40045 8877971 14.0
40045 5030808 23.0
40045 7865652 72.0
40045 7941652 41.0
40045 8311264 40.0
40045 7939979 39.0
40045 8276782 5.0
40045 7941642 16.0
40045 11543212 8.0
40045 7939890 22.0
40045 5291791 15.0
40045 12225666 11.0
40045 3712893 2.0
40045 6451332 5.0
40045 8480221 1.0
40045 7107433 1.0
40045 8273369 2.0
40045 5261424 1.0
40045 8102935 8.0
40045 7394271 2.0
40045 17545695 1.0
8877971 16795838 9.0
8877971 8509534 38.0
8877971 8293958 1.0
8877971 17844900 5.0
8877971 8273369 9.0
8877971 8102935 2.0
8877971 12336493 3.0
8877971 3736500 8.0
8877971 3450442 2.0
8877971 12225666 26.0
8877971 3813487 2.0
8877971 7934904 1.0
8877971 17728605 2.0
8877971 8021456 3.0
8877971 8704079 23.0
8877971 16795524 17.0
8877971 10990803 3.0
8877971 5322337 3.0
8877971 12882387 2.0
8877971 13380660 3.0
8877971 9119558 6.0
8877971 5261424 7.0
8877971 2611805 1.0
8877971 3486950 4.0
8877971 8274021 3.0
8877971 7939890 3.0
8877971 10865025 1.0
8877971 11543212 6.0
8877971 7865696 1.0
8877971 4493199 1.0
8877971 5030808 1.0
8877971 7515491 1.0
8877971 3712893 2.0
8877971 14437742 5.0
8877971 7394271 3.0
8877971 8311264 1.0
8877971 10555409 1.0
8877971 11146422 10.0
8877971 6451332 2.0
8877971 7939979 2.0
8877971 16906721 1.0
8877971 11333054 4.0
8877971 7941652 1.0
8877971 8480221 1.0
8877971 5291791 1.0
8877971 7941642 1.0
8877971 11229136 1.0
8877971 3650006 1.0
5030808 15746421 19.0
5030808 15595950 5.0
5030808 7939979 27.0
5030808 7542938 3.0
5030808 7939890 16.0
5030808 3410499 6.0
5030808 3464773 19.0
5030808 7873135 4.0
5030808 3486381 9.0
5030808 8102935 12.0
5030808 8311264 32.0
5030808 3547397 6.0
5030808 6340439 7.0
5030808 6451332 25.0
5030808 7864823 3.0
5030808 3716797 9.0
5030808 10555409 3.0
5030808 3708875 6.0
5030808 8877971 4.0
5030808 8198238 27.0
5030808 3790004 2.0
5030808 8198317 13.0
5030808 8244723 12.0
5030808 3827211 13.0
5030808 3538129 16.0
5030808 3840345 9.0
5030808 3885215 4.0
5030808 4700078 2.0
5030808 6557581 21.0
5030808 3865952 2.0
5030808 8245869 1.0
5030808 4327684 2.0
5030808 3980315 5.0
5030808 4247099 3.0
5030808 4116174 5.0
5030808 7600311 7.0
5030808 3893195 2.0
5030808 3806573 11.0
5030808 3958234 7.0
5030808 4651929 2.0
5030808 4324898 9.0
5030808 15689373 1.0
5030808 15681740 2.0
5030808 15714639 4.0
5030808 11009492 1.0
5030808 17351780 1.0
5030808 8349454 2.0
5030808 14493841 1.0
5030808 13833814 1.0
5030808 1591351 5.0
5030808 16457812 1.0
5030808 3844961 1.0
5030808 9761454 1.0
5030808 3848843 1.0
5030808 13968203 3.0
5030808 2612527 2.0
5030808 16393165 1.0
5030808 13858824 11.0
5030808 13849557 2.0
5030808 17819985 1.0
5030808 10013517 2.0
5030808 10167078 1.0
5030808 8227502 1.0
5030808 8246081 1.0
5030808 17062823 3.0
5030808 17743170 12.0
5030808 8274021 2.0
5030808 11195708 2.0
5030808 17356450 1.0
5030808 15716934 13.0
5030808 2610744 1.0
5030808 8399890 2.0
5030808 3511996 2.0
5030808 5291791 3.0
5030808 3450442 9.0
5030808 6143930 2.0
5030808 8480221 7.0
5030808 7851153 1.0
5030808 7107433 1.0
5030808 3592997 2.0
5030808 10831005 1.0
5030808 5327961 2.0
5030808 8542422 1.0
5030808 3465659 12.0
5030808 7934904 3.0
5030808 8276782 1.0
5030808 9119558 1.0
5030808 7935088 2.0
5030808 3768025 1.0
5030808 3694515 3.0
5030808 3410506 1.0
5030808 8273369 2.0
5030808 3712893 1.0
5030808 8509534 1.0
5030808 3486950 2.0
5030808 4991243 2.0
5030808 7527710 1.0
5030808 3774568 5.0
5030808 5247102 7.0
5030808 8245692 10.0
5030808 2608843 8.0
5030808 10990803 3.0
5030808 14154154 3.0
5030808 7503199 2.0
5030808 8256186 2.0
5030808 16515871 1.0
5030808 3966683 1.0
5030808 4119387 3.0
5030808 8231264 1.0
5030808 2584838 3.0
5030808 3963891 5.0
5030808 8245014 3.0
5030808 4076389 7.0
5030808 16735586 1.0
5030808 2571761 1.0
5030808 5261424 1.0
5030808 7394271 1.0
5030808 7941652 2.0
5030808 3158543 1.0
5030808 7845346 1.0
5030808 8704079 1.0
5030808 11543212 2.0
5030808 7852250 3.0
5030808 8021456 5.0
5030808 17844900 1.0
5030808 40045 6.0
5030808 7865652 1.0
5030808 10865025 1.0
5030808 3954014 1.0
5030808 13589251 1.0
5030808 16259595 1.0
5030808 14437742 1.0
5030808 10160250 1.0
5030808 15589362 1.0
5030808 8199671 2.0
5030808 15674262 1.0
5030808 3814701 1.0
5030808 8055671 1.0
5030808 2568465 2.0
5030808 12260696 1.0
5030808 11051276 1.0
5030808 4700182 1.0
5030808 7719547 1.0
5030808 4679139 1.0
5030808 13789482 1.0
7865652 7941652 7.0
7865652 5030808 9.0
7865652 8276782 6.0
7865652 7939979 15.0
7865652 8311264 12.0
7865652 7939890 10.0
7865652 17545695 2.0
7865652 14898295 13.0
7865652 15691114 3.0
7865652 16629931 20.0
7865652 3819171 6.0
7865652 16627838 46.0
7865652 14522124 18.0
7865652 16039470 1.0
7865652 16627773 15.0
7865652 9983191 13.0
7865652 16015738 14.0
7865652 12217572 9.0
7865652 8248706 3.0
7865652 16440649 4.0
7865652 16939375 10.0
7865652 16627950 3.0
7865652 15734666 1.0
7865652 8238322 2.0
7865652 8318678 1.0
7865652 11691640 1.0
7865652 17355757 1.0
7865652 5474852 4.0
7865652 4665186 3.0
7865652 16486385 4.0
7865652 14461238 1.0
7865652 2439067 1.0
7865652 3158123 2.0
7865652 12299621 1.0
7865652 2966602 4.0
7865652 16259595 1.0
7865652 3543931 2.0
7865652 9445876 2.0
7865652 17423412 1.0
7865652 11135340 2.0
7865652 2369444 1.0
7865652 16637377 1.0
7865652 17354392 1.0
7865652 14333495 2.0
7865652 7952981 1.0
7865652 16089743 1.0
7941652 3450442 2.0
7941652 7939890 16.0
7941652 7527710 12.0
7941652 4493199 15.0
7941652 3592997 8.0
7941652 5291791 9.0
7941652 7939979 17.0
7941652 8276782 4.0
7941652 16259595 17.0
7941652 9119558 6.0
7941652 7843730 11.0
7941652 2612527 22.0
7941652 3464773 3.0
7941652 3486381 11.0
7941652 3410499 8.0
7941652 7873135 14.0
7941652 11105182 2.0
7941652 10865025 11.0
7941652 3486950 4.0
7941652 6451332 14.0
7941652 16795524 17.0
7941652 4354933 22.0
7941652 3410506 11.0
7941652 8021456 6.0
7941652 16795838 13.0
7941652 8704079 12.0
7941652 7941642 13.0
7941652 7394271 7.0
7941652 7198338 4.0
7941652 7852250 7.0
7941652 3716797 3.0
7941652 6791927 5.0
7941652 17732291 2.0
7941652 5030808 5.0
7941652 7865652 14.0
7941652 11543212 6.0
7941652 7916593 11.0
7941652 3511996 5.0
7941652 10555409 4.0
7941652 7092417 8.0
7941652 7107433 15.0
7941652 7851153 1.0
7941652 3774568 3.0
7941652 8877795 3.0
7941652 8102935 8.0
7941652 3158543 11.0
7941652 7845346 27.0
7941652 3694515 8.0
7941652 11067379 1.0
7941652 3547397 8.0
7941652 3712893 1.0
7941652 8399890 7.0
7941652 5090549 8.0
7941652 40045 6.0
7941652 2610744 2.0
7941652 12882387 1.0
7941652 8311264 7.0
7941652 12225666 2.0
7941652 14437742 1.0
7941652 6143930 2.0
7941652 5261424 1.0
7941652 7864823 8.0
7941652 3771794 4.0
7941652 7515491 17.0
7941652 8509534 3.0
7941652 7865767 11.0
7941652 8877971 3.0
7941652 7865696 9.0
7941652 3709977 1.0
7941652 2611805 13.0
7941652 3465659 3.0
7941652 7935088 2.0
7941652 8273369 2.0
7941652 13380660 1.0
7941652 8274021 7.0
7941652 3736500 2.0
7941652 13789482 1.0
7941652 15690093 1.0
7941652 7542938 4.0
7941652 4116174 1.0
7941652 6340439 6.0
7941652 8480221 2.0
7941652 8012953 1.0
7941652 3768025 2.0
7941652 10990803 2.0
40152 1414206 1.0
40152 3436420 7.0
40152 4400767 1.0
40152 4523584 4.0
40152 6445994 10.0
40152 4523803 3.0
40152 17176866 4.0
40152 3945232 7.0
40152 10202724 2.0
40152 4506509 2.0
40152 1405493 1.0
40152 15769419 2.0
1414206 15770945 1.0
1414206 1406463 2.0
1414206 15769680 1.0
1414206 1375101 1.0
1414206 12634154 2.0
1414206 15997666 2.0
1414206 10459723 1.0
1414206 10202724 1.0
1414206 12740290 4.0
1414206 1435466 1.0
1414206 17951049 1.0
15997645 15998100 2.0
15997645 15997692 1.0
15997645 9589146 6.0
15997645 12617396 4.0
15997645 13380660 3.0
15997645 16906721 1.0
15997645 11067379 10.0
15997645 5708994 6.0
15997645 11853038 2.0
15997645 3736500 4.0
15997645 3650006 2.0
15997645 10865025 3.0
15997645 11656349 2.0
15997645 4116174 1.0
15997645 13832416 2.0
15997645 5261424 1.0
15997645 10990803 1.0
15997645 11745381 1.0
15997645 12121795 2.0
15997645 15997983 1.0
15997645 15998218 1.0
15997645 5591201 1.0
15998100 5261424 7.0
15998100 15998261 1.0
15998100 16316916 2.0
15998100 5053417 2.0
15998100 11853038 2.0
15998100 4679139 7.0
15998100 11067379 4.0
15998100 5591201 2.0
15998100 9119558 1.0
15998100 15458316 2.0
15998100 12842593 1.0
15998100 8012953 1.0
15998100 13832416 1.0
15997692 8480221 1.0
15997692 15997807 1.0
15997692 15998469 1.0
15997692 10555409 2.0
15997692 4991243 1.0
15997692 15996518 1.0
15997692 15997645 1.0
15997692 9842383 1.0
15997692 3486950 3.0
15997692 5261424 2.0
15997692 8509534 2.0
15997692 12225666 4.0
15997692 13380660 2.0
15997692 4116174 1.0
15997692 9787859 1.0
15997692 16424131 1.0
8980589 8069365 77.0
8980589 16987409 28.0
8980589 8069432 38.0
8980589 8565131 64.0
8980589 11464638 38.0
8980589 17165711 8.0
8980589 14948339 21.0
8980589 9212816 29.0
8980589 4241237 3.0
8980589 14260575 5.0
8980589 4473922 8.0
8980589 10809383 1.0
8980589 13858797 24.0
8980589 13988443 10.0
8980589 13803032 15.0
8980589 17854345 6.0
8980589 1805418 5.0
8980589 17379420 9.0
8980589 7612147 13.0
8980589 18264509 1.0
8980589 17237305 12.0
8980589 4227544 1.0
8980589 9116228 16.0
8980589 13411525 1.0
8980589 10167078 12.0
8980589 17166682 4.0
8980589 3163105 14.0
8980589 8069478 26.0
8980589 16070049 13.0
8980589 3814175 1.0
8980589 8203947 3.0
8980589 13665529 18.0
8980589 3232277 2.0
8980589 4114133 1.0
8980589 16846902 1.0
8980589 8065771 5.0
8980589 17125520 29.0
8980589 5855343 3.0
8980589 17762417 1.0
8980589 11137808 4.0
8980589 15481779 1.0
8980589 4721538 12.0
8980589 15601640 5.0
8980589 13652117 1.0
8980589 2667061 2.0
8980589 9236708 9.0
8980589 19090042 2.0
8980589 9532295 1.0
8980589 17298108 3.0
8980589 17952967 2.0
8980589 8951591 2.0
8980589 16295025 2.0
8980589 3232808 1.0
8980589 8712361 4.0
8980589 11178891 15.0
8980589 3010486 2.0
8980589 17896997 1.0
8980589 16486385 1.0
8980589 2628785 7.0
8980589 17591442 16.0
8980589 21664445 2.0
8980589 13986583 1.0
8980589 16181377 11.0
8980589 2921933 4.0
8980589 15683275 2.0
8980589 17671219 1.0
8980589 16340461 4.0
8980589 17304269 1.0
8980589 18909888 3.0
8980589 14206030 2.0
8980589 5783868 2.0
8980589 17537254 4.0
8980589 9753494 1.0
8980589 16485079 6.0
8980589 9291938 1.0
8980589 10160250 2.0
8980589 12612426 2.0
8980589 15588389 1.0
8980589 8711574 7.0
8980589 16350988 5.0
8980589 16154290 1.0
8980589 10495502 1.0
8980589 8244723 1.0
8980589 11460897 2.0
8980589 17360296 1.0
8980589 11210000 1.0
8980589 11605861 2.0
8980589 11543212 1.0
8980589 3913629 3.0
8980589 8094859 1.0
8980589 4119387 1.0
8980589 10293348 1.0
8980589 11908619 1.0
8980589 10339991 1.0
8980589 16846805 3.0
8980589 15548844 1.0
8980589 14680483 1.0
8980589 3765735 1.0
8980589 9753530 2.0
8980589 19091931 2.0
8980589 17867309 1.0
8980589 17438424 1.0
8980589 9091922 1.0
8980589 6699205 2.0
8980589 17913199 1.0
8980589 9539868 1.0
8980589 13986477 1.0
8980589 7935088 1.0
8980589 10875178 1.0
8980589 10946002 1.0
8980589 17557290 1.0
8980589 15680043 1.0
8980589 17654967 1.0
8274902 8980589 15.0
8274902 4414426 3.0
8274902 29 2.0
8274902 4241237 6.0
8274902 3347834 2.0
8274902 9525492 3.0
8274902 7616956 14.0
8274902 8419602 4.0
8274902 3587612 2.0
8274902 8413663 2.0
8274902 5836206 2.0
8274902 3497901 2.0
8274902 4598363 6.0
8274902 11524047 6.0
8274902 16594509 1.0
8274902 7838405 1.0
8274902 4230749 4.0
8274902 7868195 4.0
8274902 10163418 8.0
8274902 8427677 1.0
8274902 4414184 2.0
8274902 5836035 2.0
8274902 16846805 4.0
8274902 12871993 2.0
8274902 7802210 6.0
8274902 6611894 5.0
8274902 5835799 2.0
8274902 15617305 9.0
8274902 7786053 3.0
8274902 3234817 17.0
8274902 8997281 1.0
8274902 16625432 2.0
8274902 5836163 2.0
8274902 4444354 1.0
8274902 4234009 2.0
8274902 8094859 4.0
8274902 9469519 6.0
8274902 7840203 2.0
8274902 7026287 1.0
8274902 8559607 1.0
8274902 5966099 1.0
8274902 6699205 2.0
8274902 8246081 2.0
8274902 5836181 1.0
8274902 8509987 3.0
8274902 8256186 1.0
8274902 7901791 1.0
8274902 4598109 1.0
8274902 2506050 4.0
8274902 7891312 4.0
8274902 4381377 5.0
8274902 4229950 2.0
8274902 8068173 4.0
8274902 3299214 1.0
8274902 8924186 1.0
8274902 8850802 1.0
8274902 16797672 3.0
8274902 7057894 3.0
8274902 4381129 1.0
8274902 8066542 3.0
8274902 9730873 2.0
8274902 4227544 1.0
8274902 4230739 1.0
8274902 7840791 4.0
8274902 4415241 2.0
8274902 8835968 3.0
8274902 9796812 1.0
8274902 4230061 4.0
8274902 5836387 1.0
8274902 7829784 3.0
8274902 10259967 1.0
8274902 9897223 1.0
8274902 3522293 1.0
8274902 7828725 2.0
8274902 8297018 1.0
8274902 3886356 1.0
8274902 8798010 3.0
8274902 9707941 1.0
8274902 7196392 1.0
8274902 9531722 3.0
8274902 9813188 2.0
8274902 16720240 3.0
8274902 8891315 2.0
8274902 8877158 2.0
8274902 9847388 2.0
8274902 7690945 1.0
8274902 8338584 1.0
8274902 4195012 3.0
8274902 7897469 1.0
8274902 9889095 2.0
8274902 15592096 1.0
8274902 5836197 1.0
8274902 3890028 1.0
8274902 11525714 1.0
8274902 4919895 2.0
8274902 5019924 1.0
8274902 9809626 1.0
8274902 16240569 1.0
159280 2123422 4.0
159280 10929797 1.0
159280 4824878 3.0
159280 7195651 7.0
159280 10804041 11.0
159280 4928976 3.0
159280 3034133 3.0
159280 8257672 2.0
159280 7823087 4.0
159280 8198913 4.0
159280 11455472 2.0
159280 6755064 1.0
159280 4302562 1.0
2123422 10804041 2.0
2123422 10929797 6.0
2123422 8257672 1.0
2123422 11455472 1.0
2123422 8057753 2.0
2123422 2910892 6.0
2123422 5755261 6.0
2123422 10714526 11.0
2123422 2652641 1.0
2123422 16961482 14.0
2123422 11717020 2.0
2123422 16059134 2.0
2123422 7195651 1.0
2123422 3041612 1.0
2123422 8198913 2.0
2123422 15587533 2.0
2123422 10282065 2.0
10929797 11455472 9.0
10929797 17399735 2.0
10929797 8257672 14.0
10929797 8198913 7.0
10929797 1137946 19.0
10929797 8461082 1.0
10929797 11029851 11.0
10929797 17654638 11.0
10929797 16574328 5.0
10929797 21591033 1.0
10929797 14762026 2.0
10929797 3166745 3.0
10929797 16433177 12.0
10929797 17777259 10.0
10929797 18655517 1.0
10929797 10725068 2.0
10929797 9698907 1.0
10929797 15605987 6.0
10929797 8229118 1.0
10929797 4130960 8.0
10929797 10860792 13.0
10929797 10949030 1.0
10929797 10683313 4.0
10929797 8942413 5.0
10929797 8412625 1.0
10929797 21591317 1.0
10929797 15655801 2.0
10929797 15668869 1.0
10929797 2784471 1.0
10929797 10929797 1.0
10929797 16278312 1.0
10929797 8057753 1.0
10929797 2911847 1.0
10929797 2846555 1.0
10929797 20278329 3.0
10929797 5545085 1.0
10929797 4127911 2.0
10929797 15679639 1.0
10929797 17658672 2.0
10929797 10739296 2.0
10929797 3182103 1.0
10929797 5946241 1.0
10929797 17654624 1.0
10929797 10714526 1.0
10929797 16176721 1.0
4824878 6412532 4.0
4824878 3180525 4.0
4824878 3091943 2.0
4824878 7683401 1.0
4824878 3282869 2.0
4824878 3074106 5.0
4824878 3220616 3.0
4824878 162293 1.0
4824878 12244514 1.0
7195651 4302562 3.0
7195651 3041612 1.0
7195651 16066985 1.0
7195651 16278312 2.0
7195651 4928976 1.0
7195651 9640873 1.0
7195651 7683401 2.0
7195651 4824878 1.0
7195651 3220616 1.0
7195651 8257672 1.0
7195651 8057753 1.0
7195651 10860792 1.0
10804041 1042538 1.0
10804041 6412532 3.0
10804041 3546334 1.0
10804041 4302562 10.0
10804041 6755064 3.0
10804041 3041612 2.0
10804041 10054666 1.0
10804041 3040481 1.0
10804041 3034133 2.0
10804041 4039711 1.0
10804041 10179501 2.0
10804041 11455472 1.0
10804041 2123422 1.0
10804041 16066985 2.0
10804041 6263055 2.0
10804041 3180525 2.0
10804041 3220616 1.0
10804041 3282869 1.0
10804041 8095967 1.0
10804041 7807080 1.0
10804041 7195651 1.0
10804041 3546835 1.0
10804041 14046464 1.0
4928976 7823087 1.0
3034133 1690576 23.0
3034133 1042538 15.0
3034133 9640873 1.0
3034133 3040481 12.0
3034133 6755064 7.0
3034133 5343578 1.0
3034133 4139768 9.0
3034133 4302562 4.0
3034133 4555763 1.0
3034133 7184082 10.0
3034133 10179501 11.0
3034133 6207232 2.0
3034133 4839570 3.0
3034133 10054666 1.0
3034133 6263055 5.0
3034133 9976875 1.0
3034133 4394777 1.0
3034133 4778439 1.0
3034133 3041612 5.0
3034133 6330796 1.0
3034133 10804041 1.0
8257672 19919566 9.0
8257672 10929797 1.0
8257672 9640873 4.0
8257672 15587533 1.0
8257672 9252296 1.0
8257672 16356967 2.0
8257672 12273754 1.0
8257672 16472086 2.0
8257672 10949030 1.0
7823087 5690425 1.0
8198913 8257672 12.0
8198913 8198913 1.0
8198913 17729161 1.0
8198913 16014701 8.0
8198913 16059078 7.0
8198913 11717001 6.0
8198913 15587533 8.0
8198913 21220994 2.0
8198913 19919566 16.0
8198913 11719626 7.0
8198913 5762666 20.0
8198913 19102929 6.0
8198913 7184082 2.0
8198913 16472086 17.0
8198913 16356967 1.0
8198913 5767836 1.0
8198913 5118060 6.0
8198913 16014607 2.0
8198913 11756023 2.0
8198913 17729020 2.0
8198913 15668869 2.0
8198913 10714526 2.0
8198913 9822593 1.0
8198913 9481869 1.0
8198913 16848497 2.0
8198913 21136945 3.0
8198913 11291653 1.0
8198913 16059134 2.0
8198913 16485518 3.0
8198913 4663875 1.0
8198913 2123422 3.0
8198913 16531827 1.0
8198913 10949030 2.0
8198913 10929797 1.0
8198913 8152399 1.0
8198913 8057753 2.0
8198913 11455472 3.0
8198913 9739780 1.0
8198913 11286854 1.0
8198913 20730780 1.0
8198913 14797760 2.0
8198913 15586949 1.0
8198913 10860792 5.0
8198913 15684934 2.0
8198913 4393350 3.0
8198913 9488991 1.0
8198913 17224013 2.0
8198913 2784471 1.0
8198913 16547268 1.0
8198913 2910892 1.0
8198913 17729195 1.0
8198913 11717020 1.0
8198913 10982951 1.0
8198913 5704424 1.0
11455472 1137946 6.0
11455472 2911847 4.0
11455472 10403609 2.0
11455472 10319019 2.0
11455472 5343578 1.0
11455472 10937355 3.0
11455472 10725068 3.0
11455472 21250110 3.0
11455472 16433177 1.0
11455472 3182103 1.0
11455472 8257672 2.0
11455472 6412532 1.0
11455472 8057753 1.0
6755064 17399735 4.0
6755064 11466247 2.0
6755064 16531827 2.0
6755064 10152437 2.0
6755064 12147878 1.0
6755064 4206755 2.0
6755064 5462159 3.0
6755064 5690425 2.0
162293 2123422 3.0
162293 6755064 3.0
162293 7195651 10.0
162293 4975387 1.0
162293 10804041 14.0
162293 4928976 3.0
162293 3034133 4.0
162293 8198913 3.0
162293 10929797 3.0
162293 4824878 3.0
162293 11455472 1.0
7808341 162293 1.0
7808341 10804041 2.0
7808341 7790597 3.0
7808341 7801255 1.0
7808341 7764785 4.0
7808341 7796832 4.0
7808341 7783303 2.0
7808341 6330796 2.0
7808341 7753261 3.0
7808341 19242617 1.0
7808341 6207232 1.0
7808341 7992966 2.0
7808341 14046294 1.0
7808341 4280992 2.0
7808341 4101812 2.0
7808341 4524495 2.0
7808341 6811349 1.0
7808341 15504369 1.0
7808341 7758560 2.0
7808341 8047353 3.0
7808341 8059283 1.0
7808341 14966092 1.0
7808341 12820085 1.0
7808341 17114293 1.0
7808341 4467735 1.0
4975387 4049878 1.0
4975387 3720037 2.0
4975387 4394777 1.0
4975387 4829813 3.0
4975387 4839570 1.0
4975387 5343578 1.0
4975387 4206755 1.0
4975387 5206247 2.0
4975387 5690425 2.0
4975387 1690576 1.0
4975387 4096366 3.0
4975387 3180525 1.0
4975387 5185729 1.0
4975387 5772346 1.0
4975387 12070159 1.0
4975387 16115575 1.0
7790597 10179501 10.0
7790597 10247731 10.0
7790597 9768166 6.0
7790597 3040481 8.0
7790597 3034133 5.0
7790597 6330796 3.0
7790597 17269708 4.0
7790597 7823087 3.0
7790597 12820085 5.0
7790597 6207232 2.0
7790597 4928976 9.0
7790597 6299908 2.0
7790597 13522678 2.0
7790597 16066985 1.0
7790597 7782409 1.0
7790597 14046464 3.0
7801255 6207232 6.0
7801255 10804041 18.0
7801255 3034133 11.0
7801255 4302562 13.0
7801255 7683401 4.0
7801255 3041612 6.0
7801255 7195651 1.0
7801255 7823087 1.0
7801255 10054666 1.0
7801255 6330796 2.0
7801255 9976875 1.0
7801255 7766016 1.0
7801255 6755064 1.0
7801255 3546835 1.0
7801255 15560233 1.0
7801255 11024782 1.0
7801255 7782409 2.0
7801255 7807080 2.0
7801255 9768166 2.0
7801255 14531828 1.0
7801255 10247731 1.0
7764785 6207232 17.0
7764785 11024782 8.0
7764785 3034133 4.0
7764785 7807080 3.0
7764785 3040481 3.0
7764785 3041612 3.0
7764785 10179501 4.0
7764785 10054666 3.0
7764785 10804041 5.0
7764785 7195651 1.0
7764785 8644484 2.0
7764785 10937355 1.0
7764785 14531828 5.0
7764785 7766016 1.0
7764785 7808341 1.0
7764785 7782409 1.0
7796832 3041612 1.0
7796832 6207232 16.0
7796832 10179501 11.0
7796832 7807080 4.0
7796832 3040481 9.0
7796832 3546835 2.0
7796832 4302562 1.0
7796832 7782409 3.0
7796832 3034133 1.0
7796832 9976875 2.0
7796832 12820085 3.0
7796832 10804041 4.0
7796832 10247731 6.0
7796832 17269708 2.0
7796832 9768166 5.0
7796832 4928976 3.0
7796832 7808341 2.0
7796832 10054666 1.0
7796832 14046464 1.0
7796832 14046294 1.0
15587166 10263287 9.0
15587166 910064 1.0
15587166 15250080 3.0
15587166 945309 1.0
15587166 13191017 1.0
15587166 12335381 2.0
15587166 16057212 1.0
15587166 5558724 2.0
15587166 12901662 2.0
15587166 17698082 1.0
15587166 18231999 2.0
10263287 12740290 15.0
10263287 668627 2.0
10263287 1431256 3.0
10263287 15770945 12.0
10263287 10263287 1.0
10263287 15982951 1.0
10263287 1415168 5.0
10263287 2432564 2.0
10263287 19470184 1.0
10263287 15769680 3.0
10263287 15770904 1.0
10263287 7424178 1.0
15567466 12335381 5.0
15567466 10263287 1.0
15567466 12740290 1.0
15567466 16318521 1.0
15567466 12634730 1.0
15567466 15250080 2.0
12335381 3622234 8.0
12335381 18440675 6.0
12335381 407869 1.0
12335381 13173311 1.0
12335381 3420915 1.0
12335381 4523803 1.0
12335381 3436420 1.0
12335381 858479 1.0
12335381 16057212 1.0
12335381 16586265 2.0
12740290 15994926 1.0
12740290 5558724 8.0
12740290 15769490 2.0
12740290 10263287 2.0
12740290 15574941 1.0
12740290 17698082 2.0
12740290 15564882 2.0
12740290 15769596 3.0
12740290 17248923 3.0
12740290 15770945 4.0
12740290 3797420 2.0
12740290 15982951 1.0
12740290 1435466 1.0
12740290 1351125 1.0
12740290 19470184 1.0
12901662 865801 3.0
12901662 15995368 3.0
12901662 15995394 2.0
12901662 8092228 2.0
12901662 15770521 9.0
12901662 853526 12.0
12901662 873148 6.0
12901662 17405603 3.0
12901662 855719 2.0
12901662 15599768 1.0
12901662 937332 1.0
12901662 17355892 2.0
12901662 12634730 1.0
17698681 15995368 6.0
17698681 15770521 5.0
17698681 853526 6.0
17698681 873148 6.0
17698681 937332 1.0
17698681 875613 1.0
15995327 407869 5.0
15995327 15983156 3.0
15995327 17500791 14.0
15995327 15982951 4.0
15995327 668627 1.0
15995327 1351125 3.0
15995327 15995360 3.0
15995327 17369376 6.0
15995327 15567384 3.0
15995327 17415321 2.0
15995327 17694365 8.0
15995327 1419315 1.0
15995327 16678336 3.0
15995327 17951049 3.0
15995327 15766999 1.0
17415321 15995360 10.0
17415321 15567384 10.0
17415321 17405603 1.0
17415321 15982951 3.0
17415321 17369376 1.0
17415321 15995394 1.0
17415321 15770521 1.0
17415321 15995368 1.0
17415321 17500791 5.0
17415321 16678336 1.0
17415321 15983156 1.0
17415321 407869 4.0
17415321 15766999 1.0
17415321 668627 1.0
17415321 875613 1.0
17415321 17951049 1.0
17415321 17694365 1.0
17415321 1218587 1.0
17415321 15983225 1.0
3340561 15995360 5.0
3340561 875613 8.0
3340561 407869 2.0
3340561 17369376 2.0
3340561 882339 1.0
3340561 873148 1.0
3340561 15770521 3.0
3340561 853526 6.0
3340561 15567384 2.0
3340561 17698086 2.0
3340561 3732322 3.0
15982951 15995360 10.0
15982951 17951049 2.0
15982951 9842383 1.0
15982951 15766999 1.0
15982951 17415321 1.0
15982951 1431256 2.0
15982951 15769490 1.0
15982951 1415168 1.0
15982951 875613 4.0
15982951 882339 8.0
15982951 16678336 1.0
15982951 17500791 2.0
15982951 1351125 2.0
15982951 5558724 1.0
15982951 17248923 1.0
15982951 407869 2.0
15982951 2432564 2.0
15982951 15543394 2.0
15982951 12901662 1.0
15982951 15574508 1.0
15982951 19470184 1.0
15982951 17369376 1.0
15982951 15769596 1.0
15982951 12740290 1.0
992646 15995394 15.0
992646 873782 11.0
992646 873148 5.0
992646 1419315 1.0
992646 15995368 2.0
992646 865801 11.0
992646 15599768 4.0
992646 17405603 8.0
992646 855719 10.0
992646 15770867 3.0
992646 8092228 2.0
992646 17698082 4.0
992646 853526 1.0
1419315 3797420 4.0
1419315 9820270 4.0
1419315 15769596 2.0
1419315 15564807 1.0
1419315 15546924 1.0
1419315 15770945 2.0
1419315 15769490 1.0
1419315 7424178 2.0
1419315 2432564 1.0
15983156 15995368 1.0
15983156 1351125 2.0
15983156 17415321 2.0
15983156 15995360 6.0
15983156 15769490 2.0
15983156 12740290 2.0
15983156 1415168 2.0
15983156 15567384 2.0
15983156 15770945 3.0
15983156 15769596 4.0
15983156 15770521 1.0
15983156 407869 3.0
15983156 17951049 1.0
15983156 15766999 1.0
15983156 17694365 1.0
15983156 17500791 1.0
1351125 15770521 2.0
1351125 15769490 7.0
1351125 1415168 4.0
1351125 15770945 8.0
1351125 15769596 3.0
1351125 1419315 1.0
1351125 12740290 2.0
1351125 882339 1.0
1351125 17500791 1.0
1351125 19470184 1.0
1351125 15997068 1.0
1351125 17694365 1.0
3946166 16751955 1.0
3946166 7335439 2.0
3946166 3436420 9.0
3946166 7530253 5.0
3946166 9842000 2.0
3946166 4411688 7.0
3946166 9288827 1.0
3946166 5971400 2.0
3946166 3620633 3.0
3946166 4874953 7.0
3946166 17473163 1.0
3946166 5469039 8.0
3946166 5206247 2.0
3946166 11639192 4.0
3946166 5638694 1.0
3946166 3595837 1.0
3946166 13645610 2.0
3946166 3414508 6.0
3946166 2659386 2.0
3946166 3276003 1.0
3946166 3762787 3.0
3946166 4379508 1.0
3946166 4215611 1.0
3946166 6445994 1.0
3946166 3027876 1.0
3946166 5656152 1.0
3946166 5010581 1.0
3946166 4414184 3.0
3946166 5956787 4.0
3946166 3945246 1.0
3946166 5955853 3.0
3946166 16434842 1.0
3946166 3726990 2.0
3946166 3727026 1.0
3946166 7529574 1.0
3946166 11624548 1.0
3946166 14760757 2.0
3946166 6061068 2.0
3946166 9800178 1.0
3946166 10797407 1.0
3946166 5601924 1.0
3946166 5688091 1.0
3946166 7340629 1.0
3946166 9503203 1.0
3946166 13749806 5.0
3946166 3793681 2.0
3946166 7005184 3.0
3946166 7130033 1.0
3946166 16848475 1.0
3946166 16195633 1.0
3946166 19271710 1.0
3946166 3729504 1.0
3946166 7569260 1.0
3946166 3571478 4.0
3946166 7338309 1.0
16751955 3729504 4.0
16751955 16195633 19.0
16751955 3793681 3.0
16751955 19271710 1.0
16751955 3598000 6.0
16751955 3793760 3.0
16751955 17937123 3.0
16751955 8741619 11.0
16751955 3945246 1.0
16751955 13405613 3.0
16751955 13863331 1.0
16751955 7616956 11.0
16751955 11528017 2.0
16751955 6061068 1.0
16751955 3149791 1.0
16751955 5956787 1.0
16751955 2260755 2.0
16751955 11278919 3.0
16751955 20443457 12.0
16751955 3436420 1.0
16751955 11306294 3.0
16751955 17177115 2.0
16751955 5688091 1.0
16751955 5601924 1.0
16751955 3762317 2.0
16751955 11605567 5.0
16751955 5869204 1.0
16751955 13038489 5.0
16751955 5976168 1.0
16751955 16405545 3.0
16751955 4099900 7.0
16751955 11356523 2.0
16751955 2935198 1.0
16751955 9842000 2.0
16751955 12704360 1.0
16751955 3276003 3.0
16751955 11234536 6.0
16751955 3765728 1.0
16751955 4103336 3.0
16751955 17980698 1.0
16751955 17980792 1.0
16751955 5973097 1.0
16751955 13429045 1.0
16751955 5975584 1.0
16751955 8566140 1.0
16751955 10343101 1.0
16751955 10119916 1.0
16751955 13953184 1.0
16751955 18133444 1.0
16751955 3158085 1.0
16751955 16434842 3.0
16751955 15225589 1.0
16751955 13751194 2.0
16751955 7594047 3.0
16751955 11409587 2.0
16751955 8717042 1.0
16751955 3729496 1.0
16751955 9234420 1.0
16751955 10768709 1.0
16751955 3027876 1.0
16751955 6011278 1.0
16751955 15568333 1.0
16751955 3595837 3.0
16751955 5890323 1.0
16751955 13950464 1.0
16751955 8813113 1.0
16751955 867393 1.0
16751955 6317793 1.0
16751955 7692008 1.0
16751955 15610774 1.0
16751955 4411688 1.0
7335439 4874953 12.0
7335439 5469039 15.0
7335439 7338309 8.0
7335439 16751955 2.0
7335439 11291344 2.0
7335439 9503203 1.0
7335439 13422280 1.0
9842383 15995368 2.0
9842383 1347886 1.0
9842383 15770521 4.0
9842383 11671564 1.0
9842383 17369376 1.0
9842383 11853038 1.0
9842383 3498479 1.0
9842383 17176866 1.0
9842383 13854190 1.0
9842383 9787859 3.0
9842383 3736500 2.0
9842383 17359101 2.0
9842383 12479019 1.0
9842383 9795662 1.0
1347886 19470184 16.0
1347886 16588928 9.0
1347886 3797420 20.0
1347886 8105236 1.0
1347886 17500791 3.0
1347886 1924051 23.0
1347886 15995327 1.0
1347886 873148 2.0
1347886 9787859 1.0
1347886 992646 1.0
1347886 13830600 1.0
1347886 17351780 2.0
1347886 8154054 2.0
1347886 17694365 1.0
1347886 5558724 2.0
1347886 15770521 1.0
17500791 15995368 5.0
17500791 15770521 4.0
17500791 15995394 1.0
17500791 855719 1.0
17500791 17405603 7.0
17500791 15770867 2.0
17500791 1924051 1.0
17500791 873148 1.0
1218587 15982951 2.0
1218587 15995360 5.0
1218587 882339 3.0
1218587 875613 4.0
1218587 17415321 1.0
1218587 3340561 1.0
1218587 1419315 2.0
1218587 853526 2.0
1218587 18231999 1.0
1218587 15769490 1.0
1218587 407869 2.0
1218587 6883831 1.0
1218587 15543394 1.0
1218587 12901662 3.0
1218587 5558724 1.0
1218587 17698082 1.0
7160160 17698681 8.0
7160160 937332 3.0
7160160 1218587 1.0
7160160 3797420 11.0
7160160 3732322 18.0
7160160 17355892 7.0
7160160 19054481 6.0
7160160 15605657 1.0
7160160 865801 1.0
7160160 5558724 18.0
7160160 16057212 2.0
7160160 11941255 1.0
7160160 858479 1.0
937332 17698681 1.0
17360254 17378483 1.0
17360254 17732031 3.0
17360254 6604203 2.0
17360254 17729088 6.0
17360254 17360254 1.0
17360254 16541149 3.0
17360254 18639459 1.0
17360254 11271082 3.0
17360254 8979434 4.0
17360254 14762026 1.0
17360254 11081239 7.0
17360254 8697453 1.0
17360254 10982951 1.0
17360254 1042538 2.0
17360254 8805777 3.0
17360254 3009700 3.0
17360254 15656223 1.0
17360254 9698907 1.0
17360254 9241349 2.0
17360254 15656826 2.0
17360254 8821758 1.0
17360254 18655517 2.0
17360254 2846555 1.0
17360254 9530532 1.0
17360254 5762666 1.0
17360254 15587533 3.0
17360254 14338439 3.0
17360254 17729424 1.0
17360254 17108278 2.0
17360254 9202326 9.0
17360254 16433177 2.0
17360254 15023987 2.0
17360254 3180681 3.0
17360254 1690576 1.0
17360254 15668869 3.0
17360254 21591317 2.0
17360254 6692908 3.0
17360254 17654624 4.0
17360254 9621307 1.0
17360254 3251140 1.0
17360254 4127938 1.0
17360254 9234420 1.0
17360254 9720614 1.0
17360254 8970595 1.0
17360254 8412625 1.0
17360254 10725068 1.0
17360254 7719118 1.0
17360254 10660512 1.0
17360254 10893103 1.0
17360254 17360038 1.0
17360254 2911847 1.0
17360254 17541953 1.0
17360254 15655801 2.0
17360254 16594752 1.0
17360254 17729410 1.0
17360254 17897298 1.0
17360254 11029851 1.0
17360254 16961482 1.0
17360254 17360266 1.0
17360254 3048606 1.0
17360254 15586949 1.0
17360254 16490014 1.0
17378483 4393350 1.0
17378483 10287315 10.0
17378483 11081239 3.0
17378483 5512988 1.0
17378483 9513911 8.0
17378483 14757050 2.0
17378483 5657004 2.0
17378483 6723364 14.0
17378483 18527962 1.0
17378483 17315288 2.0
17378483 17165429 4.0
17378483 5865628 4.0
17378483 18149325 2.0
17378483 6317793 2.0
17378483 13081886 1.0
17378483 20443598 14.0
17378483 11017761 1.0
17378483 10319019 5.0
17378483 16356967 3.0
17378483 9051500 1.0
17378483 9103710 1.0
17378483 11905911 4.0
17378483 10198121 15.0
17378483 17728695 1.0
17378483 5730322 1.0
17378483 20443544 2.0
17378483 19508873 6.0
17378483 12195879 7.0
17378483 5134110 2.0
17378483 10367190 1.0
17378483 18639459 1.0
17378483 18098174 1.0
17378483 17326218 2.0
17378483 3157405 1.0
17378483 17379360 1.0
17378483 17804729 1.0
17378483 16713231 1.0
17378483 7897469 1.0
17378483 17654638 1.0
17378483 13743125 1.0
17378483 15488316 1.0
17378483 5560620 1.0
17378483 8540770 2.0
17378483 16464284 1.0
17378483 15680292 1.0
17378483 15514582 1.0
17378483 16544712 1.0
17378483 10893103 1.0
17378483 6604203 1.0
17378483 17108278 1.0
17378483 16540741 1.0
17378483 11050498 1.0
17732031 3764792 6.0
17732031 8826198 5.0
17732031 18098174 1.0
17732031 5038920 4.0
17732031 8709865 3.0
17732031 15590555 7.0
17732031 5512988 4.0
17732031 9234420 2.0
17732031 17328632 9.0
17732031 16115575 4.0
17732031 5657004 1.0
17732031 5754346 9.0
17732031 11291653 1.0
17732031 12279941 4.0
17732031 10797407 3.0
17732031 17728922 4.0
17732031 14034206 4.0
17732031 4617479 2.0
17732031 5688091 5.0
17732031 5684940 1.0
17732031 15541971 2.0
17732031 8559525 1.0
17732031 9720614 2.0
17732031 10922928 2.0
17732031 17378483 3.0
17732031 17658978 4.0
17732031 8065771 14.0
17732031 14760757 1.0
17732031 7982324 4.0
17732031 4215611 1.0
17732031 16385470 1.0
17732031 8412625 1.0
17732031 17360038 2.0
17732031 21300466 1.0
17732031 5462159 1.0
17732031 15577444 1.0
17732031 17038587 5.0
17732031 17732270 1.0
17732031 14914182 1.0
17732031 5134110 2.0
17732031 15639294 1.0
17732031 11261332 1.0
17732031 6633635 1.0
17732031 17360076 1.0
17732031 15676016 1.0
17732031 13749806 1.0
17732031 10893103 1.0
17732031 17732737 1.0
17732031 10612094 1.0
17732031 3946166 1.0
17732031 10955244 1.0
17732031 3945136 1.0
17732031 15638906 2.0
17732031 15431795 1.0
17732031 18644088 2.0
17732031 15656223 1.0
17732031 8864785 1.0
17732031 16131474 1.0
17732031 5946241 1.0
17732031 9971209 1.0
17732031 10018260 1.0
17732031 3149791 1.0
17732031 16931001 2.0
17732031 6114695 1.0
6604203 5657004 1.0
6604203 10781924 1.0
6604203 14034206 4.0
6604203 17223643 2.0
6604203 10922020 1.0
6604203 3149791 1.0
6604203 10728323 4.0
6604203 21136945 1.0
6604203 5763407 1.0
6604203 17360038 2.0
6604203 17654638 1.0
6604203 16385470 1.0
6604203 14077179 1.0
6604203 5680013 2.0
6604203 10842099 2.0
6604203 18111410 2.0
6604203 5462159 1.0
6604203 4215611 1.0
6604203 3620633 1.0
6604203 15588711 1.0
6604203 5690425 1.0
6604203 15514582 1.0
6604203 16014607 1.0
17729088 5712849 1.0
17729088 17165621 9.0
17729088 21220994 2.0
17729088 20981350 1.0
17729088 20812872 4.0
17729088 17223643 1.0
17729088 8229118 6.0
17729088 17654645 2.0
17729088 2842451 4.0
17729088 9422291 21.0
17729088 8715940 12.0
17729088 7719118 13.0
17729088 9798791 12.0
17729088 8412625 3.0
17729088 15023987 5.0
17729088 9606496 6.0
17729088 8461082 3.0
17729088 12548756 2.0
17729088 17123466 2.0
17729088 18302610 1.0
17729088 13841523 5.0
17729088 8805777 1.0
17729088 9202326 6.0
17729088 3251140 2.0
17729088 20106468 2.0
17729088 17654638 5.0
17729088 11623145 1.0
17729088 3166745 1.0
17729088 10660512 2.0
17729088 20443420 2.0
17729088 10877689 1.0
17729088 15684934 1.0
17729088 4130960 1.0
17729088 11003696 1.0
17729088 16848497 3.0
17729088 11037238 8.0
17729088 11717030 3.0
17729088 11029851 1.0
17729088 9822593 5.0
17729088 4680995 1.0
17729088 3814853 1.0
17729088 15590555 1.0
17729088 5750884 3.0
17729088 20981321 4.0
17729088 15096548 6.0
17729088 16501652 2.0
17729088 10885466 2.0
17360038 17165429 11.0
17360038 5865628 14.0
17360038 17360254 2.0
17360038 5745929 1.0
17360038 20443598 9.0
17360038 5657004 4.0
17360038 5767836 1.0
17360038 6723364 25.0
17360038 21136945 1.0
17360038 12195879 12.0
17360038 12598741 1.0
17360038 6623089 1.0
17360038 17360266 1.0
17360038 16544712 1.0
17360038 17053270 2.0
17360038 17728695 1.0
17360038 5462159 1.0
17360038 17360225 1.0
17360038 17086412 3.0
17360038 10198121 8.0
17360038 10287315 8.0
17360038 16356967 4.0
17360038 19508873 3.0
17360038 11081239 1.0
17360038 16540741 2.0
17360038 5134110 4.0
17360038 14270761 1.0
17360038 17654634 1.0
17360038 14755393 1.0
17360038 5734134 1.0
17360038 14757050 3.0
17360038 10319019 4.0
17360038 8710444 1.0
17360038 17804729 2.0
17360038 15676016 1.0
17360038 18527962 1.0
17360038 16422727 1.0
17360038 18111410 1.0
17360038 8641784 1.0
17360038 5744058 2.0
17360038 17654638 1.0
17360038 17732031 2.0
17360038 10893103 1.0
17360038 16541149 1.0
17360038 9513911 1.0
17165429 3048606 1.0
17165429 6723364 1.0
17165429 10915553 1.0
17165429 6623049 1.0
17165429 8167696 6.0
17165429 16594752 2.0
17165429 3060480 2.0
17165429 14493841 1.0
17165429 6633635 1.0
17165429 16490014 1.0
17165429 4664256 1.0
17165429 9530532 1.0
17165429 16541149 2.0
17165429 18656202 1.0
17165429 18035063 1.0
17165429 17729088 1.0
17165429 17804729 1.0
17165429 17170215 1.0
5865628 17654624 2.0
5865628 17654634 5.0
5865628 17326218 29.0
5865628 17362538 7.0
5865628 8970595 4.0
5865628 9103710 2.0
5865628 16540741 1.0
5865628 5503982 10.0
5865628 14755393 3.0
5865628 10198121 2.0
5865628 17897230 4.0
5865628 11029851 2.0
5865628 17769815 1.0
5865628 11361875 2.0
5865628 12122924 2.0
5865628 17937986 1.0
5865628 2772093 1.0
16490014 5691934 3.0
16490014 17360254 6.0
16490014 10609443 14.0
16490014 1690576 1.0
16490014 17729418 1.0
16490014 17729088 5.0
16490014 12325227 2.0
16490014 17804729 1.0
16490014 16594752 1.0
16490014 2979675 1.0
16490014 17223685 1.0
16490014 8167696 1.0
16490014 17732031 1.0
16490014 17729424 1.0
16490014 21220994 1.0
16490014 12367568 1.0
5691934 11037238 5.0
5691934 7719118 10.0
5691934 3862443 6.0
5691934 8826198 1.0
5691934 13081886 17.0
5691934 5512988 7.0
5691934 17378483 7.0
5691934 15519213 3.0
5691934 15577444 2.0
5691934 10527147 1.0
5691934 17379372 2.0
5691934 17360038 7.0
5691934 3764792 2.0
5691934 10882750 3.0
5691934 17328632 1.0
5691934 17728922 2.0
5691934 15588711 4.0
5691934 6572414 9.0
5691934 6114695 2.0
5691934 6692908 1.0
5691934 3060480 8.0
5691934 12367568 1.0
5691934 10922928 6.0
5691934 2655798 2.0
5691934 16283590 2.0
5691934 20443544 1.0
5691934 7467027 2.0
5691934 10945111 1.0
5691934 10947427 3.0
5691934 5656152 1.0
5691934 9234420 5.0
5691934 14519756 2.0
5691934 10728323 2.0
5691934 10609443 1.0
5691934 18133444 1.0
5691934 5763407 2.0
5691934 17732270 1.0
5691934 5764924 4.0
5691934 16630479 1.0
5691934 4422289 2.0
5691934 14162492 1.0
5691934 5657004 1.0
5691934 5033480 1.0
5691934 5791548 1.0
5691934 9698907 1.0
5691934 17360254 1.0
5691934 15365184 1.0
5691934 10915553 1.0
5691934 5754346 1.0
5691934 19046339 1.0
5691934 9527333 1.0
5691934 15633329 1.0
5691934 5700090 1.0
5691934 17658978 1.0
5691934 5750884 2.0
5691934 10945795 1.0
10609443 8047280 1.0
10609443 7227010 6.0
10609443 4081479 2.0
10609443 918889 3.0
10609443 4740178 6.0
10609443 5206247 2.0
10609443 3945394 1.0
10609443 16683883 1.0
10609443 5108525 1.0
10609443 15588711 1.0
10609443 3157405 4.0
10609443 10059655 2.0
10609443 3009700 1.0
10609443 3720037 1.0
10609443 16385470 1.0
10609443 10922928 1.0
10609443 17359111 2.0
10609443 3498479 1.0
10609443 3946166 1.0
10609443 5690425 1.0
10609443 15623649 2.0
10609443 16468935 2.0
10609443 7573476 1.0
10609443 17038587 1.0
10609443 8689674 1.0
10609443 16399845 1.0
10609443 15519213 1.0
10609443 13948718 1.0
10609443 10893103 1.0
10609443 11050498 1.0
10609443 8167696 1.0
10609443 17732270 1.0
16541149 17165755 4.0
16541149 1678567 7.0
16541149 16851496 14.0
16541149 16541149 1.0
16541149 11003551 4.0
16541149 10728328 2.0
16541149 14214039 2.0
16541149 13557064 1.0
16541149 16852589 8.0
16541149 1679034 1.0
16541149 18464581 2.0
16541149 8814524 1.0
16541149 17732426 1.0
16541149 11476614 1.0
16541149 10728333 2.0
16541149 12031406 2.0
16541149 7025064 4.0
16541149 8271875 1.0
16541149 16709072 1.0
16541149 17083341 1.0
16541149 8025665 4.0
16541149 4408397 1.0
16541149 8864785 1.0
16541149 16345627 3.0
16541149 12935706 1.0
16541149 11625573 1.0
16541149 18545747 1.0
16541149 16471422 1.0
16541149 17454636 1.0
16541149 18551732 2.0
16541149 16931001 1.0
16541149 16578252 1.0
16541149 14999928 1.0
16541149 17340955 1.0
16541149 9594273 1.0
1690576 3093284 1.0
1690576 6723364 3.0
1690576 11263687 12.0
1690576 12325227 20.0
1690576 16594752 43.0
1690576 17360254 12.0
1690576 19120853 1.0
1690576 2619565 2.0
1690576 3048606 11.0
1690576 20343986 11.0
1690576 17729410 3.0
1690576 4393350 8.0
1690576 17360042 3.0
1690576 14338439 12.0
1690576 17108278 3.0
1690576 10982951 1.0
1690576 17223685 2.0
1690576 21220994 1.0
1690576 10893103 7.0
1690576 16541149 4.0
1690576 17105977 2.0
1690576 5750884 1.0
1690576 16490014 6.0
1690576 5691934 1.0
1690576 2652641 1.0
1690576 15365184 2.0
1690576 11717014 4.0
1690576 11717040 1.0
1690576 17464168 2.0
1690576 11291653 1.0
1690576 9348984 1.0
1690576 6604203 3.0
1690576 17729424 3.0
1690576 18035063 1.0
1690576 16485518 1.0
1690576 5744058 1.0
1690576 16571210 1.0
1690576 5755261 1.0
3093284 2619565 1.0
3093284 4829813 1.0
3093284 17105977 6.0
3093284 1690576 2.0
3093284 918889 1.0
3093284 5691934 6.0
3093284 17732031 1.0
3093284 16541149 4.0
3093284 5750884 5.0
3093284 17096642 1.0
3093284 13833814 1.0
3093284 4664256 1.0
3093284 6723364 6.0
3093284 17108278 7.0
3093284 11263687 4.0
3093284 17165621 3.0
3093284 16594752 3.0
3093284 16485518 3.0
3093284 5744058 4.0
3093284 12195879 1.0
3093284 16356967 2.0
3093284 20343986 1.0
3093284 3048606 3.0
3093284 10893103 5.0
3093284 15365184 3.0
3093284 21220994 2.0
3093284 16490014 1.0
3093284 5684940 1.0
3093284 17360042 2.0
3093284 18058644 1.0
3093284 11717014 1.0
3093284 16950321 2.0
3093284 20730780 3.0
3093284 17729424 2.0
3093284 17053270 1.0
6723364 4664256 17.0
6723364 9348984 1.0
6723364 6729443 5.0
6723364 17937986 3.0
6723364 10319019 4.0
6723364 6623049 5.0
6723364 10447988 1.0
6723364 17729088 2.0
6723364 18035063 6.0
6723364 14270761 4.0
6723364 17108278 5.0
6723364 16356967 1.0
6723364 17105977 1.0
6723364 12325227 1.0
6723364 15623649 1.0
6723364 5745929 1.0
6723364 10880408 1.0
6723364 8347907 1.0
6723364 5865628 1.0
6723364 17728695 1.0
6723364 6723364 1.0
11263687 5512988 1.0
11263687 3009700 1.0
11263687 2772093 9.0
11263687 3862443 1.0
11263687 9530532 8.0
11263687 11081239 7.0
11263687 5657004 1.0
11263687 9739780 9.0
11263687 17729161 1.0
11263687 20343986 4.0
11263687 5691934 1.0
11263687 6692908 1.0
11263687 2881070 3.0
11263687 11905911 1.0
11263687 8805777 3.0
11263687 3182103 3.0
11263687 8970595 2.0
11263687 9241349 5.0
11263687 15684934 2.0
11263687 5134110 1.0
11263687 9507904 1.0
11263687 8979434 1.0
11263687 9621307 1.0
11263687 16594752 6.0
11263687 9348984 2.0
11263687 5755261 6.0
11263687 15586949 1.0
11263687 15689046 6.0
11263687 3058132 1.0
11263687 10714526 1.0
11263687 17732031 5.0
11263687 3048606 2.0
11263687 14338439 1.0
11263687 17360254 1.0
11263687 15365184 3.0
11263687 17223685 1.0
11263687 17468727 1.0
11263687 10893103 2.0
11263687 12325227 2.0
11263687 17464168 1.0
11263687 11263687 1.0
11263687 9508724 1.0
11263687 9822593 1.0
11263687 15676016 3.0
11263687 5744058 1.0
11263687 17223643 3.0
11263687 17430685 1.0
11263687 5118060 1.0
11263687 5750884 1.0
11263687 17360225 1.0
11263687 14759661 1.0
11263687 5704424 1.0
11263687 9481869 1.0
11263687 16472086 1.0
11263687 5778133 1.0
12325227 8755914 2.0
12325227 2597151 9.0
12325227 15568134 11.0
12325227 12299704 16.0
12325227 7557604 12.0
12325227 16544485 7.0
12325227 3931398 1.0
12325227 6011278 4.0
12325227 7983899 6.0
12325227 14034311 3.0
12325227 10400440 1.0
12325227 12424940 9.0
12325227 16444548 3.0
12325227 12475432 3.0
12325227 12233237 2.0
12325227 13210358 1.0
12325227 12299621 1.0
12325227 4381377 1.0
12325227 12299647 4.0
12325227 2439150 7.0
12325227 12300089 3.0
12325227 12299805 3.0
12325227 7335439 1.0
12325227 4785242 2.0
12325227 3946166 1.0
12325227 17295912 1.0
12325227 17927604 8.0
12325227 4128002 1.0
12325227 2142817 1.0
12325227 15253921 1.0
12325227 5938794 3.0
12325227 13206239 1.0
12325227 4379508 1.0
12325227 16160495 1.0
12325227 17096642 1.0
12325227 9408003 1.0
12325227 9800031 1.0
12325227 15588620 3.0
12325227 7901791 1.0
16594752 3048606 11.0
16594752 15639216 17.0
16594752 8687096 5.0
16594752 17165429 5.0
16594752 15676016 4.0
16594752 16544712 2.0
16594752 10915553 8.0
16594752 9739780 12.0
16594752 20343986 10.0
16594752 5744058 2.0
16594752 14434314 3.0
16594752 3009700 6.0
16594752 17937986 4.0
16594752 16335254 2.0
16594752 3182103 7.0
16594752 11905911 1.0
16594752 20443598 5.0
16594752 9530532 2.0
16594752 9621307 3.0
16594752 17378483 1.0
16594752 3272218 4.0
16594752 15639331 7.0
16594752 2881070 3.0
16594752 5734134 2.0
16594752 21220994 2.0
16594752 13369670 4.0
16594752 9507904 8.0
16594752 19508873 7.0
16594752 9643439 3.0
16594752 8065380 2.0
16594752 8805777 1.0
16594752 16571210 1.0
16594752 8939384 1.0
16594752 3058132 1.0
16594752 9513911 2.0
16594752 10287315 3.0
16594752 10079731 1.0
16594752 10660512 2.0
16594752 10893103 1.0
16594752 3060480 9.0
16594752 15541971 5.0
16594752 18527962 5.0
16594752 12299805 3.0
16594752 4664256 2.0
16594752 9348984 1.0
16594752 14338439 3.0
16594752 21136945 1.0
16594752 17729410 1.0
16594752 17360042 1.0
16594752 15517247 3.0
16594752 17170215 2.0
16594752 8696919 1.0
16594752 17380080 1.0
16594752 18035063 3.0
16594752 11934261 2.0
16594752 3061422 1.0
16594752 9856062 2.0
16594752 17804729 1.0
16594752 19857573 1.0
16594752 8821758 1.0
7766016 2772093 4.0
7766016 3009700 22.0
7766016 9530532 14.0
7766016 17360254 2.0
7766016 8257672 3.0
7766016 17654638 3.0
7766016 1042538 1.0
7766016 3182103 3.0
7766016 5512988 7.0
7766016 4127938 1.0
7766016 9202326 6.0
7766016 11081239 6.0
7766016 9422291 4.0
7766016 7587948 1.0
7766016 8697453 1.0
7766016 9161929 3.0
7766016 9507904 2.0
7766016 9698907 4.0
7766016 2511238 2.0
7766016 8805777 2.0
7766016 5545085 1.0
7766016 17380080 1.0
7766016 17654624 2.0
7766016 10725068 6.0
7766016 20443420 3.0
7766016 12884490 2.0
7766016 8412625 5.0
7766016 3862443 8.0
7766016 9234420 2.0
7766016 17326213 1.0
7766016 9621307 1.0
7766016 7429933 1.0
7766016 8880781 1.0
7766016 9241349 1.0
7766016 17897298 1.0
7766016 8979434 4.0
7766016 7449767 1.0
7766016 18655517 3.0
7766016 8461082 2.0
7766016 16399845 1.0
7766016 15023987 2.0
7766016 8715940 1.0
7766016 10319019 1.0
7766016 8229118 3.0
7766016 2881070 4.0
7766016 2911847 2.0
7766016 4128002 2.0
7766016 15684934 1.0
7766016 15656826 3.0
7766016 5134110 3.0
7766016 11271082 2.0
7766016 17541953 1.0
7766016 11029851 1.0
7766016 15605987 2.0
7766016 6692908 1.0
7766016 9720614 4.0
7766016 11455472 2.0
7766016 5585799 2.0
7766016 8696919 1.0
7766016 4393350 1.0
7766016 11024782 1.0
7766016 10937355 1.0
2772093 5691934 1.0
2772093 6317793 13.0
2772093 5700090 1.0
2772093 17324637 8.0
2772093 4130960 16.0
2772093 9811608 2.0
2772093 7587948 3.0
2772093 17123466 1.0
2772093 17278502 1.0
2772093 17326213 2.0
2772093 7467027 8.0
2772093 17827115 2.0
2772093 7573476 5.0
2772093 8461082 2.0
2772093 3009700 1.0
2772093 7449767 1.0
2772093 8939384 1.0
2772093 9287906 1.0
2772093 9507904 1.0
2772093 15656223 1.0
2772093 20443420 1.0
2772093 15679639 1.0
2772093 20730780 3.0
2772093 9720614 1.0
2772093 18302665 1.0
2772093 17654645 3.0
2772093 8349553 2.0
2772093 12548756 3.0
2772093 14753815 2.0
2772093 9202326 1.0
2772093 10882750 2.0
2772093 2772093 1.0
2772093 8229118 1.0
2772093 17658672 1.0
2772093 12884490 3.0
2772093 10725068 2.0
2772093 17588623 1.0
2772093 11271082 1.0
2772093 6125806 1.0
3009700 15623649 3.0
3009700 3804108 1.0
3009700 16571210 1.0
3009700 9530532 1.0
3009700 17360254 1.0
3009700 4400767 1.0
3009700 9424902 1.0
3009700 17732270 3.0
3009700 8752697 1.0
3009700 8641784 1.0
3009700 5108525 1.0
3009700 4975387 2.0
3009700 14034206 1.0
3009700 8755914 1.0
3009700 5038920 1.0
3009700 5975584 1.0
3009700 15590555 1.0
3009700 3182103 1.0
9530532 3048606 5.0
9530532 3060480 6.0
9530532 20343986 8.0
9530532 5744058 5.0
9530532 8687096 7.0
9530532 15639216 16.0
9530532 14338439 3.0
9530532 14434314 6.0
9530532 12299805 3.0
9530532 3009700 17.0
9530532 13369670 6.0
9530532 8696919 7.0
9530532 15639331 5.0
9530532 16571210 2.0
9530532 19857573 7.0
9530532 19508873 10.0
9530532 5038920 2.0
9530532 2881070 8.0
9530532 16335254 3.0
9530532 5730322 2.0
9530532 3182103 7.0
9530532 9621307 3.0
9530532 11905911 4.0
9530532 9513911 3.0
9530532 3272218 4.0
9530532 2772093 1.0
9530532 5512988 4.0
9530532 8805777 12.0
9530532 9698907 2.0
9530532 5734134 6.0
9530532 15633329 6.0
9530532 9507904 4.0
9530532 15676016 3.0
9530532 5134110 2.0
9530532 3180681 1.0
9530532 7766016 1.0
9530532 18655517 1.0
9530532 17360042 1.0
9530532 17937986 3.0
9530532 20443598 2.0
9530532 15590555 1.0
9530532 9643439 1.0
9530532 17380080 3.0
9530532 21220994 1.0
9530532 11050498 1.0
9530532 9856062 1.0
9530532 18035063 3.0
9530532 15541971 4.0
9530532 17729195 1.0
9530532 10915553 4.0
9530532 15517247 3.0
9530532 17170215 1.0
9530532 18527962 4.0
9530532 17804729 1.0
9530532 11934261 1.0
9530532 3061422 1.0
9530532 12356747 5.0
9530532 2964760 3.0
9530532 4664256 1.0
9530532 17315288 1.0
9530532 15656826 1.0
9530532 11271082 1.0
9530532 10660512 1.0
9530532 4128002 1.0
9530532 16594752 1.0
18639459 17378483 7.0
18639459 17658978 3.0
18639459 9234420 8.0
18639459 10945795 3.0
18639459 8826198 7.0
18639459 8709865 4.0
18639459 15431795 2.0
18639459 18098174 5.0
18639459 8559525 16.0
18639459 14760757 4.0
18639459 14034206 1.0
18639459 8184598 3.0
18639459 6446394 3.0
18639459 18644088 3.0
18639459 5791548 2.0
18639459 13210358 1.0
18639459 9643439 2.0
18639459 21136945 3.0
18639459 17588623 1.0
18639459 5745110 3.0
18639459 3149791 4.0
18639459 5680013 6.0
18639459 18500915 1.0
18639459 10842047 4.0
18639459 17360038 3.0
18639459 11050498 1.0
18639459 5656152 1.0
18639459 9720614 2.0
18639459 18058644 2.0
18639459 6572414 2.0
18639459 17038587 11.0
18639459 3946166 4.0
18639459 7467027 2.0
18639459 9698907 3.0
18639459 3945232 1.0
18639459 16385470 5.0
18639459 8412625 2.0
18639459 17328632 1.0
18639459 4617479 1.0
18639459 14914182 1.0
18639459 9585036 1.0
18639459 9798791 2.0
18639459 10725068 8.0
18639459 8697453 1.0
18639459 9241349 1.0
18639459 8313802 2.0
18639459 17324637 1.0
18639459 8689674 2.0
18639459 3061422 1.0
18639459 18655517 1.0
18639459 15365184 1.0
18639459 8065771 8.0
18639459 7421507 4.0
18639459 10609443 2.0
18639459 5462159 9.0
18639459 7227010 1.0
18639459 5134110 1.0
18639459 10945111 1.0
18639459 7422253 1.0
18639459 18639459 1.0
18639459 9753418 1.0
18639459 15519213 4.0
18639459 17295912 2.0
18639459 8864785 2.0
18639459 15577444 4.0
18639459 12279941 13.0
18639459 10797407 3.0
18639459 2979675 1.0
18639459 15689046 1.0
18639459 15594113 1.0
18639459 15514582 6.0
18639459 15588711 3.0
18639459 13743125 2.0
18639459 20151537 1.0
18639459 5763407 2.0
18639459 17728922 2.0
18639459 11081239 1.0
18639459 21300466 1.0
18639459 16686371 3.0
18639459 13749806 2.0
18639459 17473163 1.0
18639459 3272218 1.0
18639459 18648531 1.0
18639459 19395500 1.0
18639459 10922928 1.0
18639459 13986583 1.0
18639459 15679639 1.0
18639459 8939384 1.0
18639459 11291653 1.0
18639459 9527333 1.0
18639459 5764924 1.0
18639459 16931001 1.0
18639459 16115575 1.0
11271082 5754346 5.0
11271082 8461082 2.0
11271082 7388340 1.0
11271082 6317793 2.0
11271082 8559525 11.0
11271082 14034206 2.0
11271082 15679639 4.0
11271082 8412625 2.0
11271082 13210358 3.0
11271082 7692008 2.0
11271082 18639459 2.0
11271082 10663559 1.0
11271082 17654638 2.0
11271082 4127926 1.0
11271082 16884085 1.0
11271082 8696919 1.0
11271082 15656223 1.0
11271082 7467027 1.0
11271082 17380080 2.0
11271082 8939384 1.0
11271082 3044500 4.0
11271082 14797760 2.0
11271082 4130960 1.0
11271082 20443420 1.0
11271082 4663875 2.0
11271082 9527333 3.0
11271082 10922020 3.0
11271082 8347720 2.0
11271082 16630479 1.0
11271082 19395500 7.0
11271082 10563755 1.0
11271082 5946241 1.0
11271082 16799809 3.0
11271082 8253620 1.0
11271082 18644088 1.0
11271082 16369928 1.0
11271082 9287906 1.0
11271082 19271710 1.0
11271082 16059078 1.0
11271082 17170215 1.0
11271082 11291653 1.0
11271082 10282065 2.0
11271082 11717030 1.0
11271082 14995061 1.0
11271082 16501652 1.0
8979434 3048606 1.0
8979434 9348984 1.0
8979434 3009700 1.0
8979434 11081239 4.0
8979434 13722516 1.0
8979434 3272218 2.0
8979434 17327188 1.0
8979434 5038920 6.0
8979434 5512988 4.0
8979434 8559525 1.0
8979434 5134110 11.0
8979434 15636958 7.0
8979434 15590555 5.0
8979434 6692908 2.0
8979434 7569260 2.0
8979434 18644088 3.0
8979434 8805777 6.0
8979434 9643439 3.0
8979434 5688091 3.0
8979434 17732031 2.0
8979434 15656223 5.0
8979434 7982324 2.0
8979434 15638932 3.0
8979434 4876839 3.0
8979434 8939384 1.0
8979434 9720614 1.0
8979434 9856062 1.0
8979434 15638906 4.0
8979434 9161929 1.0
8979434 12882179 1.0
8979434 2772093 1.0
8979434 9507904 1.0
8979434 8313802 1.0
8979434 15686444 2.0
8979434 9739780 3.0
8979434 5755261 2.0
8979434 14338439 2.0
8979434 17360010 4.0
8979434 15639216 5.0
8979434 17360042 1.0
8979434 17732737 1.0
8979434 9287906 5.0
8979434 15655801 3.0
8979434 21300466 2.0
8979434 15594113 4.0
8979434 17360076 1.0
8979434 5684940 1.0
8979434 17354392 5.0
8979434 3058132 1.0
8979434 20343986 2.0
8979434 15689046 2.0
8979434 18639459 1.0
8979434 2881070 1.0
8979434 2878185 1.0
8979434 8696919 1.0
8979434 2846555 4.0
8979434 16399845 2.0
8979434 15639331 2.0
8979434 21591317 1.0
8979434 7422253 1.0
8979434 8065771 1.0
8979434 12279941 1.0
8979434 9351843 2.0
8979434 5657004 2.0
8979434 8864785 2.0
8979434 13369670 1.0
8979434 17379372 1.0
8979434 4393026 1.0
8979434 6633635 1.0
8979434 10945581 1.0
8979434 17488886 1.0
14762026 6692908 4.0
14762026 7467027 4.0
14762026 13049485 1.0
14762026 9422291 4.0
14762026 8229118 1.0
14762026 8715940 6.0
14762026 15605987 5.0
14762026 9234420 3.0
14762026 9202326 1.0
14762026 9241349 2.0
14762026 7719118 6.0
14762026 9698907 1.0
14762026 20443420 5.0
14762026 11029851 2.0
14762026 2772093 4.0
14762026 13210358 3.0
14762026 9761454 1.0
14762026 4393026 1.0
14762026 11081239 1.0
14762026 6125806 2.0
14762026 12548756 3.0
14762026 11291653 1.0
14762026 5750884 1.0
14762026 14914182 1.0
14762026 3764792 1.0
14762026 11084320 1.0
14762026 2670619 1.0
14762026 9822593 1.0
14762026 9720614 1.0
14762026 15679639 2.0
14762026 17654645 2.0
14762026 8471817 1.0
14762026 17384874 1.0
14762026 15636411 1.0
14762026 16433177 1.0
14762026 6633635 1.0
14762026 5946241 2.0
14762026 17541953 1.0
14762026 11271082 5.0
14762026 1137946 1.0
14762026 5134110 1.0
14762026 17380080 3.0
14762026 9530532 1.0
14762026 13841523 3.0
14762026 17123466 2.0
14762026 10739296 1.0
14762026 2842451 1.0
14762026 17165621 1.0
14762026 17654638 1.0
14762026 15587533 1.0
14762026 18302610 2.0
14762026 16399845 1.0
14762026 9811608 1.0
14762026 10663559 1.0
14762026 3166745 1.0
14762026 21591037 1.0
14762026 15655801 1.0
11081239 8319311 3.0
11081239 3814853 2.0
11081239 18098174 4.0
11081239 8826198 3.0
11081239 16115575 7.0
11081239 8546775 1.0
11081239 3764792 3.0
11081239 5512988 4.0
11081239 17328632 10.0
11081239 14034206 9.0
11081239 5656152 2.0
11081239 5657004 1.0
11081239 18639459 1.0
11081239 17360038 9.0
11081239 5754346 5.0
11081239 10797407 4.0
11081239 21300466 6.0
11081239 12279941 7.0
11081239 5038920 6.0
11081239 7982324 2.0
11081239 15560623 2.0
11081239 15590555 13.0
11081239 17360076 1.0
11081239 18644088 6.0
11081239 10781924 1.0
11081239 5688091 4.0
11081239 17038587 4.0
11081239 8709865 3.0
11081239 8065771 9.0
11081239 10922928 2.0
11081239 17658978 5.0
11081239 6572414 1.0
11081239 3149791 1.0
11081239 16931001 1.0
11081239 5680013 4.0
11081239 15431795 4.0
11081239 14760757 1.0
11081239 15577444 2.0
11081239 15365184 1.0
11081239 10609443 1.0
11081239 7227010 5.0
11081239 17804729 1.0
11081239 5134110 1.0
11081239 16686371 1.0
11081239 8864785 1.0
11081239 17728922 1.0
11081239 2854715 1.0
11081239 10893103 1.0
11081239 19395500 1.0
11081239 3620633 1.0
11081239 17732031 1.0
11081239 8979434 1.0
11081239 17378483 1.0
11081239 4215611 1.0
11081239 10287315 1.0
11081239 10079731 1.0
11081239 8687096 1.0
11081239 3946166 1.0
11081239 7429933 1.0
11081239 15594113 1.0
8697453 3862443 11.0
8697453 9720614 5.0
8697453 15023987 4.0
8697453 18302665 1.0
8697453 7467027 2.0
8697453 10982951 1.0
8697453 18639459 7.0
8697453 11271082 5.0
8697453 20106468 6.0
8697453 17360254 1.0
8697453 18655517 2.0
8697453 17654638 2.0
8697453 15679639 3.0
8697453 9508724 1.0
8697453 10725068 1.0
8697453 9241349 3.0
8697453 5700090 2.0
8697453 5691934 1.0
8697453 14762026 1.0
8697453 8805777 1.0
8697453 20443420 3.0
8697453 9234420 3.0
8697453 9422291 1.0
8697453 3166836 1.0
8697453 9606496 1.0
8697453 7719118 1.0
8697453 17012001 1.0
8697453 9798791 1.0
8697453 9822593 1.0
8697453 5750884 2.0
8697453 12273754 1.0
8697453 12325227 4.0
8697453 14338439 1.0
8697453 5745110 2.0
8697453 10893103 1.0
8697453 8253620 1.0
8697453 21136945 1.0
8697453 18058644 2.0
8697453 16848497 1.0
8697453 17165621 1.0
8697453 2979675 1.0
10982951 8229118 3.0
10982951 20443420 3.0
10982951 9720614 5.0
10982951 3862443 2.0
10982951 5691934 3.0
10982951 9822593 5.0
10982951 14797760 3.0
10982951 8253620 3.0
10982951 4663875 1.0
10982951 9508724 2.0
10982951 14762026 1.0
10982951 9241349 2.0
10982951 15679639 6.0
10982951 11271082 4.0
10982951 7719118 1.0
10982951 20106468 3.0
10982951 11050498 1.0
10982951 9798791 2.0
10982951 9348984 2.0
10982951 10893103 2.0
10982951 12325227 1.0
10982951 15023987 1.0
10982951 9621307 1.0
10982951 17541953 1.0
10982951 6633635 2.0
10982951 11084320 1.0
10982951 17728922 1.0
10982951 16594752 2.0
10982951 10725068 1.0
10982951 5750884 2.0
10982951 18639459 3.0
10982951 5134110 2.0
10982951 9234420 1.0
10982951 21133456 2.0
10982951 12882179 1.0
10982951 5585799 1.0
10982951 9530532 1.0
10982951 5762666 1.0
10982951 12923749 2.0
10982951 2979675 1.0
10982951 11717030 1.0
10982951 12367135 1.0
10982951 20981350 1.0
10982951 20981321 1.0
10982951 16059134 2.0
1042538 2511238 1.0
1042538 16751955 1.0
1042538 10945795 1.0
1042538 4829813 1.0
1042538 16316973 1.0
1042538 5512988 3.0
1042538 9530532 62.0
1042538 6692908 6.0
1042538 8229118 12.0
1042538 8805777 18.0
1042538 3009700 28.0
1042538 9720614 11.0
1042538 10945111 4.0
1042538 17654624 8.0
1042538 9103710 6.0
1042538 4393350 18.0
1042538 9051500 15.0
1042538 10079731 8.0
1042538 8641784 3.0
1042538 8412625 9.0
1042538 2881070 15.0
1042538 10287315 1.0
1042538 5730322 2.0
1042538 20344845 2.0
1042538 11081239 7.0
1042538 9621307 10.0
1042538 10198121 7.0
1042538 9507904 11.0
1042538 9856062 4.0
1042538 9241349 6.0
1042538 8979434 2.0
1042538 4128002 2.0
1042538 9513911 1.0
1042538 8821758 12.0
1042538 1141813 5.0
1042538 21591033 1.0
1042538 2885630 1.0
1042538 15676016 3.0
1042538 8880781 2.0
1042538 5134110 1.0
1042538 9161929 4.0
1042538 3166745 1.0
1042538 17360254 2.0
1042538 8697453 1.0
1042538 11905911 1.0
1042538 5108525 1.0
1042538 9637388 1.0
1042538 7766016 1.0
1042538 7982324 1.0
1042538 16399845 1.0
1042538 9698907 1.0
1042538 4302562 1.0
1042538 1690576 1.0
8805777 2911847 3.0
8805777 9720614 2.0
8805777 15679639 7.0
8805777 15684934 7.0
8805777 17654638 2.0
8805777 7422253 2.0
8805777 3009700 2.0
8805777 7766016 7.0
8805777 9202326 9.0
8805777 3862443 4.0
8805777 2772093 4.0
8805777 11905911 1.0
8805777 9234420 1.0
8805777 18639459 4.0
8805777 20106468 1.0
8805777 5134110 7.0
8805777 6692908 1.0
8805777 18656202 3.0
8805777 8412625 3.0
8805777 11271082 5.0
8805777 9422291 3.0
8805777 8461082 3.0
8805777 15023987 5.0
8805777 5585799 6.0
8805777 8559525 1.0
8805777 8313802 1.0
8805777 9241349 1.0
8805777 16176721 2.0
8805777 16433177 1.0
8805777 8954310 1.0
8805777 11029851 1.0
8805777 15605987 1.0
8805777 4127911 2.0
8805777 9798791 1.0
8805777 12548756 1.0
8805777 15656826 1.0
8805777 4127926 1.0
8805777 9698907 3.0
8805777 3166836 3.0
8805777 2842451 1.0
8805777 20443420 2.0
8805777 14762026 2.0
8805777 5946241 1.0
8805777 16399845 2.0
8805777 17897298 1.0
8805777 7587948 1.0
8805777 10947427 2.0
8805777 17541953 1.0
8805777 17380080 1.0
8805777 8880781 1.0
8805777 10982951 1.0
8805777 7429933 1.0
8805777 17012001 2.0
8805777 8979434 1.0
8805777 8939384 1.0
8805777 17326213 1.0
8805777 17654645 1.0
8805777 9637388 1.0
8805777 8970595 1.0
8805777 4127938 1.0
8805777 3251140 1.0
8805777 2878185 1.0
8805777 3166745 1.0
7571966 4289745 17.0
7571966 4050398 1.0
7571966 5617164 1.0
7571966 3795424 1.0
7571966 4400767 3.0
7571966 10418394 1.0
7571966 4108720 1.0
7571966 13173311 1.0
7571966 9287906 1.0
2777891 4049878 6.0
2777891 6535161 10.0
2777891 19120853 4.0
2777891 4102844 3.0
2777891 3546334 1.0
4049878 2511238 7.0
4049878 2816457 2.0
4049878 5336476 12.0
4049878 3093284 1.0
4049878 4060628 3.0
4049878 5343578 1.0
4049878 4975387 2.0
4049878 3091943 4.0
4049878 5185729 3.0
4049878 4839570 1.0
4049878 3282869 1.0
4049878 3074106 1.0
4049878 2619565 3.0
4049878 6535161 4.0
4049878 7184082 2.0
6535161 13057994 4.0
6535161 4397287 1.0
6535161 16690920 1.0
6535161 16713121 1.0
6535161 4488976 1.0
6535161 14829351 5.0
6535161 14045854 7.0
6535161 14047945 6.0
6535161 7683669 1.0
6535161 4535767 1.0
6535161 14048287 3.0
6535161 8371225 1.0
6535161 12874044 1.0
6535161 19820800 1.0
6535161 14194234 1.0
6535161 14085813 1.0
6535161 6970942 2.0
6535161 18418512 2.0
6535161 18145093 1.0
6535161 14048538 1.0
7340629 19017854 2.0
7340629 9835169 4.0
7340629 9503203 3.0
7340629 5382876 2.0
7340629 10852875 2.0
7340629 11291344 1.0
7340629 4271519 2.0
7340629 4363883 3.0
7340629 3795424 1.0
7340629 8005609 1.0
7340629 10868477 1.0
7340629 7571966 1.0
7340629 4595609 2.0
19017854 3915835 1.0
19017854 4595609 17.0
19017854 7012280 2.0
19017854 3795424 2.0
19017854 19120772 1.0
19017854 4289745 1.0
19017854 16911458 1.0
19470184 3797420 9.0
19470184 15984797 1.0
19470184 1415168 1.0
19470184 3486867 3.0
19470184 1427012 1.0
19470184 2432564 2.0
19470184 12740290 1.0
19470184 12425856 2.0
19470184 992646 1.0
19470184 15770945 1.0
19470184 18440675 1.0
1924051 15995368 5.0
1924051 15770521 2.0
1924051 853526 3.0
1924051 17698681 2.0
1924051 937332 1.0
1924051 3797420 2.0
1924051 8154054 6.0
1924051 17359101 7.0
1924051 17423125 1.0
1924051 15997068 1.0
17951049 2432564 27.0
17951049 15543394 8.0
17951049 17951153 9.0
17951049 12740290 2.0
17951049 15564782 1.0
17951049 15546924 4.0
17951049 18231999 2.0
17951049 15564911 1.0
17951049 7571966 5.0
15766999 17369376 4.0
15766999 407869 2.0
15766999 15567384 10.0
15766999 19470184 1.0
15766999 910064 1.0
15766999 17694365 3.0
15766999 668627 1.0
15766999 17951049 1.0
15766999 1419315 1.0
15766999 9842383 1.0
15766999 17500791 1.0
1431256 1429969 1.0
1431256 1432836 2.0
1431256 10263287 2.0
1431256 15770904 1.0
1431256 15766999 1.0
15983225 17951049 19.0
15983225 15567384 2.0
15983225 17415321 2.0
15983225 3797420 1.0
15983225 18440675 3.0
15983225 9795662 6.0
15983225 9787592 4.0
15983225 2432564 1.0
15983225 17369376 1.0
2432564 15769490 1.0
2432564 17248923 2.0
2432564 5558724 4.0
2432564 15982951 1.0
2432564 12740290 1.0
2432564 15769596 3.0
2432564 668627 4.0
2432564 3797420 2.0
2432564 17380936 1.0
2432564 18440675 1.0
2432564 19470184 1.0
2432564 15574328 1.0
2432564 15574941 1.0
2432564 15575052 1.0
2432564 6883831 1.0
15543394 17951049 1.0
15543394 15564807 3.0
15543394 15564706 3.0
15543394 15564911 3.0
15543394 15574941 1.0
15543394 15543068 3.0
15543394 15572414 1.0
15543394 15575327 1.0
15543394 15564782 1.0
15543394 18231999 3.0
15543394 2432564 4.0
15543394 17951153 1.0
15543394 15982951 1.0
15543394 15769490 1.0
15543394 11941255 1.0
17951153 15543394 1.0
17951153 15542354 1.0
17951153 15543068 3.0
17951153 15564807 1.0
17951153 9716858 3.0
17951153 9748269 1.0
17951153 16442344 1.0
17951153 3556191 1.0
17951153 15575327 1.0
17951153 15569561 1.0
17951153 15546924 1.0
15564807 2432564 6.0
15564807 15564706 1.0
15564807 15564782 1.0
15564807 3732322 2.0
15564807 17951153 1.0
15564807 17951049 1.0
15564807 15564661 1.0
15564807 12740290 1.0
15564782 7571966 1.0
15564782 15543394 2.0
15564782 2432564 4.0
15564782 15564706 1.0
15564782 867393 1.0
15546924 15564706 4.0
15546924 15572414 5.0
15546924 15564782 4.0
15546924 15574508 1.0
15546924 9716858 4.0
15546924 15574941 1.0
15546924 9748269 2.0
15546924 17951049 1.0
15546924 15564911 1.0
15546924 15543068 1.0
15546924 2432564 1.0
15546924 15575327 1.0
15546924 15543394 1.0
15546924 17951153 1.0
18231999 17369376 4.0
18231999 15567384 13.0
18231999 10263287 6.0
18231999 17951153 3.0
18231999 15543394 3.0
18231999 15546924 2.0
18231999 15575232 1.0
18231999 2432564 1.0
18231999 12901662 3.0
18231999 17698086 4.0
18231999 910064 9.0
18231999 17415321 6.0
18231999 15770867 2.0
18231999 3732322 2.0
18231999 15564807 1.0
18231999 17698082 1.0
18231999 12634730 1.0
18231999 15982951 1.0
16405545 9234420 2.0
16405545 15732050 6.0
16405545 3149791 16.0
16405545 9083312 6.0
16405545 13674287 14.0
16405545 17087885 2.0
16405545 16195633 3.0
16405545 10018161 2.0
16405545 3620633 1.0
16405545 3027876 4.0
16405545 20443457 1.0
16405545 12049797 1.0
16405545 17728922 3.0
16405545 3044500 2.0
16405545 14034206 2.0
16405545 14539753 1.0
16405545 10781924 2.0
16405545 9565674 1.0
16405545 17776982 1.0
16405545 5754346 1.0
16405545 14077179 1.0
16405545 13645610 1.0
16405545 9287906 1.0
16405545 16131474 1.0
9234420 14655602 3.0
9234420 3622234 1.0
9234420 3620633 2.0
9234420 12049797 1.0
9234420 8572353 6.0
9234420 5975584 1.0
9234420 3762317 6.0
9234420 15672269 1.0
9234420 16195633 1.0
9234420 10351681 5.0
9234420 3729496 5.0
9234420 9428865 1.0
9234420 10281116 1.0
9234420 3945246 3.0
9234420 4901087 1.0
9234420 3946166 4.0
9234420 17728922 3.0
9234420 3598000 1.0
9234420 16676038 1.0
9234420 9530532 1.0
9234420 3944330 1.0
9234420 19271710 9.0
9234420 10323628 1.0
9234420 17321919 1.0
9234420 17827011 3.0
9234420 10872426 1.0
9234420 10673895 1.0
9234420 16751955 2.0
9234420 20443457 1.0
9234420 16405545 1.0
9234420 10781924 1.0
9234420 17813006 2.0
9234420 11946903 1.0
9234420 3793681 1.0
9234420 3931398 2.0
9234420 17176781 1.0
9234420 3765728 1.0
9234420 16468935 1.0
9234420 3027876 1.0
9234420 6597872 2.0
9234420 7422595 2.0
9234420 17813001 1.0
9234420 17850822 1.0
9234420 7700444 1.0
9234420 7980369 1.0
15599768 15995394 11.0
15599768 992646 5.0
15599768 17405603 15.0
15599768 12901662 1.0
15599768 865801 6.0
15599768 873782 6.0
15599768 17359101 2.0
15599768 855719 6.0
15599768 15770867 2.0
15599768 8167773 1.0
15599768 8092228 1.0
1415168 1428271 2.0
1415168 15770904 2.0
1415168 1427012 1.0
1415168 15769596 1.0
1415168 15770945 3.0
1415168 15769680 3.0
1415168 1429969 1.0
1415168 1435466 1.0
1415168 9820270 1.0
1415168 15564911 1.0
1415168 10263287 1.0
1415168 12740290 1.0
1415168 15982306 1.0
1415168 15770521 1.0
1415168 1431256 1.0
15770945 1432836 2.0
15770945 1429969 1.0
15770945 12740290 1.0
15770945 10263287 3.0
15995404 13833814 13.0
15995404 9589146 7.0
15995404 3498479 1.0
15995404 9842383 9.0
15995404 13380660 9.0
15995404 3486867 4.0
15995404 12478620 5.0
15995404 16424131 4.0
15995404 9787859 12.0
15995404 3736500 6.0
15995404 3486950 4.0
15995404 12000033 4.0
15995404 17355745 4.0
15995404 17356454 1.0
15995404 2612527 1.0
15995404 12882387 1.0
15995404 17814107 1.0
15995404 16316916 1.0
13833814 3486950 1.0
13833814 10865025 2.0
13833814 12478620 2.0
13833814 17740547 1.0
13833814 9119558 1.0
13833814 9842383 1.0
13833814 9787859 1.0
13833814 14437742 1.0
13833814 3736500 1.0
9589146 16464284 5.0
9589146 17639784 1.0
9589146 11348509 14.0
9589146 18648531 5.0
9589146 10702736 1.0
9589146 15514582 5.0
9589146 17140424 3.0
9589146 2797480 3.0
9589146 16444758 7.0
9589146 10612094 9.0
9589146 14319498 11.0
9589146 19045334 2.0
9589146 17038587 8.0
9589146 4607160 1.0
9589146 11051740 14.0
9589146 3157405 1.0
9589146 16799939 2.0
9589146 12281339 7.0
9589146 11067379 1.0
9589146 17728896 3.0
9589146 8639662 1.0
9589146 5474852 11.0
9589146 16095576 1.0
9589146 16100461 25.0
9589146 2979486 1.0
9589146 8539175 3.0
9589146 3814701 2.0
9589146 6494382 5.0
9589146 16494105 2.0
9589146 18023286 1.0
9589146 16959698 1.0
9589146 8864778 1.0
9589146 19298625 1.0
9589146 2612527 1.0
9589146 8640212 1.0
9589146 12498338 1.0
9589146 3450442 2.0
9589146 9421292 8.0
9589146 14319185 1.0
9589146 15766806 1.0
9589146 12424328 1.0
9589146 4680995 6.0
9589146 4665186 1.0
9589146 16409132 6.0
9589146 9447255 2.0
9589146 10540188 3.0
9589146 8347613 9.0
9589146 5484314 1.0
9589146 5963873 2.0
9589146 12587013 2.0
9589146 19880740 1.0
9589146 8993049 5.0
9589146 17933822 1.0
9589146 17361757 1.0
9589146 11934261 1.0
9589146 14450919 5.0
9589146 12617396 1.0
9589146 16799809 2.0
9589146 14519756 1.0
9589146 19718010 2.0
9589146 16848475 1.0
9589146 17360010 3.0
9589146 3272218 1.0
9589146 8037197 1.0
9589146 10382686 1.0
9589146 17952967 1.0
9589146 11782821 1.0
9589146 12336493 1.0
9589146 5959820 1.0
9589146 9119558 1.0
9589146 12156009 1.0
9589146 9207332 2.0
9589146 11135340 2.0
9589146 8974428 1.0
9589146 12840470 1.0
9589146 13789482 1.0
9589146 4780707 2.0
9589146 10209260 2.0
9589146 5453333 1.0
9589146 17962513 1.0
9589146 9589146 1.0
9589146 3061422 1.0
1375101 17176866 1.0
1375101 10202724 8.0
1375101 12740290 8.0
1375101 12634154 1.0
1375101 1414206 3.0
1375101 3420915 1.0
1375101 1435466 2.0
1375101 9795662 1.0
1375101 17694365 1.0
17176866 9408003 11.0
17176866 12233237 3.0
17176866 6597872 1.0
17176866 7026287 3.0
17176866 19088042 1.0
17176866 2597151 9.0
17176866 11013351 1.0
17176866 3946166 2.0
17176866 12293334 7.0
17176866 15253921 6.0
17176866 7130033 21.0
17176866 17776982 8.0
17176866 3945454 3.0
17176866 3945232 6.0
17176866 9524538 2.0
17176866 16297403 3.0
17176866 7594047 1.0
17176866 4506509 1.0
17176866 7557604 9.0
17176866 11946903 3.0
17176866 2369444 1.0
17176866 7057894 5.0
17176866 14034311 1.0
17176866 7901791 1.0
17176866 8118947 3.0
17176866 14540633 1.0
17176866 10343101 1.0
17176866 10345590 1.0
17176866 17176781 1.0
17176866 2966602 1.0
17176866 9787933 1.0
17176866 11909406 1.0
17176866 6591182 1.0
17176866 11409587 1.0
17176866 11703922 1.0
3436420 1435466 1.0
3436420 4523584 5.0
3436420 1392771 1.0
3436420 3420915 16.0
3436420 12479019 1.0
3436420 3945454 5.0
3436420 16424131 1.0
3436420 3945232 4.0
3436420 4523803 1.0
3436420 10202724 3.0
3436420 12634154 1.0
3436420 9787859 1.0
3436420 2456826 1.0
3436420 11105182 1.0
3436420 3622234 1.0
1435466 12740290 9.0
1435466 15770904 1.0
1435466 15769680 1.0
1435466 2432564 1.0
1435466 1414206 1.0
1435466 10263287 1.0
4523584 18568094 1.0
4523584 3945756 1.0
4523584 3945246 1.0
10202724 16691937 6.0
10202724 12704069 14.0
10202724 11525714 4.0
10202724 7980369 11.0
10202724 4884579 4.0
10202724 14206030 10.0
10202724 6703240 5.0
10202724 8752697 7.0
10202724 4414184 7.0
10202724 9753530 9.0
10202724 4414163 6.0
10202724 17140424 17.0
10202724 10702736 16.0
10202724 19175973 1.0
10202724 9141404 11.0
10202724 7026287 4.0
10202724 17359501 3.0
10202724 15398730 13.0
10202724 9051960 1.0
10202724 12871993 1.0
10202724 14071449 1.0
10202724 5480553 9.0
10202724 10059655 3.0
10202724 3157405 11.0
10202724 15741865 2.0
10202724 5476653 1.0
10202724 12479019 2.0
10202724 3414508 1.0
10202724 2966602 11.0
10202724 18133444 2.0
10202724 3436420 1.0
10202724 18570360 3.0
10202724 2369444 1.0
10202724 4901087 4.0
10202724 9585145 3.0
10202724 9109799 2.0
10202724 7057894 3.0
10202724 9409359 2.0
10202724 9006142 5.0
10202724 2964760 6.0
10202724 3498479 3.0
10202724 15519213 1.0
10202724 15571194 1.0
10202724 15421363 2.0
10202724 12364717 1.0
10202724 11003660 1.0
10202724 15592096 1.0
10202724 15522152 1.0
10202724 15253921 1.0
10202724 9057998 2.0
10202724 16544462 1.0
10202724 17176767 1.0
10202724 11051740 1.0
10202724 13206239 1.0
10202724 8184598 3.0
10202724 14214039 4.0
10202724 14127447 1.0
10202724 16240569 1.0
10202724 6699205 1.0
10202724 9074101 1.0
10202724 10119916 3.0
10202724 11637003 1.0
10202724 2979486 1.0
10202724 8469124 1.0
10202724 13854190 1.0
10202724 9787933 1.0
10202724 13948718 1.0
10202724 3945232 1.0
10202724 3234817 1.0
16911458 4595609 15.0
16911458 19120772 1.0
16911458 7012280 3.0
16911458 19017854 1.0
16911458 7340629 1.0
4595609 19120772 1.0
4595609 4271519 1.0
4595609 4050398 3.0
4595609 5038703 1.0
4595609 2138427 7.0
4595609 5601924 1.0
4595609 10716080 1.0
4595609 3944626 10.0
4595609 17176866 15.0
4595609 15998307 1.0
4595609 5038920 1.0
4595609 6445994 5.0
4595609 3046503 2.0
4595609 15639294 1.0
4595609 19088042 2.0
4595609 17096642 1.0
4595609 3945225 3.0
4595609 3945394 3.0
4595609 3945246 1.0
4595609 3945454 1.0
4595609 9524538 9.0
4595609 3931398 11.0
4595609 14162492 3.0
4595609 14158399 1.0
4595609 9503414 9.0
4595609 10345590 2.0
4595609 9424902 5.0
4595609 7005184 1.0
4595609 7057894 1.0
4595609 12424940 2.0
4595609 17415439 3.0
4595609 16089738 1.0
4595609 10059655 1.0
4595609 3726990 1.0
4595609 12299805 2.0
4595609 3946364 3.0
4595609 15510288 2.0
4595609 6011278 2.0
4595609 4414163 1.0
4595609 9288827 1.0
4595609 12789813 1.0
4595609 11409587 1.0
4595609 8005609 1.0
4595609 3795424 1.0
4595609 12300089 1.0
4595609 10852875 1.0
19120772 4595609 15.0
19120772 7012280 3.0
19120772 7934159 2.0
19120772 7571966 1.0
19120772 19017854 2.0
19120772 16911458 3.0
7012280 4595609 16.0
7012280 7934159 1.0
7012280 19017854 2.0
7012280 7571966 1.0
7012280 16911458 3.0
7012280 4289745 1.0
7012280 7340629 1.0
2268281 15618756 2.0
2268281 15672957 3.0
2268281 5434746 5.0
2268281 5437704 1.0
2268281 16124048 1.0
2268281 4833168 1.0
2268281 2220573 2.0
2268281 15640567 1.0
15618756 15671481 2.0
15618756 15629241 1.0
15618756 18684928 1.0
15618756 5131639 1.0
15618756 17962981 3.0
5617164 10323628 2.0
5617164 4874953 1.0
5617164 4595609 1.0
5617164 15792643 4.0
5617164 3762317 3.0
5617164 3729496 6.0
5617164 3882998 1.0
5617164 3946166 3.0
5617164 3944626 1.0
5617164 3595837 1.0
5617164 17096642 9.0
5617164 3945136 1.0
5617164 3945225 1.0
5617164 5615961 1.0
5617164 3915835 3.0
5617164 4188290 1.0
5617164 9835169 2.0
5617164 4363883 1.0
5617164 16303262 1.0
910064 12901662 16.0
910064 15995360 3.0
910064 875613 10.0
910064 407869 8.0
910064 17369376 1.0
910064 10263287 1.0
910064 15982951 1.0
910064 17698086 1.0
910064 1218587 2.0
910064 3340561 1.0
910064 17415321 1.0
910064 17500791 2.0
910064 945309 1.0
910064 15567384 1.0
910064 1419315 1.0
910064 15748726 1.0
7686464 16330265 3.0
7686464 2784471 3.0
7686464 4228864 5.0
7686464 10804041 1.0
7686464 7683401 6.0
7686464 3282869 5.0
7686464 4096366 2.0
7686464 4824878 1.0
7686464 6412532 2.0
16330265 3282869 2.0
16330265 3041612 1.0
16330265 6263055 1.0
16330265 5343578 2.0
16330265 11024782 4.0
16330265 8644484 3.0
16330265 14531828 3.0
16330265 3034133 4.0
16330265 7766016 6.0
16330265 5132886 1.0
16330265 3220616 4.0
16330265 1767828 1.0
16330265 6207232 2.0
16330265 11455472 1.0
16330265 10937355 1.0
16330265 7782409 1.0
16330265 4228864 1.0
8031834 11455472 1.0
8031834 10179501 3.0
8031834 2123422 1.0
8031834 10804041 8.0
8031834 10054666 2.0
8031834 11024782 3.0
8031834 6263055 3.0
8031834 6207232 1.0
8031834 8644484 1.0
8031834 8257672 1.0
8031834 6755064 1.0
8031834 3041612 2.0
8031834 4928976 1.0
8031834 3034133 2.0
8031834 7808341 1.0
8031834 10247731 1.0
11024782 7766016 12.0
11024782 11455472 2.0
11024782 8644484 4.0
11024782 8257672 1.0
11024782 4302562 1.0
11024782 10937355 4.0
11024782 8057753 3.0
11024782 14531828 5.0
11024782 6412532 1.0
11024782 8152399 1.0
11024782 5336476 1.0
10179501 5997121 10.0
10179501 4975387 2.0
10179501 5772346 2.0
10179501 2511238 6.0
10179501 2816457 2.0
10179501 1042538 1.0
10179501 4302562 1.0
10179501 6755064 4.0
10179501 2619565 5.0
10179501 5462159 1.0
10179501 3040481 1.0
10179501 4139768 2.0
10179501 3034133 1.0
6276557 7195651 1.0
6276557 10929797 5.0
6276557 3180525 4.0
6276557 8198913 5.0
6276557 2784471 10.0
6276557 7823087 2.0
6276557 4824878 8.0
6276557 4928976 4.0
6276557 3282869 5.0
6276557 3074106 1.0
6276557 7944660 1.0
6276557 7683401 2.0
6276557 8257672 1.0
6276557 11455472 1.0
3915835 7012280 2.0
3915835 4595609 21.0
3915835 3944330 2.0
3915835 14655602 2.0
3915835 3729496 4.0
3915835 17096642 2.0
3915835 5038920 1.0
3915835 3945394 2.0
3915835 3795424 1.0
3915835 19017854 1.0
3915835 5615961 1.0
3915835 3945232 1.0
3915835 3762317 1.0
3915835 10716080 1.0
3915835 5617164 2.0
3915835 6445994 2.0
3915835 16303262 2.0
3915835 9835169 1.0
17269708 10273060 8.0
17269708 12468812 3.0
17269708 17872154 7.0
17269708 4740178 2.0
17269708 12820085 3.0
17269708 3034133 1.0
17269708 9976875 1.0
17269708 10179501 1.0
17269708 7934159 1.0
17269708 17114293 5.0
17269708 14046472 1.0
17269708 4219827 1.0
17269708 16066985 1.0
17269708 6811349 1.0
10273060 4715415 12.0
10273060 12809152 2.0
10273060 17077347 1.0
10273060 14046479 1.0
10273060 12147878 1.0
10273060 8421329 3.0
10273060 12873914 1.0
10273060 10219170 1.0
10273060 17872154 1.0
12468812 3546835 1.0
12468812 4219827 6.0
12468812 7934159 2.0
12468812 3040481 1.0
12468812 10179501 1.0
12468812 4740178 1.0
12468812 4213417 20.0
12468812 16337850 1.0
12468812 5690362 3.0
12468812 17872154 18.0
12468812 4042315 12.0
12468812 10152437 13.0
12468812 10021175 12.0
12468812 14866842 11.0
12468812 4206755 9.0
12468812 1100936 6.0
12468812 14046472 1.0
12468812 14046294 1.0
12468812 6467481 2.0
12468812 4394777 1.0
12468812 15571023 1.0
12468812 5084467 1.0
12468812 12140925 1.0
12468812 4936149 1.0
12468812 12820085 5.0
12468812 4289773 3.0
12468812 10273060 2.0
12468812 918889 1.0
12468812 17962981 1.0
12468812 5309932 4.0
12468812 7992966 5.0
12468812 9976875 1.0
12468812 17904627 2.0
12468812 12705004 1.0
12468812 13331383 1.0
12468812 12820178 1.0
12468812 12468812 1.0
17872154 14199031 10.0
17872154 12705004 1.0
7568455 8124177 10.0
7568455 7897051 2.0
7568455 8480418 1.0
7568455 7874184 4.0
7568455 8717219 5.0
7568455 8247641 3.0
7568455 8270683 13.0
7568455 2775707 2.0
7568455 7555968 6.0
7568455 2512602 3.0
7568455 2775943 3.0
7568455 9539868 7.0
7568455 8271034 2.0
8124177 9637388 24.0
8124177 14757050 2.0
8124177 9811608 5.0
8124177 5507096 1.0
8124177 17123466 6.0
8124177 9539868 9.0
8124177 17777259 10.0
8124177 7719118 25.0
8124177 17806341 16.0
8124177 8193545 2.0
8124177 8069432 1.0
8124177 17378548 2.0
8124177 11137808 1.0
8124177 19010160 3.0
8124177 17326218 1.0
8124177 16347476 1.0
8124177 18861011 1.0
8124177 4680995 1.0
8124177 21250110 1.0
8124177 7587948 2.0
8124177 17671219 1.0
8124177 16100103 1.0
8124177 10495502 1.0
8124177 4102413 1.0
8124177 20443501 1.0
7897051 7555968 25.0
7897051 8271034 10.0
7897051 9539868 44.0
7897051 8247641 28.0
7897051 7874184 7.0
7897051 1869592 10.0
7897051 2512602 6.0
7897051 8270683 6.0
7897051 8480418 32.0
7897051 2775707 7.0
7897051 2775943 6.0
7897051 8069365 3.0
7897051 8717219 3.0
7897051 7897051 1.0
7897051 19143114 1.0
8480418 8270683 6.0
8480418 8271034 11.0
8480418 9539868 10.0
8480418 7555968 22.0
8480418 7897051 21.0
8480418 2512602 3.0
8480418 8247641 9.0
8480418 2775707 6.0
8480418 8480418 2.0
8480418 7874184 5.0
8480418 8717219 5.0
8480418 8069365 1.0
7874184 9291938 1.0
7874184 17360593 2.0
7874184 8307514 2.0
7874184 2776773 5.0
7874184 2935198 3.0
7874184 4127707 4.0
7874184 8705088 2.0
7874184 5890323 1.0
7874184 9808146 1.0
7874184 9800178 4.0
7874184 9275210 2.0
7874184 2921933 1.0
7874184 21664445 1.0
7874184 10684539 1.0
7874184 7688300 1.0
7874184 10682411 2.0
8717219 10340880 10.0
8717219 2935198 2.0
8717219 9291938 3.0
8717219 2776773 1.0
8717219 9539868 3.0
8717219 8670503 3.0
8717219 7555968 1.0
8717219 2775707 1.0
8717219 8310087 3.0
8717219 17360593 2.0
8717219 4127707 1.0
8717219 8705088 2.0
8717219 18292832 1.0
8247641 2775943 15.0
8247641 8270683 27.0
8247641 8717219 18.0
8247641 7874184 19.0
8247641 7555968 37.0
8247641 2512602 14.0
8247641 7897051 59.0
8247641 8480418 36.0
8247641 2775707 11.0
8247641 1869592 15.0
8247641 8247641 2.0
8247641 9539868 35.0
8247641 8271034 5.0
8247641 8069365 5.0
8247641 7982896 1.0
8270683 7555968 4.0
8270683 9539868 16.0
8270683 7982896 2.0
8270683 18292832 4.0
8270683 2628785 5.0
8270683 8203947 7.0
8270683 12813847 11.0
8270683 4127707 2.0
8270683 2776773 3.0
8270683 4102413 1.0
8270683 11605861 8.0
8270683 4114133 3.0
8270683 3932136 1.0
8270683 8177199 6.0
8270683 13806524 1.0
8270683 17379372 6.0
8270683 11543212 1.0
8270683 17437719 4.0
8270683 4067286 4.0
8270683 9015568 3.0
8270683 8981761 3.0
8270683 17437725 3.0
8270683 3913629 3.0
8270683 8068173 3.0
8270683 3765735 1.0
8270683 8069478 1.0
8270683 17125520 2.0
8270683 8310087 4.0
8270683 10495502 1.0
8270683 8717219 1.0
8270683 16295025 1.0
8270683 17591442 1.0
8270683 15605987 1.0
8270683 10293348 1.0
8270683 1869592 2.0
8270683 16485079 1.0
8270683 16100103 3.0
8270683 8565131 1.0
8270683 17438424 3.0
8270683 3913620 1.0
8270683 15585114 1.0
8270683 4422289 1.0
8270683 17166682 1.0
8270683 8270683 1.0
8270683 8670503 2.0
8270683 2914206 3.0
8270683 13986583 4.0
8270683 8065771 1.0
8270683 8469124 2.0
8270683 15588389 6.0
8270683 17980792 1.0
8270683 5507096 1.0
8270683 15481779 5.0
8270683 17952967 1.0
8270683 8698941 1.0
8270683 15606239 3.0
8270683 4319395 2.0
8270683 17822238 1.0
2775707 9800178 6.0
2775707 2914206 1.0
2775707 17360593 2.0
2775707 9291938 5.0
2775707 7688300 1.0
2775707 5890323 2.0
2775707 3930411 1.0
2775707 10682411 2.0
2775707 2921933 1.0
2775707 4127707 3.0
2775707 4102413 1.0
2775707 2776773 1.0
2775707 21664445 1.0
2775707 8705088 1.0
7555968 8270683 6.0
7555968 8717219 2.0
7555968 9539868 21.0
7555968 2775943 8.0
7555968 2512602 9.0
7555968 7874184 8.0
7555968 16070049 8.0
7555968 11248536 9.0
7555968 1869592 2.0
7555968 2775707 6.0
7555968 8480418 8.0
7555968 7897051 3.0
7555968 8932110 4.0
7555968 8247641 1.0
7555968 6143930 1.0
7555968 8717042 2.0
7555968 13858797 1.0
7555968 8177199 3.0
7555968 4114133 3.0
7555968 8310087 12.0
7555968 3932136 10.0
7555968 4127707 1.0
7555968 8670503 1.0
7555968 8271034 1.0
7555968 2776773 2.0
7555968 11714576 1.0
7555968 3765735 2.0
7555968 17379372 1.0
7555968 17125520 1.0
7555968 14127447 1.0
7555968 8698941 9.0
7555968 13986583 2.0
7555968 4319395 1.0
7555968 15588389 7.0
7555968 12813847 2.0
7555968 11605861 1.0
7555968 8741619 1.0
7555968 9761454 1.0
7555968 8203947 1.0
7555968 9457719 2.0
7555968 18598859 1.0
7555968 17937123 1.0
7555968 17671219 1.0
7555968 17380092 2.0
7555968 18292832 1.0
7555968 8812078 1.0
7555968 17425996 1.0
7555968 8943485 1.0
7555968 2914206 1.0
7555968 3913629 1.0
7555968 17952967 2.0
7555968 19132527 3.0
7555968 3765728 1.0
7555968 4101621 1.0
7555968 8565131 1.0
7555968 10495502 1.0
7555968 17980792 1.0
7555968 17438424 2.0
7555968 8094859 1.0
7555968 15632120 1.0
7555968 17437719 1.0
7555968 8981761 1.0
7555968 4876704 1.0
7555968 3010486 1.0
2775943 9291938 2.0
2775943 9800178 3.0
2775943 17913185 1.0
2775943 3664102 2.0
2775943 3794023 1.0
2775943 10682411 1.0
2775943 7874184 1.0
2775943 10684539 1.0
2775943 8138616 4.0
2775943 2776773 2.0
2775943 2935198 1.0
2775943 2932028 1.0
2775943 8305958 1.0
2775943 7688300 2.0
2775943 2921933 3.0
2775943 2914206 1.0
2775943 17658884 1.0
2775943 4102413 3.0
2775943 18292832 1.0
2775943 10293348 1.0
9539868 5993765 1.0
9539868 3913620 16.0
9539868 16070049 21.0
9539868 16100103 16.0
9539868 3913613 20.0
9539868 17166682 10.0
9539868 4227544 14.0
9539868 13713529 3.0
9539868 8980589 22.0
9539868 7612147 1.0
9539868 17380092 3.0
9539868 4152020 1.0
9539868 4876704 2.0
9539868 8094859 4.0
9539868 11137808 16.0
9539868 17125520 6.0
9539868 8069478 15.0
9539868 17806341 15.0
9539868 3913629 16.0
9539868 5585799 3.0
9539868 16131474 6.0
9539868 5507096 6.0
9539868 17822238 4.0
9539868 12612426 3.0
9539868 8124177 10.0
9539868 4119387 1.0
9539868 9469519 3.0
9539868 13858797 4.0
9539868 5606265 1.0
9539868 3232808 2.0
9539868 9811608 5.0
9539868 8310955 4.0
9539868 11210000 2.0
9539868 8711574 2.0
9539868 8065771 8.0
9539868 16295025 2.0
9539868 3814175 1.0
9539868 2921933 5.0
9539868 11178891 7.0
9539868 16485079 1.0
9539868 17990556 1.0
9539868 17425996 1.0
9539868 8451818 1.0
9539868 8065380 1.0
9539868 16181377 2.0
9539868 3163105 5.0
9539868 17591442 4.0
9539868 2628785 3.0
9539868 8069365 9.0
9539868 8069432 2.0
9539868 8981761 4.0
9539868 8565131 1.0
9539868 13806524 1.0
9539868 18264509 1.0
9539868 3765735 1.0
9539868 9094797 1.0
9539868 4721538 3.0
9539868 16987409 1.0
9539868 9753530 1.0
9539868 7719118 8.0
9539868 9637388 8.0
9539868 17123466 7.0
9539868 18292832 4.0
9539868 17378548 3.0
9539868 17777259 4.0
9539868 4324898 1.0
9539868 17437725 1.0
9539868 13803032 1.0
9539868 8349553 1.0
9539868 13242252 1.0
9539868 7555968 1.0
9539868 9236708 1.0
9539868 17438424 1.0
9539868 13665529 1.0
8271034 8480418 4.0
8271034 8270683 3.0
8271034 8124177 2.0
8271034 8717219 1.0
8271034 7555968 2.0
8271034 7897051 3.0
8271034 2512602 1.0
7555204 7897051 8.0
7555204 8480418 3.0
7555204 8247641 13.0
7555204 7874184 5.0
7555204 2775707 2.0
7555204 2775943 1.0
8447845 7897051 15.0
8447845 8480418 20.0
8447845 8247641 30.0
8447845 2775707 2.0
8447845 7874184 1.0
8447845 8270683 1.0
8447845 2512602 1.0
2544902 7897051 14.0
2544902 8247641 21.0
2544902 8480418 6.0
2544902 2775707 2.0
2544902 9539868 1.0
2544902 2512602 1.0
2544902 8271034 2.0
2544902 7874184 1.0
2532841 8247641 26.0
2532841 7897051 13.0
2532841 8124177 1.0
2532841 2775943 1.0
2532841 7874184 1.0
2532841 8480418 11.0
7566199 2775707 1.0
7566199 8247641 35.0
7566199 8480418 11.0
7566199 7897051 26.0
7566199 7555204 1.0
7566199 2544902 1.0
7566199 7874184 1.0
7566199 2512602 1.0
7566199 2775943 1.0
900032 7897051 12.0
900032 8247641 14.0
900032 8480418 6.0
900032 7874184 1.0
1856512 7897051 15.0
1856512 8480418 10.0
1856512 8247641 26.0
5206247 7867016 1.0
5206247 3564452 2.0
5206247 3720037 4.0
5206247 4206755 6.0
5206247 10949382 1.0
5206247 17071666 1.0
5206247 8265467 1.0
5206247 14034206 2.0
5206247 3620633 1.0
7867016 10649843 4.0
7867016 4488976 6.0
7867016 14085813 6.0
7867016 14048287 3.0
7867016 4990880 4.0
7867016 8026224 1.0
7867016 14045854 4.0
7867016 14047760 7.0
7867016 14047945 3.0
7867016 7683669 3.0
7867016 16181494 1.0
7867016 5297998 1.0
7867016 15571023 2.0
7867016 10013402 2.0
7867016 14047554 5.0
7867016 13057994 2.0
7867016 4535767 1.0
7867016 8790590 1.0
7867016 13331383 1.0
3865952 8199671 57.0
3865952 6557581 8.0
3865952 8245869 62.0
3865952 8198317 25.0
3865952 10990803 1.0
3865952 10831005 21.0
3865952 7600311 49.0
3865952 3805641 8.0
3865952 8198238 30.0
3865952 3538129 2.0
3865952 8198416 23.0
3865952 16515871 5.0
3865952 8198513 12.0
3865952 8231264 3.0
3865952 4119387 4.0
3865952 5030808 2.0
3865952 4247099 3.0
3865952 18598859 1.0
3865952 4073353 1.0
3865952 4327684 1.0
3865952 3827211 1.0
3865952 8248631 1.0
3865952 8244723 1.0
3865952 16393165 1.0
3865952 5247102 1.0
8199671 3827211 2.0
8199671 10831005 48.0
8199671 4119387 10.0
8199671 5030808 38.0
8199671 3958234 3.0
8199671 3980315 13.0
8199671 4247099 5.0
8199671 3865952 7.0
8199671 8244723 17.0
8199671 8231264 3.0
8199671 8198317 5.0
8199671 6557581 14.0
8199671 4073353 7.0
8199671 8198238 7.0
8199671 4327684 25.0
8199671 4391978 17.0
8199671 16795524 1.0
8199671 8198416 5.0
8199671 4116174 4.0
8199671 5247102 14.0
8199671 3805641 5.0
8199671 9119558 1.0
8199671 10990803 4.0
8199671 8248631 3.0
8199671 3806652 1.0
8199671 8245692 12.0
8199671 16393165 8.0
8199671 4700182 4.0
8199671 8198513 8.0
8199671 4324898 5.0
8199671 3963891 5.0
8199671 3712893 2.0
8199671 8244823 6.0
8199671 7600311 18.0
8199671 11051276 4.0
8199671 8245869 6.0
8199671 2571761 10.0
8199671 16515871 7.0
8199671 3806573 4.0
8199671 3954014 1.0
8199671 8247451 3.0
8199671 7935088 1.0
8199671 10865025 3.0
8199671 13634759 1.0
8199671 10013517 2.0
8199671 13849557 2.0
8199671 4700078 1.0
8199671 13713529 2.0
8199671 3885215 1.0
8199671 13858824 1.0
8199671 13968203 9.0
8199671 8069432 3.0
8199671 10160250 2.0
8199671 4651929 1.0
8199671 18598859 1.0
8199671 8246081 3.0
8199671 3813487 1.0
8199671 10167078 1.0
8199671 17355872 1.0
8199671 16463097 1.0
8199671 8243455 1.0
8199671 6219781 1.0
8199671 8256186 1.0
6557581 3790004 3.0
6557581 8246081 5.0
6557581 8198513 9.0
6557581 11543212 3.0
6557581 3813723 5.0
6557581 8198317 64.0
6557581 3840345 6.0
6557581 4700078 4.0
6557581 3896629 10.0
6557581 8231264 9.0
6557581 3980315 5.0
6557581 8198238 108.0
6557581 3985829 8.0
6557581 5247102 2.0
6557581 7658146 9.0
6557581 4073353 12.0
6557581 4651929 9.0
6557581 3893195 8.0
6557581 3958234 14.0
6557581 10831005 36.0
6557581 4247099 6.0
6557581 5030808 11.0
6557581 3806573 5.0
6557581 3885215 12.0
6557581 16515871 10.0
6557581 10160250 1.0
6557581 11051276 9.0
6557581 7935088 3.0
6557581 4391978 2.0
6557581 3963891 7.0
6557581 7503199 1.0
6557581 7934904 2.0
6557581 3844799 1.0
6557581 8140109 6.0
6557581 8198416 8.0
6557581 13849557 3.0
6557581 8245692 10.0
6557581 2608843 12.0
6557581 4119387 9.0
6557581 4700182 4.0
6557581 3827211 7.0
6557581 8244723 5.0
6557581 8244823 3.0
6557581 3805641 4.0
6557581 8245869 6.0
6557581 16735586 6.0
6557581 7600311 7.0
6557581 3865952 8.0
6557581 8199671 4.0
6557581 3538129 9.0
6557581 2571761 11.0
6557581 14604028 5.0
6557581 2582391 9.0
6557581 8252067 1.0
6557581 4116174 1.0
6557581 4076389 5.0
6557581 16795838 6.0
6557581 3712893 3.0
6557581 8245014 3.0
6557581 8245513 5.0
6557581 3872653 1.0
6557581 8246750 3.0
6557581 8253413 4.0
6557581 3954014 9.0
6557581 8248631 8.0
6557581 8247451 1.0
6557581 7719547 8.0
6557581 11279244 4.0
6557581 4327684 4.0
6557581 16795524 4.0
6557581 4679139 2.0
6557581 3869488 2.0
6557581 18598859 2.0
6557581 6219781 1.0
6557581 14517691 1.0
6557581 8243455 2.0
6557581 13589251 1.0
6557581 3813487 2.0
6557581 4023881 5.0
6557581 2584838 1.0
6557581 8245146 1.0
6557581 15588691 1.0
8245869 677717 1.0
8245869 9809626 11.0
8245869 9556700 25.0
8245869 10259967 6.0
8245869 11813287 4.0
8245869 8891315 2.0
8245869 7690945 8.0
8245869 8066411 1.0
8245869 3913629 13.0
8245869 17525174 1.0
8245869 4651929 2.0
8245869 9808146 3.0
8245869 11210000 9.0
8245869 17671219 5.0
8245869 8198238 24.0
8245869 6557581 24.0
8245869 4119387 13.0
8245869 8198317 26.0
8245869 10831005 9.0
8245869 8199671 2.0
8245869 8198513 2.0
8245869 9525492 2.0
8245869 4102413 4.0
8245869 7828725 3.0
8245869 9813188 7.0
8245869 8245869 1.0
8245869 7829784 7.0
8245869 9730873 5.0
8245869 10169396 1.0
8245869 8978117 2.0
8245869 11178891 12.0
8245869 13986583 4.0
8245869 13803032 9.0
8245869 18292832 4.0
8245869 5030808 2.0
8245869 8244823 2.0
8245869 10119916 3.0
8245869 13863331 5.0
8245869 12704069 3.0
8245869 15732471 3.0
8245869 14547259 2.0
8245869 8252067 1.0
8245869 5247102 1.0
8245869 8198416 1.0
8245869 4391978 1.0
8245869 17013169 7.0
8245869 7934904 1.0
8245869 2854715 1.0
8245869 3814853 4.0
8245869 8034919 2.0
8245869 9294475 2.0
8245869 17591442 6.0
8245869 13858797 11.0
8245869 15225589 1.0
8245869 8847957 6.0
8245869 16181377 2.0
8245869 17980698 1.0
8245869 16823703 1.0
8245869 7600311 1.0
8245869 8069432 4.0
8245869 5835815 2.0
8245869 2932028 1.0
8245869 13986477 2.0
8245869 16485079 1.0
8245869 8245692 2.0
8245869 8957325 1.0
8245869 11645541 1.0
8245869 8712361 3.0
8245869 11605861 2.0
8245869 8243455 1.0
8245869 17896997 1.0
8245869 18302665 1.0
8245869 8711574 1.0
8245869 8812078 1.0
8245869 8246081 1.0
8198317 3790004 14.0
8198317 8198416 10.0
8198317 11051276 10.0
8198317 3813723 10.0
8198317 8253413 8.0
8198317 3806573 8.0
8198317 3840345 3.0
8198317 10831005 16.0
8198317 7719547 10.0
8198317 8245513 5.0
8198317 8198238 76.0
8198317 3538129 9.0
8198317 3896629 8.0
8198317 3712893 4.0
8198317 8198513 10.0
8198317 3954014 8.0
8198317 6557581 63.0
8198317 8248631 4.0
8198317 3958234 13.0
8198317 8231264 7.0
8198317 3980315 7.0
8198317 4391978 7.0
8198317 4073353 11.0
8198317 4651929 9.0
8198317 3893195 11.0
8198317 2571761 8.0
8198317 4076389 6.0
8198317 16795838 7.0
8198317 3885215 10.0
8198317 5030808 21.0
8198317 3963891 7.0
8198317 4116174 5.0
8198317 4700078 9.0
8198317 7935088 3.0
8198317 8246081 11.0
8198317 16795524 4.0
8198317 4700182 5.0
8198317 16515871 2.0
8198317 7934904 2.0
8198317 8140109 3.0
8198317 2608843 1.0
8198317 5247102 6.0
8198317 3827211 5.0
8198317 8244723 3.0
8198317 8244823 5.0
8198317 3865952 11.0
8198317 7600311 10.0
8198317 8245869 4.0
8198317 8243455 5.0
8198317 2582391 3.0
8198317 8247451 1.0
8198317 4119387 10.0
8198317 3806652 3.0
8198317 16393165 1.0
8198317 3872653 5.0
8198317 8245014 4.0
8198317 7658146 8.0
8198317 13589251 3.0
8198317 8246750 2.0
8198317 11543212 4.0
8198317 8199671 3.0
8198317 4327684 3.0
8198317 11279244 5.0
8198317 16735586 7.0
8198317 2584838 8.0
8198317 8256186 4.0
8198317 7503199 4.0
8198317 14154154 1.0
8198317 8252067 1.0
8198317 15746421 2.0
8198317 4023881 6.0
8198317 3985829 4.0
8198317 3813487 3.0
8198317 10865025 1.0
8198317 4324898 1.0
8198317 16884962 1.0
8198317 11157622 2.0
8198317 10160250 1.0
8198317 3991518 1.0
8198317 3805641 2.0
8198317 7563413 1.0
8198317 4247099 2.0
8198317 14604028 1.0
15997929 3736500 7.0
15997929 13380660 4.0
15997929 992646 2.0
15997929 13833814 3.0
15997929 16316916 1.0
15997929 9787859 9.0
15997929 17356454 5.0
15997929 18740553 2.0
15997929 9842383 8.0
15997929 3498479 1.0
15997929 17732791 4.0
15997929 5708994 1.0
15997929 8274021 1.0
15997929 3486867 1.0
15997929 10865025 1.0
15997929 4991243 1.0
15997929 17355745 1.0
15997929 12000033 1.0
15997929 9589146 1.0
15997929 17068730 3.0
3736500 3420915 3.0
3736500 3622234 4.0
3736500 14517691 5.0
3736500 8154054 4.0
3736500 8208555 1.0
3736500 8216541 1.0
3736500 4523803 3.0
3736500 4541081 1.0
3736500 3539170 2.0
3736500 17545695 2.0
3736500 10555409 1.0
3736500 17356454 1.0
3736500 5261424 8.0
3736500 8509534 2.0
3736500 8704079 5.0
3736500 8276782 1.0
3736500 2612527 1.0
3736500 3486867 1.0
3736500 13832416 1.0
3736500 10990803 1.0
3736500 13380660 4.0
3736500 16316916 1.0
3736500 16435686 7.0
3736500 12000033 1.0
3736500 16621864 3.0
3736500 5558724 1.0
3736500 5559657 3.0
3736500 18861011 1.0
3736500 15645825 1.0
13380660 3486867 3.0
13380660 3622234 1.0
13380660 6143930 2.0
13380660 8276782 1.0
13380660 8704079 3.0
13380660 17545695 1.0
13380660 18740553 2.0
13380660 5261424 5.0
13380660 3736500 6.0
13380660 7939979 1.0
13380660 8509534 3.0
13380660 11146422 1.0
13380660 16316916 1.0
13380660 13380660 1.0
13380660 8208555 3.0
13380660 5558724 1.0
13380660 3797420 2.0
13380660 4541081 2.0
13380660 14517691 3.0
13380660 7394271 1.0
13380660 16621864 1.0
13380660 3650006 1.0
13380660 15716701 1.0
15681740 10990803 7.0
15681740 12225666 13.0
15681740 5261424 17.0
15681740 8012953 11.0
15681740 11656349 2.0
15681740 9119558 8.0
15681740 17814107 7.0
15681740 11146422 21.0
15681740 5030808 4.0
15681740 19276024 1.0
15681740 8254894 1.0
15681740 3539170 8.0
15681740 7935088 2.0
15681740 8704079 4.0
15681740 10555409 1.0
15681740 7394271 2.0
15681740 3543931 20.0
15681740 5053417 1.0
15681740 11105182 11.0
15681740 17068730 1.0
15681740 15680093 1.0
15681740 15688358 1.0
15681740 11853038 2.0
15681740 17732791 1.0
10990803 3756659 1.0
10990803 3726990 4.0
10990803 9761454 12.0
10990803 4101621 13.0
10990803 9808146 5.0
10990803 4260935 1.0
10990803 7582489 6.0
10990803 17641913 6.0
10990803 18740553 1.0
10990803 12840470 15.0
10990803 6451332 2.0
10990803 3158085 3.0
10990803 12122924 10.0
10990803 6133702 3.0
10990803 8741619 15.0
10990803 2935198 6.0
10990803 5500958 8.0
10990803 6143930 16.0
10990803 10710503 3.0
10990803 12782494 12.0
10990803 2612527 1.0
10990803 3794023 9.0
10990803 17591687 2.0
10990803 8138616 2.0
10990803 2914206 3.0
10990803 18292832 2.0
10990803 13429045 5.0
10990803 3814175 3.0
10990803 3930411 3.0
10990803 8723267 6.0
10990803 9287906 9.0
10990803 12704360 2.0
10990803 7977834 1.0
10990803 9287199 1.0
10990803 15585114 6.0
10990803 11234536 3.0
10990803 14158399 26.0
10990803 9119558 27.0
10990803 13849557 7.0
10990803 17937123 8.0
10990803 17784367 8.0
10990803 8755914 11.0
10990803 10612094 18.0
10990803 3814701 16.0
10990803 5091874 6.0
10990803 12387154 10.0
10990803 10958210 3.0
10990803 11123016 2.0
10990803 9585013 2.0
10990803 4101295 1.0
10990803 3163105 3.0
10990803 12299647 9.0
10990803 9983417 3.0
10990803 7335439 6.0
10990803 3946364 4.0
10990803 4778745 3.0
10990803 4637677 1.0
10990803 4926999 2.0
10990803 10540188 1.0
10990803 16544485 7.0
10990803 18220289 1.0
10990803 17591442 1.0
10990803 16795838 1.0
10990803 2932028 5.0
10990803 4422289 4.0
10990803 13803032 4.0
10990803 9445876 1.0
10990803 14818307 5.0
10990803 9201911 3.0
10990803 16409132 1.0
10990803 5963873 5.0
10990803 7338309 4.0
10990803 7901791 1.0
10990803 12293334 2.0
10990803 4785242 3.0
10990803 4379508 6.0
10990803 9078240 4.0
10990803 2597151 1.0
10990803 17844900 2.0
10990803 15568134 1.0
10990803 4607160 1.0
10990803 14655602 1.0
10990803 4117305 1.0
10990803 17776906 3.0
10990803 5938794 1.0
10990803 14450919 2.0
10990803 17165711 3.0
10990803 17352470 1.0
10990803 10495502 9.0
10990803 10340880 3.0
10990803 3707204 2.0
10990803 12746220 1.0
10990803 12156009 1.0
10990803 16485079 1.0
10990803 3814635 1.0
10990803 4099900 3.0
10990803 3815483 1.0
10990803 8943485 1.0
10990803 8310955 1.0
10990803 9800178 1.0
10990803 7020344 2.0
10990803 9275210 1.0
10990803 9507904 1.0
10990803 9291938 1.0
10990803 4327684 1.0
10990803 7421507 1.0
10990803 11193510 6.0
10990803 4391317 1.0
10990803 5474852 4.0
10990803 2379529 2.0
10990803 11144258 3.0
10990803 16096934 1.0
10990803 19611917 1.0
10990803 5453333 2.0
10990803 16637377 1.0
10990803 16442113 3.0
10990803 16039470 1.0
10990803 11135340 1.0
10990803 12336493 1.0
10990803 4398543 1.0
10990803 12281339 1.0
10990803 9237370 1.0
10990803 10543751 1.0
10990803 15605987 1.0
10990803 3538129 1.0
10990803 4635057 1.0
10990803 8293958 1.0
10990803 9372642 1.0
10990803 4636432 1.0
10990803 7688300 1.0
10990803 12745771 1.0
10990803 10955244 1.0
10990803 11464638 2.0
10990803 2667061 1.0
12225666 3946166 1.0
12225666 12233237 10.0
12225666 10872426 2.0
12225666 3928652 8.0
12225666 17962513 6.0
12225666 9078240 2.0
12225666 9971209 5.0
12225666 17776906 5.0
12225666 3814651 14.0
12225666 8755914 8.0
12225666 13966828 3.0
12225666 16098538 5.0
12225666 2379529 3.0
12225666 3814701 12.0
12225666 4393026 1.0
12225666 5091874 22.0
12225666 10958210 5.0
12225666 4391317 3.0
12225666 6011278 2.0
12225666 3158123 1.0
12225666 9408003 6.0
12225666 13422280 6.0
12225666 16494105 4.0
12225666 7335439 5.0
12225666 12299647 1.0
12225666 12475432 17.0
12225666 12424940 1.0
12225666 16444548 2.0
12225666 7901791 8.0
12225666 15568134 9.0
12225666 17641913 2.0
12225666 16442113 2.0
12225666 12293334 7.0
12225666 15770140 1.0
12225666 3886356 2.0
12225666 17176866 1.0
12225666 12299704 1.0
12225666 7983899 2.0
12225666 14158399 6.0
12225666 4785242 2.0
12225666 10710503 1.0
12225666 15668309 1.0
12225666 17019327 3.0
12225666 12840470 1.0
12225666 12300089 1.0
12225666 7338309 3.0
12225666 12387154 4.0
12225666 5963873 2.0
12225666 4379508 2.0
12225666 10568310 1.0
12225666 4228119 1.0
12225666 16472086 1.0
12225666 14034311 3.0
12225666 16096934 2.0
12225666 4636432 1.0
12225666 11193510 1.0
12225666 14818307 1.0
12225666 9372642 1.0
12225666 2439150 1.0
5261424 3928574 4.0
5261424 13395814 8.0
5261424 13422280 3.0
5261424 4785242 4.0
5261424 17641913 3.0
5261424 3928652 2.0
5261424 10958210 1.0
5261424 4780707 6.0
5261424 9792178 7.0
5261424 16838915 4.0
5261424 15608953 3.0
5261424 19051762 3.0
5261424 3814853 1.0
5261424 9445876 1.0
5261424 12300089 5.0
5261424 9207332 1.0
5261424 17927604 4.0
5261424 11146422 2.0
5261424 2438653 1.0
5261424 16637377 1.0
5261424 3814701 4.0
5261424 13852833 12.0
5261424 5484314 1.0
5261424 4379603 3.0
5261424 9800031 4.0
5261424 5474852 5.0
5261424 15825892 1.0
5261424 3946432 7.0
5261424 5091874 1.0
5261424 14514597 3.0
5261424 3928522 1.0
5261424 2439067 4.0
5261424 2439150 3.0
5261424 11135340 2.0
5261424 12299621 7.0
5261424 6494274 2.0
5261424 17354392 4.0
5261424 11703922 1.0
5261424 10710503 1.0
5261424 8347720 2.0
5261424 4637677 2.0
5261424 2369444 1.0
5261424 12279909 1.0
5261424 11003707 1.0
5261424 16472086 1.0
5261424 17776906 1.0
5261424 3814651 1.0
5261424 15576292 1.0
5261424 2379529 1.0
5261424 17933822 1.0
5261424 4279887 1.0
5261424 10955244 1.0
5261424 16848497 3.0
5261424 17420035 1.0
5261424 16848475 2.0
5261424 3946569 1.0
5261424 16636860 4.0
5261424 19929273 2.0
5261424 16848587 1.0
5261424 16501652 1.0
5261424 3650006 1.0
5261424 12840470 2.0
5261424 8765298 1.0
5261424 14461238 1.0
5261424 14818307 2.0
5261424 15985265 3.0
5261424 16442113 1.0
5261424 9971209 2.0
5261424 2439134 2.0
5261424 14162492 2.0
5261424 8347613 1.0
5261424 17732737 1.0
5261424 5874480 1.0
5261424 4391317 1.0
5261424 17423412 1.0
5261424 17962513 1.0
5261424 16433696 1.0
5261424 16409132 1.0
15688358 8012953 6.0
15688358 9589146 7.0
15688358 7935088 1.0
15688358 11934107 9.0
15688358 18740553 1.0
15688358 11105182 7.0
15688358 13833814 4.0
15688358 12360656 8.0
15688358 7934904 1.0
15688358 17814107 22.0
15688358 17732791 4.0
15688358 11146422 3.0
15688358 10990803 5.0
15688358 5708994 1.0
15688358 3543931 13.0
15688358 17356454 1.0
15688358 15680093 1.0
15688358 9119558 2.0
15688358 12225666 1.0
15688358 11986594 2.0
15688358 3486950 3.0
15688358 2612527 1.0
15688358 15673867 1.0
15688358 15677323 1.0
15688358 14493841 1.0
8012953 5747036 1.0
8012953 4411505 8.0
8012953 16015738 2.0
8012953 16631248 1.0
8012953 16629931 1.0
8012953 16939375 1.0
8012953 14898295 1.0
8012953 4518546 1.0
8012953 17513284 8.0
8012953 12281339 3.0
8012953 5186443 1.0
8012953 16742642 1.0
8012953 17423412 4.0
8012953 3814651 4.0
8012953 3814701 2.0
8012953 7198338 1.0
8012953 17315288 1.0
8012953 17933822 1.0
8012953 17165286 1.0
8012953 11853038 1.0
8012953 14434314 1.0
8012953 17165429 1.0
8012953 6494274 1.0
8012953 17150791 1.0
8012953 8639662 1.0
8012953 8974428 1.0
8012953 11003707 1.0
8012953 9971209 1.0
8012953 6494382 1.0
8012953 2979486 1.0
8012953 4607160 1.0
8012953 17696578 1.0
8012953 10658673 1.0
11656349 8034919 10.0
11656349 12704069 5.0
11656349 5592307 11.0
11656349 17013169 1.0
11656349 7840791 4.0
11656349 16699958 6.0
11656349 6290724 17.0
11656349 4099900 1.0
11656349 12299621 9.0
11656349 13953546 1.0
11656349 8075484 1.0
11656349 16691937 1.0
11656349 15568333 1.0
11656349 4114133 9.0
11656349 13863331 7.0
11656349 11409587 2.0
11656349 17165711 4.0
11656349 10119916 4.0
11656349 4575178 1.0
11656349 5051342 1.0
11656349 14214039 1.0
11656349 4415241 1.0
11656349 4230061 1.0
11656349 3913620 3.0
11656349 7431625 1.0
11656349 5053417 1.0
11656349 7612147 2.0
11656349 17058350 1.0
11656349 9641919 4.0
11656349 9238937 2.0
11656349 8814922 2.0
11656349 4103336 1.0
11656349 15566333 1.0
11656349 17019327 3.0
11656349 15343835 2.0
11656349 17176866 2.0
11656349 16188942 3.0
11656349 5321459 2.0
11656349 16316916 4.0
11656349 9294475 2.0
11656349 13718916 1.0
11656349 9585013 1.0
11656349 16386470 1.0
11656349 4391317 1.0
11656349 15691114 1.0
11656349 14319960 1.0
11656349 2142817 3.0
11656349 2966602 1.0
11656349 15741865 3.0
11656349 8752697 1.0
11656349 7065182 1.0
11656349 10340880 1.0
11656349 15594113 1.0
11656349 9527333 1.0
11656349 14073503 1.0
11656349 3814175 1.0
11656349 16823703 1.0
15677323 11067379 1.0
15677323 3650006 11.0
15677323 11105182 30.0
15677323 9589146 3.0
15677323 12617396 8.0
15677323 12225666 3.0
15677323 5261424 7.0
15677323 8273369 1.0
15677323 8877971 1.0
15677323 13832416 3.0
15677323 8276782 3.0
15677323 7394271 1.0
15677323 8012953 4.0
15677323 14437742 4.0
15677323 15608355 2.0
15677323 13380660 3.0
15677323 8509534 2.0
15677323 11656349 3.0
15677323 12882387 1.0
15677323 11853038 1.0
15677323 12000033 1.0
15677323 17068730 1.0
15677323 12121795 1.0
15677323 3486950 1.0
15677323 11745381 1.0
15677323 1591351 1.0
15677323 3814701 1.0
11067379 5118060 3.0
11067379 4393026 1.0
11067379 5453333 8.0
11067379 10955244 1.0
11067379 14450919 2.0
11067379 5322337 1.0
11067379 7873135 1.0
11067379 8276782 1.0
11067379 9589146 1.0
11067379 17355757 7.0
11067379 11725803 24.0
11067379 14519048 6.0
11067379 4680995 7.0
11067379 19045334 8.0
11067379 16409132 14.0
11067379 14333371 5.0
11067379 8037197 3.0
11067379 8877158 1.0
11067379 16440704 1.0
11067379 8238322 2.0
11067379 4279887 1.0
11067379 11703922 1.0
11067379 14319498 6.0
11067379 9445876 3.0
11067379 14514597 8.0
11067379 16089743 2.0
11067379 16435965 2.0
11067379 16448930 2.0
11067379 14319960 1.0
11067379 15764960 3.0
11067379 16939375 1.0
11067379 7852250 1.0
11067379 11135340 5.0
11067379 5474852 1.0
11067379 7865652 1.0
11067379 7092417 2.0
11067379 4665186 2.0
11067379 4780707 1.0
11067379 17962513 1.0
11067379 14461238 1.0
11067379 8273369 1.0
11067379 11105182 1.0
11067379 12882387 1.0
11067379 14255342 1.0
11067379 11691640 2.0
11067379 3819171 2.0
11067379 16486385 1.0
11067379 12356747 1.0
11067379 6494274 1.0
11067379 4635057 1.0
11067379 13206239 1.0
11067379 11067379 1.0
11067379 4379603 1.0
11067379 10710503 3.0
11067379 7916593 1.0
3650006 12667895 3.0
3650006 14338439 2.0
3650006 8253620 2.0
3650006 4991243 1.0
3650006 3539170 2.0
3650006 17740547 1.0
3650006 17360010 2.0
3650006 15686444 5.0
3650006 17804729 2.0
3650006 11788830 1.0
3650006 11135340 10.0
3650006 15632282 2.0
3650006 17933822 1.0
3650006 17354392 4.0
3650006 10797407 2.0
3650006 16742642 1.0
3650006 16848497 2.0
3650006 10018260 1.0
3650006 8884212 1.0
3650006 9800031 2.0
3650006 17170215 3.0
3650006 17728896 1.0
3650006 17150791 1.0
3650006 13199414 1.0
3650006 14797760 2.0
3650006 21133456 1.0
3650006 15608355 1.0
3650006 12617396 1.0
3650006 8639662 1.0
3650006 14493841 1.0
3650006 8167696 1.0
11105182 2568465 2.0
11105182 3539170 1.0
11105182 18740553 3.0
11105182 14756000 4.0
11105182 18087179 2.0
11105182 12424328 1.0
11105182 16435686 4.0
11105182 3814701 2.0
11105182 13313410 1.0
11105182 9006142 5.0
11105182 11105182 1.0
11105182 12478620 6.0
11105182 9787933 1.0
11105182 10202724 3.0
11105182 8274021 1.0
11105182 12634154 3.0
11105182 5322337 1.0
11105182 17140424 2.0
11105182 16316916 3.0
11105182 3498479 1.0
11105182 17356454 1.0
11105182 11146422 1.0
11105182 3543931 1.0
11105182 5708994 1.0
11105182 12479019 1.0
11105182 10059655 1.0
9119558 5938794 2.0
9119558 16848475 2.0
9119558 5963873 6.0
9119558 16637377 2.0
9119558 10710503 1.0
9119558 6061068 4.0
9119558 17937123 13.0
9119558 10990803 16.0
9119558 7977834 2.0
9119558 6133702 2.0
9119558 7688300 2.0
9119558 9761454 13.0
9119558 3794023 7.0
9119558 2935198 8.0
9119558 17591687 3.0
9119558 8741619 13.0
9119558 8723267 9.0
9119558 10495502 15.0
9119558 13429045 8.0
9119558 9291938 3.0
9119558 3158085 2.0
9119558 6143930 8.0
9119558 5869204 2.0
9119558 4101621 17.0
9119558 15225589 1.0
9119558 7421507 2.0
9119558 12704360 4.0
9119558 3928652 2.0
9119558 13422280 1.0
9119558 9408003 1.0
9119558 3726990 1.0
9119558 17352470 1.0
9119558 15585114 4.0
9119558 9287906 11.0
9119558 12122924 7.0
9119558 8138616 5.0
9119558 9800178 2.0
9119558 3930411 4.0
9119558 18142558 2.0
9119558 9119558 1.0
9119558 11624548 5.0
9119558 9287199 7.0
9119558 8305958 1.0
9119558 17784367 5.0
9119558 4102413 1.0
9119558 3815483 2.0
9119558 4101295 6.0
9119558 8755914 14.0
9119558 4785242 2.0
9119558 9372642 2.0
9119558 15568134 2.0
9119558 7335439 2.0
9119558 3814701 13.0
9119558 9078240 7.0
9119558 5091874 6.0
9119558 12387154 15.0
9119558 13849557 10.0
9119558 3946364 7.0
9119558 7582489 5.0
9119558 10958210 3.0
9119558 19611917 1.0
9119558 17641913 6.0
9119558 16096934 2.0
9119558 16544485 9.0
9119558 17671375 3.0
9119558 5474852 2.0
9119558 12840470 22.0
9119558 4778745 5.0
9119558 14333371 1.0
9119558 17591442 1.0
9119558 4127707 1.0
9119558 7971031 3.0
9119558 2914206 1.0
9119558 3814175 3.0
9119558 12782494 5.0
9119558 10543751 4.0
9119558 14158399 13.0
9119558 10612094 4.0
9119558 6451332 6.0
9119558 17980792 1.0
9119558 18598859 3.0
9119558 4379508 9.0
9119558 11193510 5.0
9119558 9201911 5.0
9119558 11144258 3.0
9119558 9808146 7.0
9119558 5453333 7.0
9119558 15668309 1.0
9119558 3813487 2.0
9119558 16795524 2.0
9119558 2932028 2.0
9119558 4393049 1.0
9119558 17776906 2.0
9119558 8293958 2.0
9119558 7338309 1.0
9119558 17844900 4.0
9119558 14818307 1.0
9119558 8704079 2.0
9119558 15825861 1.0
9119558 5500958 1.0
9119558 4327684 1.0
9119558 4108720 1.0
9119558 17415439 1.0
9119558 4636432 1.0
9119558 14450919 1.0
9119558 2379529 1.0
9119558 11234536 2.0
9119558 16295025 1.0
9119558 9507904 1.0
9119558 17896997 1.0
9119558 8310955 2.0
9119558 16485079 1.0
9119558 9288827 1.0
9119558 3869488 1.0
9119558 8480221 1.0
9119558 10340880 1.0
9119558 4319395 2.0
9119558 4152020 1.0
9119558 3707204 1.0
9119558 3234817 1.0
9119558 8252067 1.0
9119558 16625432 1.0
9119558 11782821 1.0
9119558 15683275 1.0
9119558 4099900 1.0
9119558 7503199 1.0
9119558 3538129 2.0
9119558 12299647 3.0
9119558 2597151 1.0
9119558 7939979 1.0
9119558 12746220 1.0
9119558 16160495 1.0
9119558 13858797 1.0
9119558 9275210 1.0
9119558 10955244 1.0
9119558 4570270 1.0
17814107 3543931 5.0
17814107 11986594 4.0
17814107 12225666 4.0
17814107 3539170 3.0
17814107 8273369 1.0
17814107 17545695 1.0
17814107 9589146 2.0
17814107 9119558 2.0
17814107 15688358 1.0
17814107 15681740 1.0
17814107 11656349 3.0
17814107 11146422 1.0
17814107 10990803 1.0
17814107 17355745 1.0
17814107 2568522 2.0
18934019 11105182 31.0
18934019 17732791 6.0
18934019 6143930 4.0
18934019 3486950 3.0
18934019 15608355 1.0
18934019 17068730 5.0
18934019 8012953 5.0
18934019 8877795 3.0
18934019 8276782 5.0
18934019 17545695 3.0
18934019 7394271 4.0
18934019 9589146 9.0
18934019 11146422 6.0
18934019 11986594 1.0
18934019 17814107 2.0
18934019 5708994 5.0
18934019 8273369 6.0
18934019 11067379 9.0
18934019 7934904 1.0
18934019 10990803 1.0
18934019 19276024 1.0
18934019 12617396 1.0
18934019 18740553 1.0
18934019 11853038 5.0
18934019 5261424 4.0
18934019 12360656 2.0
18934019 12121795 1.0
18934019 16316916 1.0
18934019 15689373 1.0
18934019 12842593 2.0
18934019 17728605 1.0
18934019 12424328 1.0
18934019 11745381 1.0
946481 7897051 16.0
946481 8480418 9.0
946481 8247641 20.0
946481 7874184 1.0
946481 2775707 1.0
16014701 19919566 1.0
16014701 10403609 1.0
16014701 15676016 2.0
16014701 5118060 8.0
16014701 21220994 6.0
16014701 11719626 3.0
16014701 5744502 3.0
16014701 11291653 4.0
16014701 20981350 3.0
16014701 16472086 16.0
16014701 17360030 1.0
16014701 6633635 3.0
16014701 5767836 2.0
16014701 5704424 4.0
16014701 12325227 1.0
16014701 15668869 1.0
16014701 20981321 2.0
16014701 11084320 1.0
16014701 8198913 1.0
16014701 16014607 1.0
16014701 9822593 1.0
16014701 17165621 2.0
16014701 11263687 1.0
16014701 16595001 1.0
19919566 5118060 5.0
19919566 16014701 2.0
19919566 16014607 6.0
19919566 5712849 1.0
19919566 11286854 2.0
19919566 4393350 2.0
19919566 17360030 1.0
19919566 17165621 2.0
19919566 9508724 5.0
19919566 15587533 7.0
19919566 3044500 1.0
19919566 12325227 1.0
19919566 11719626 4.0
19919566 5762666 4.0
19919566 5755261 2.0
19919566 10403609 2.0
19919566 15586914 1.0
19919566 16059078 2.0
19919566 11263687 4.0
19919566 2910892 1.0
19919566 11717001 5.0
19919566 15676016 1.0
19919566 12923749 1.0
19919566 17729195 3.0
19919566 7184082 1.0
19919566 17360070 4.0
19919566 8198913 1.0
19919566 17729161 1.0
19919566 4663875 1.0
19919566 15063529 1.0
19919566 19102929 3.0
19919566 8529400 1.0
19919566 5767836 3.0
19919566 17224013 1.0
19919566 16472086 1.0
19919566 11037238 1.0
19919566 11084320 1.0
19919566 10282065 4.0
19919566 19919566 1.0
19919566 21136945 3.0
19919566 5704424 2.0
19919566 17360286 1.0
19919566 16059134 1.0
19919566 11291653 1.0
19919566 18656202 1.0
19919566 10714526 1.0
19919566 17360014 1.0
19919566 17464168 2.0
19919566 5744502 1.0
19919566 9822593 3.0
19919566 16356967 1.0
19919566 17729088 1.0
19919566 15096548 1.0
19919566 12273754 1.0
1395971 3436420 10.0
1395971 10202724 5.0
1395971 4523584 3.0
1395971 6445994 4.0
1395971 40152 1.0
1395971 3945232 8.0
1395971 1398253 2.0
1395971 3281684 1.0
1395971 15769419 1.0
1395971 4523803 1.0
1395971 3420915 1.0
4400767 2283495 1.0
11146422 4636432 1.0
11146422 3814701 14.0
11146422 14818307 22.0
11146422 8253620 1.0
11146422 16838915 2.0
11146422 17420035 3.0
11146422 8755914 7.0
11146422 17244655 1.0
11146422 1591351 2.0
11146422 16474159 6.0
11146422 6494274 3.0
11146422 9589146 1.0
11146422 8276782 1.0
11146422 9488991 1.0
11146422 12225666 1.0
11146422 2379529 7.0
11146422 17927604 3.0
11146422 4422289 2.0
11146422 16637377 8.0
11146422 3814651 7.0
11146422 5484314 5.0
11146422 11782821 1.0
11146422 5091874 1.0
11146422 2369444 2.0
11146422 16409132 3.0
11146422 16098538 3.0
11146422 3913613 1.0
11146422 3928522 5.0
11146422 17776906 1.0
11146422 4379603 10.0
11146422 6011278 1.0
11146422 12300089 4.0
11146422 5938794 1.0
11146422 5959820 3.0
11146422 16442113 3.0
11146422 9207332 1.0
11146422 6494382 1.0
11146422 12667895 1.0
11146422 16799939 2.0
11146422 14319498 2.0
11146422 13852833 1.0
11146422 8347613 2.0
11146422 4780707 3.0
11146422 11197975 1.0
11146422 8238322 1.0
11146422 17047087 1.0
11146422 4391317 2.0
11146422 3946432 1.0
11146422 4398543 1.0
11146422 11210000 1.0
11146422 3928652 1.0
11146422 13395814 1.0
11146422 2439150 2.0
11146422 5474852 1.0
11146422 12424328 1.0
11146422 11135340 3.0
11146422 14450919 2.0
11146422 16433696 1.0
11146422 10990803 1.0
11146422 3539170 1.0
11146422 18740553 2.0
11146422 9078240 1.0
17608754 668627 1.0
17608754 15725545 3.0
17608754 15723479 1.0
17608754 15725127 1.0
15996160 668627 3.0
15996160 9842383 6.0
15996160 3736500 7.0
15996160 17694365 4.0
15996160 17423125 11.0
15996160 16678336 5.0
15996160 15995368 3.0
15996160 15997068 1.0
15996160 17359133 9.0
15996160 17728571 1.0
15996160 13313410 1.0
15996160 8877795 1.0
15996160 992646 1.0
15996160 13830600 2.0
15996160 1347886 1.0
15996160 15770521 1.0
15996160 9787859 2.0
17423125 8177700 7.0
17423125 8092228 3.0
17423125 8105236 2.0
17423125 8167773 3.0
3234817 677717 8.0
3234817 8559607 10.0
3234817 9809626 8.0
3234817 9707941 11.0
3234817 4230061 4.0
3234817 4919895 4.0
3234817 9889095 5.0
3234817 8140109 2.0
3234817 8274902 8.0
3234817 8427677 9.0
3234817 16625432 10.0
3234817 5051342 4.0
3234817 9511772 4.0
3234817 8997281 8.0
3234817 8066411 6.0
3234817 5835815 7.0
3234817 29 9.0
3234817 8413663 3.0
3234817 7891312 6.0
3234817 5836181 5.0
3234817 7690945 8.0
3234817 7196392 9.0
3234817 8924186 11.0
3234817 9525492 6.0
3234817 5836163 3.0
3234817 8419602 4.0
3234817 8509987 6.0
3234817 8792120 4.0
3234817 10169396 6.0
3234817 9897223 7.0
3234817 9730873 11.0
3234817 8245869 4.0
3234817 3587612 6.0
3234817 8068173 5.0
3234817 8835968 8.0
3234817 4230739 2.0
3234817 3522293 1.0
3234817 9813188 6.0
3234817 10259967 9.0
3234817 5836206 2.0
3234817 10163418 14.0
3234817 4651929 1.0
3234817 17068730 3.0
3234817 3497901 11.0
3234817 8245692 1.0
3234817 7828725 6.0
3234817 5836387 6.0
3234817 8253413 2.0
3234817 4982172 2.0
3234817 16795838 10.0
3234817 14547259 6.0
3234817 4414426 5.0
3234817 8246750 5.0
3234817 7838405 5.0
3234817 9531722 7.0
3234817 7868195 3.0
3234817 9847388 10.0
3234817 9556700 6.0
3234817 8891315 10.0
3234817 4241192 6.0
3234817 5836035 2.0
3234817 9741463 3.0
3234817 8246081 9.0
3234817 7840203 3.0
3234817 14604028 6.0
3234817 8066542 3.0
3234817 8504660 4.0
3234817 8245513 9.0
3234817 7829784 12.0
3234817 4227304 2.0
3234817 8260011 2.0
3234817 8978117 7.0
3234817 9609048 3.0
3234817 8245014 4.0
3234817 16795524 7.0
3234817 3347834 9.0
3234817 15617305 8.0
3234817 5836197 1.0
3234817 11279244 1.0
3234817 11813287 5.0
3234817 8247451 1.0
3234817 8957325 4.0
3234817 8248631 7.0
3234817 16850888 3.0
3234817 7786053 2.0
3234817 8252067 2.0
3234817 8723397 2.0
3234817 10056280 2.0
3234817 16720240 3.0
3234817 9796812 1.0
3234817 4444354 1.0
3234817 5835799 2.0
3234817 5019924 1.0
3234817 3813487 4.0
3234817 8245146 2.0
3234817 8850802 1.0
3234817 13589251 2.0
3234817 3347708 2.0
3234817 9766793 3.0
3234817 13803032 1.0
3234817 4227544 2.0
3234817 3664102 1.0
3234817 7802210 2.0
3234817 7057894 4.0
3234817 4230749 1.0
3234817 16797672 1.0
3234817 4415241 1.0
3234817 3234817 1.0
677717 29 1.0
677717 4414426 1.0
677717 8419602 2.0
677717 15617305 1.0
677717 8259192 1.0
677717 8427677 5.0
677717 8997281 3.0
677717 8957325 3.0
677717 8978117 3.0
677717 9707941 4.0
677717 8504660 4.0
677717 4230749 1.0
677717 5835799 1.0
677717 12871993 1.0
677717 8509987 2.0
677717 16625432 2.0
677717 7802210 1.0
677717 7057894 1.0
677717 7828725 1.0
677717 8723397 2.0
677717 8835968 1.0
677717 16850888 1.0
677717 7196392 1.0
677717 4982172 1.0
677717 9525492 1.0
677717 3347834 3.0
677717 8338584 1.0
677717 4919895 1.0
677717 9741463 2.0
677717 3522293 1.0
677717 10169396 2.0
677717 8891315 2.0
677717 3234817 1.0
677717 5836387 1.0
677717 2506050 1.0
677717 9531722 2.0
677717 9511772 1.0
677717 10259967 1.0
8559607 4598363 7.0
8559607 11524047 5.0
8559607 7829784 3.0
8559607 3234817 19.0
8559607 7840203 4.0
8559607 4884579 7.0
8559607 9609048 2.0
8559607 5019924 7.0
8559607 16846805 7.0
8559607 12871993 4.0
8559607 4241237 10.0
8559607 7868195 1.0
8559607 3886356 3.0
8559607 8413663 7.0
8559607 9469519 9.0
8559607 5836163 1.0
8559607 8094859 5.0
8559607 8274902 6.0
8559607 8980589 21.0
8559607 7901791 3.0
8559607 4598109 1.0
8559607 7616956 7.0
8559607 7840791 5.0
8559607 8068173 4.0
8559607 7802210 3.0
8559607 8850802 1.0
8559607 9813188 2.0
8559607 9707941 1.0
8559607 4195012 6.0
8559607 4230749 7.0
8559607 10056280 2.0
8559607 4234009 4.0
8559607 17295912 2.0
8559607 4241192 2.0
8559607 677717 1.0
8559607 15617305 6.0
8559607 16625432 2.0
8559607 10163418 11.0
8559607 9766793 3.0
8559607 9809626 1.0
8559607 14077615 1.0
8559607 8997281 2.0
8559607 2506050 1.0
8559607 9556700 4.0
8559607 6699205 4.0
8559607 8792120 1.0
8559607 3813487 1.0
8559607 4982172 1.0
8559607 9511772 1.0
8559607 17068730 1.0
8559607 8066411 1.0
8559607 6611894 1.0
8559607 4230061 2.0
8559607 4022539 2.0
8559607 6703240 2.0
8559607 7897469 3.0
8559607 3347708 2.0
8559607 8689674 2.0
8559607 4414184 4.0
8559607 3299214 2.0
8559607 5836206 4.0
8559607 4414163 2.0
8559607 4414426 1.0
8559607 11813287 1.0
8559607 7057894 1.0
8559607 5836035 2.0
8559607 5836197 1.0
8559607 8798010 1.0
8559607 7786053 1.0
8559607 15592096 3.0
8559607 7838405 1.0
8559607 8297018 1.0
8559607 7891312 2.0
8559607 3587612 1.0
8559607 5966099 2.0
8559607 8509987 2.0
8559607 9074101 1.0
8559607 16850888 2.0
8559607 9531722 3.0
8559607 9889095 3.0
8559607 4411688 1.0
8559607 16178283 1.0
8559607 9525492 1.0
8559607 16240569 1.0
8559607 12475432 1.0
8559607 8723397 1.0
8559607 3664102 3.0
8559607 9796812 1.0
8559607 4415241 1.0
8559607 16797672 1.0
8559607 3522293 1.0
8559607 8835968 1.0
8559607 8891315 1.0
9809626 7897469 4.0
9809626 4195012 6.0
9809626 4230739 1.0
9809626 16846805 10.0
9809626 29 1.0
9809626 9730873 2.0
9809626 3234817 17.0
9809626 2506050 2.0
9809626 10056280 1.0
9809626 4229950 1.0
9809626 3299214 3.0
9809626 4414184 2.0
9809626 4241237 5.0
9809626 3497901 1.0
9809626 4381129 3.0
9809626 8891315 6.0
9809626 6699205 1.0
9809626 4598363 9.0
9809626 4022539 3.0
9809626 11524047 10.0
9809626 7901791 3.0
9809626 9796812 1.0
9809626 7690945 4.0
9809626 5836197 1.0
9809626 4228105 1.0
9809626 7802210 3.0
9809626 8877158 1.0
9809626 4414163 2.0
9809626 5669107 1.0
9809626 4415241 2.0
9809626 5835815 1.0
9809626 5835799 1.0
9809626 7616956 9.0
9809626 7840791 5.0
9809626 9469519 9.0
9809626 7868195 5.0
9809626 8068173 4.0
9809626 10809383 4.0
9809626 8835968 1.0
9809626 9889095 7.0
9809626 4230061 3.0
9809626 9847388 1.0
9809626 8094859 6.0
9809626 11813287 1.0
9809626 7891312 2.0
9809626 8419602 4.0
9809626 8980589 17.0
9809626 5836387 1.0
9809626 8559607 2.0
9809626 7786053 1.0
9809626 8259192 1.0
9809626 10169396 1.0
9809626 4919895 1.0
9809626 10163418 7.0
9809626 16625432 1.0
9809626 9707941 1.0
9809626 15617305 8.0
9809626 17068730 1.0
9809626 8244823 1.0
9809626 8256186 1.0
9809626 4598109 3.0
9809626 16720240 2.0
9809626 8997281 3.0
9809626 4884579 2.0
9809626 12871993 3.0
9809626 5836206 1.0
9809626 5966099 2.0
9809626 5836163 2.0
9809626 4230749 3.0
9809626 5326407 1.0
9809626 7828725 1.0
9809626 5836181 1.0
9809626 8274902 1.0
9809626 8413663 1.0
9809626 4514494 3.0
9809626 9766793 2.0
9809626 8427677 1.0
9809626 3587612 2.0
9809626 7838405 2.0
9809626 17013073 1.0
9809626 9556700 1.0
9809626 16850888 1.0
9809626 8978117 1.0
9809626 7196392 1.0
9809626 5836035 1.0
9809626 4227544 1.0
9809626 9813188 1.0
9809626 4381377 2.0
9809626 9609048 1.0
9809626 9074101 1.0
9809626 7840203 1.0
9809626 8723397 1.0
9809626 16797672 1.0
9809626 6611894 1.0
9809626 15592096 1.0
9809626 5019924 1.0
9809626 5771934 1.0
9809626 4411688 1.0
9809626 8338584 1.0
9707941 4414184 3.0
9707941 677717 2.0
9707941 9525492 2.0
9707941 9730873 2.0
9707941 4414426 1.0
9707941 4598363 2.0
9707941 8066411 1.0
9707941 4919895 4.0
9707941 3679411 1.0
9707941 9469519 1.0
9707941 9809626 1.0
9707941 7838405 2.0
9707941 9741463 4.0
9707941 3497901 3.0
9707941 3522293 1.0
9707941 4982172 6.0
9707941 3234817 3.0
9707941 7897469 3.0
9707941 16625432 3.0
9707941 8978117 2.0
9707941 7196392 2.0
9707941 4230061 1.0
9707941 9889095 1.0
9707941 8066542 2.0
9707941 9847388 6.0
9707941 7901791 3.0
9707941 2506050 2.0
9707941 4415241 1.0
9707941 7616956 3.0
9707941 7840203 1.0
9707941 10259967 2.0
9707941 8766921 1.0
9707941 8773879 1.0
9707941 4227304 1.0
9707941 9897223 2.0
9707941 15617305 2.0
9707941 8427677 4.0
9707941 5836387 1.0
9707941 7829784 1.0
9707941 9578602 1.0
9707941 9796812 1.0
9707941 8259192 1.0
9707941 12871993 1.0
9707941 8509987 1.0
9707941 8891315 1.0
9707941 4229950 1.0
9707941 4983938 1.0
9707941 8246081 1.0
9707941 8419602 1.0
9707941 13789482 2.0
9707941 7690945 1.0
9707941 16240569 1.0
9707941 8094859 1.0
9707941 17295912 1.0
9707941 10169396 2.0
9707941 7057894 1.0
9707941 5836181 1.0
9707941 7840791 1.0
9707941 12475432 1.0
9707941 8924186 1.0
9707941 3813487 2.0
4230061 3347708 6.0
4230061 16240569 7.0
4230061 4195012 9.0
4230061 4230749 6.0
4230061 4415241 11.0
4230061 8068173 10.0
4230061 4598363 11.0
4230061 7786053 7.0
4230061 8338584 2.0
4230061 8094859 24.0
4230061 9469519 16.0
4230061 4414184 3.0
4230061 3299214 12.0
4230061 15632371 1.0
4230061 4241237 14.0
4230061 16178283 3.0
4230061 5836163 9.0
4230061 5966099 3.0
4230061 5836206 6.0
4230061 11524047 11.0
4230061 8850802 5.0
4230061 11813287 7.0
4230061 4227304 7.0
4230061 8297018 5.0
4230061 7840791 19.0
4230061 11525714 2.0
4230061 9609048 3.0
4230061 4381377 7.0
4230061 7897469 2.0
4230061 4022539 10.0
4230061 3234817 21.0
4230061 6699205 5.0
4230061 9796812 8.0
4230061 8980589 39.0
4230061 10056280 7.0
4230061 5051342 7.0
4230061 4241192 4.0
4230061 9847388 3.0
4230061 7802210 8.0
4230061 4444354 4.0
4230061 6611894 4.0
4230061 16797672 8.0
4230061 4884579 4.0
4230061 16846805 6.0
4230061 5836035 2.0
4230061 5835799 2.0
4230061 5836387 2.0
4230061 5836197 2.0
4230061 8066542 9.0
4230061 17295912 6.0
4230061 16850888 3.0
4230061 9889095 4.0
4230061 9766793 9.0
4230061 8689674 1.0
4230061 4234009 4.0
4230061 10163418 8.0
4230061 4230739 4.0
4230061 3587612 6.0
4230061 4229950 12.0
4230061 12871993 5.0
4230061 3890028 2.0
4230061 17013073 6.0
4230061 8427677 2.0
4230061 7616956 15.0
4230061 9730873 1.0
4230061 2506050 5.0
4230061 8559607 4.0
4230061 7868195 3.0
4230061 4414163 3.0
4230061 677717 1.0
4230061 4598109 6.0
4230061 6703240 2.0
4230061 5835815 1.0
4230061 7901791 3.0
4230061 16720240 2.0
4230061 13210358 1.0
4230061 15617305 4.0
4230061 14077615 1.0
4230061 4514494 2.0
4230061 9556700 4.0
4230061 7829784 4.0
4230061 4919895 1.0
4230061 7690945 3.0
4230061 9525492 2.0
4230061 3664102 5.0
4230061 5019924 3.0
4230061 8413663 2.0
4230061 7026287 1.0
4230061 9531722 1.0
4230061 9809626 2.0
4230061 8798010 1.0
4230061 4381129 2.0
4230061 8274902 3.0
4230061 7196392 3.0
4230061 3886356 4.0
4230061 15592096 2.0
4230061 8835968 1.0
4230061 7057894 5.0
4230061 8924186 1.0
4230061 9813188 2.0
4230061 10809383 1.0
4230061 29 1.0
4230061 16594509 1.0
4230061 15421363 2.0
4230061 3522293 1.0
4230061 4414426 1.0
4230061 12475432 1.0
4230061 5836181 1.0
4230061 4199033 1.0
4919895 8924186 1.0
4919895 3522293 2.0
4919895 9741463 3.0
4919895 4982172 2.0
4919895 8792120 1.0
4919895 8957325 2.0
4919895 14547259 2.0
4919895 9525492 1.0
4919895 8509987 1.0
4919895 4195012 1.0
4919895 10246566 2.0
4919895 8066411 1.0
4919895 16625432 1.0
4919895 8978117 2.0
4919895 9511772 1.0
4919895 677717 1.0
9889095 11524047 5.0
9889095 4598363 7.0
9889095 4381377 5.0
9889095 7897469 3.0
9889095 4414184 2.0
9889095 4884579 3.0
9889095 5835799 6.0
9889095 8338584 2.0
9889095 4195012 5.0
9889095 5835815 4.0
9889095 9741463 1.0
9889095 8559607 3.0
9889095 677717 1.0
9889095 4230749 2.0
9889095 8798010 1.0
9889095 9531722 2.0
9889095 9469519 6.0
9889095 7868195 3.0
9889095 9809626 5.0
9889095 9897223 2.0
9889095 8980589 15.0
9889095 16240569 2.0
9889095 9525492 4.0
9889095 7690945 3.0
9889095 7196392 2.0
9889095 5836197 2.0
9889095 15617305 6.0
9889095 10163418 6.0
9889095 4230061 3.0
9889095 8094859 2.0
9889095 4227304 1.0
9889095 9847388 3.0
9889095 4414426 1.0
9889095 16846805 5.0
9889095 3587612 2.0
9889095 8066411 1.0
9889095 8419602 4.0
9889095 4381129 4.0
9889095 9766793 1.0
9889095 7838405 3.0
9889095 9730873 1.0
9889095 4919895 2.0
9889095 4414163 3.0
9889095 7828725 4.0
9889095 3234817 12.0
9889095 8850802 1.0
9889095 8997281 1.0
9889095 8274902 3.0
9889095 29 1.0
9889095 5836181 2.0
9889095 8792120 1.0
9889095 7891312 3.0
9889095 10259967 1.0
9889095 16625432 1.0
9889095 4241237 7.0
9889095 6699205 2.0
9889095 3886356 2.0
9889095 8297018 2.0
9889095 7616956 8.0
9889095 7840791 2.0
9889095 7901791 2.0
9889095 4598109 1.0
9889095 6703240 1.0
9889095 4415241 2.0
9889095 7840203 1.0
9889095 3497901 1.0
9889095 5051342 1.0
9889095 6611894 1.0
9889095 7802210 2.0
9889095 5966099 2.0
9889095 16318521 1.0
9889095 7786053 1.0
9889095 16178283 2.0
9889095 7026287 1.0
9889095 7829784 1.0
9889095 8957325 1.0
9889095 8891315 3.0
9889095 9813188 1.0
9889095 9707941 1.0
9889095 4227544 1.0
9889095 7057894 1.0
9889095 5836163 1.0
9889095 3299214 1.0
9889095 5836206 1.0
9889095 11813287 1.0
9889095 12871993 1.0
8140109 6557581 26.0
8140109 5030808 3.0
8140109 5247102 3.0
8140109 10831005 7.0
8140109 4119387 10.0
8140109 10167078 2.0
8140109 4679139 1.0
8140109 8198416 9.0
8140109 8198317 12.0
8140109 8198238 22.0
8140109 4230061 46.0
8140109 8891315 3.0
8140109 5836387 6.0
8140109 7977834 1.0
8140109 7840203 9.0
8140109 7838405 8.0
8140109 9847388 9.0
8140109 5835815 4.0
8140109 9531722 4.0
8140109 9809626 6.0
8140109 9585013 1.0
8140109 13858797 9.0
8140109 15636958 1.0
8140109 13045287 1.0
8140109 16318521 2.0
8140109 8847957 15.0
8140109 13986477 12.0
8140109 9585036 5.0
8140109 11645541 5.0
8140109 8711574 2.0
8140109 17806341 15.0
8140109 11178891 5.0
8140109 8065380 1.0
8140109 3913629 6.0
8140109 17942676 2.0
8140109 2963280 3.0
8140109 9585145 3.0
8140109 17671219 1.0
8140109 18142558 2.0
8140109 2932028 1.0
8140109 17822238 4.0
8140109 13803032 7.0
8140109 7935088 2.0
8140109 16485079 2.0
8140109 17434825 2.0
8140109 10340880 1.0
8140109 6451332 1.0
8140109 17058350 1.0
8140109 8723267 1.0
8140109 15683275 1.0
8140109 9813188 6.0
8140109 10169396 1.0
8140109 8559607 6.0
8140109 9889095 8.0
8140109 7829784 2.0
8140109 5836181 5.0
8140109 16720240 1.0
8140109 3844799 3.0
8140109 6219781 3.0
8140109 8198513 3.0
8140109 4391978 1.0
8140109 8565131 4.0
8140109 11210000 1.0
8140109 8307514 1.0
8140109 13863331 4.0
8140109 16625432 1.0
8140109 9741463 1.0
8140109 4101295 1.0
8140109 11605861 1.0
8140109 13988443 1.0
8140109 7503199 3.0
8140109 16295025 2.0
8140109 11051276 1.0
8140109 17525174 1.0
8140109 10158972 1.0
8140109 13849557 1.0
8140109 4393049 1.0
8140109 3869488 1.0
8427677 9897223 1.0
8427677 3234817 2.0
8427677 8419602 1.0
8427677 10163418 2.0
8427677 29 3.0
8427677 9556700 2.0
8427677 15617305 3.0
8427677 8773879 2.0
8427677 3347834 4.0
8427677 8835968 3.0
8427677 9707941 2.0
8427677 5836181 2.0
8427677 8978117 3.0
8427677 8957325 6.0
8427677 16625432 5.0
8427677 4919895 4.0
8427677 8066411 1.0
8427677 4230749 1.0
8427677 4982172 3.0
8427677 4195012 1.0
8427677 10169396 3.0
8427677 8792120 3.0
8427677 8509987 3.0
8427677 677717 4.0
8427677 3605630 2.0
8427677 8997281 3.0
8427677 8559607 1.0
8427677 3587612 1.0
8427677 8924186 3.0
8427677 7616956 1.0
8427677 9730873 1.0
8427677 7840203 1.0
8427677 7901791 1.0
8427677 2506050 2.0
8427677 9525492 1.0
8427677 7690945 1.0
8427677 10246566 1.0
8427677 9809626 1.0
8427677 7057894 1.0
8427677 3497901 1.0
16625432 677717 4.0
16625432 8957325 3.0
16625432 3605630 2.0
16625432 8766921 1.0
16625432 9574259 3.0
16625432 4919895 1.0
16625432 14547259 4.0
16625432 10169396 4.0
16625432 8723397 3.0
16625432 9741463 2.0
16625432 9707941 1.0
16625432 8504660 4.0
16625432 4195012 1.0
16625432 3522293 1.0
16625432 8066411 1.0
16625432 8924186 3.0
16625432 3234817 2.0
16625432 3709977 1.0
16625432 16795524 1.0
16625432 9511772 3.0
16625432 8978117 3.0
16625432 4982172 1.0
16625432 9847388 1.0
16625432 11524047 1.0
16625432 10246566 1.0
16625432 5836197 1.0
16625432 8259192 1.0
16625432 8244723 1.0
16625432 3813487 1.0
16625432 9525492 1.0
16625432 9517477 1.0
16625432 7840203 1.0
16625432 29 1.0
16625432 8260011 1.0
16625432 10163418 2.0
16625432 8427677 1.0
16625432 8792120 1.0
16625432 8891315 1.0
16625432 11813287 1.0
5051342 8980589 35.0
5051342 3664102 5.0
5051342 16240569 8.0
5051342 4229950 3.0
5051342 4234009 4.0
5051342 17295912 9.0
5051342 8297018 5.0
5051342 4022539 8.0
5051342 8318813 1.0
5051342 4227304 4.0
5051342 4598109 3.0
5051342 7802210 10.0
5051342 5836197 7.0
5051342 4230749 7.0
5051342 8338584 4.0
5051342 4598363 3.0
5051342 11524047 6.0
5051342 6703240 2.0
5051342 8850802 3.0
5051342 8504660 1.0
5051342 15421363 3.0
5051342 4444354 8.0
5051342 9796812 2.0
5051342 7840791 16.0
5051342 4381129 5.0
5051342 8094859 14.0
5051342 4241237 12.0
5051342 3886356 6.0
5051342 9897223 3.0
5051342 6699205 5.0
5051342 8068173 2.0
5051342 17013073 4.0
5051342 4230061 9.0
5051342 4884579 6.0
5051342 12871993 5.0
5051342 16850888 2.0
5051342 3299214 10.0
5051342 4414163 7.0
5051342 7690945 4.0
5051342 7786053 6.0
5051342 15617305 8.0
5051342 8978117 1.0
5051342 3234817 10.0
5051342 8689674 2.0
5051342 9469519 8.0
5051342 16846805 5.0
5051342 5019924 3.0
5051342 9525492 1.0
5051342 15592096 4.0
5051342 11813287 3.0
5051342 17942676 1.0
5051342 9531722 1.0
5051342 3347708 5.0
5051342 10056280 9.0
5051342 5836206 5.0
5051342 7616956 9.0
5051342 5836163 5.0
5051342 9609048 2.0
5051342 6611894 4.0
5051342 4195012 4.0
5051342 10163418 5.0
5051342 4103336 2.0
5051342 16625432 1.0
5051342 3497901 1.0
5051342 7868195 6.0
5051342 8413663 1.0
5051342 7828725 2.0
5051342 9809626 1.0
5051342 7840203 2.0
5051342 4982172 1.0
5051342 8066542 4.0
5051342 4415241 3.0
5051342 4241192 4.0
5051342 3890028 1.0
5051342 7829784 1.0
5051342 8274902 1.0
5051342 9813188 3.0
5051342 16797672 2.0
5051342 4227544 2.0
5051342 5966099 1.0
5051342 9556700 1.0
5051342 8559607 6.0
5051342 5835799 4.0
5051342 9423829 1.0
5051342 12475432 1.0
5051342 5836387 1.0
5051342 16720240 5.0
5051342 4414184 4.0
5051342 7057894 2.0
5051342 8419602 1.0
5051342 8798010 2.0
5051342 4230739 3.0
5051342 17166682 1.0
5051342 4575178 1.0
5051342 9583435 1.0
5051342 4381377 5.0
5051342 9074101 1.0
5051342 5786898 1.0
5051342 8712361 1.0
5051342 17107661 1.0
5051342 9294475 1.0
5051342 3522293 1.0
5051342 2506050 1.0
5051342 16405545 1.0
5051342 9766793 8.0
5051342 8924186 1.0
5051342 16178283 2.0
5051342 7196392 1.0
5051342 5836181 1.0
5051342 7026287 1.0
5051342 9889095 2.0
5051342 7897469 1.0
9511772 9574259 3.0
9511772 8260011 4.0
9511772 8066411 2.0
9511772 8723397 3.0
9511772 9741463 2.0
9511772 4241192 1.0
9511772 8246750 1.0
9511772 8978117 2.0
9511772 8997281 1.0
9511772 8957325 1.0
9511772 8891315 1.0
9511772 9012340 1.0
9511772 9578602 1.0
9511772 8773879 1.0
9730873 15617305 6.0
9730873 4919895 2.0
9730873 10163418 4.0
9730873 3234817 7.0
9730873 8924186 2.0
9730873 4195012 2.0
9730873 9897223 1.0
9730873 4230749 2.0
9730873 4381129 1.0
9730873 4982172 8.0
9730873 11524047 6.0
9730873 4414184 3.0
9730873 15421363 1.0
9730873 8835968 3.0
9730873 9847388 3.0
9730873 4414163 2.0
9730873 3587612 1.0
9730873 7057894 1.0
9730873 2506050 4.0
9730873 10056280 1.0
9730873 8274902 1.0
9730873 8792120 3.0
9730873 10246566 1.0
9730873 4411688 1.0
9730873 7840791 4.0
9730873 7616956 5.0
9730873 9531722 2.0
9730873 9707941 5.0
9730873 17295912 2.0
9730873 7838405 3.0
9730873 8419602 3.0
9730873 8980589 3.0
9730873 3497901 2.0
9730873 4381377 1.0
9730873 9525492 1.0
9730873 16720240 1.0
9730873 14547259 1.0
9730873 4598363 2.0
9730873 7196392 3.0
9730873 4598109 1.0
9730873 4227304 1.0
9730873 7901791 1.0
9730873 7891312 2.0
9730873 3522293 2.0
9730873 8891315 1.0
9730873 10259967 1.0
9730873 9889095 2.0
9730873 4444354 1.0
9730873 677717 3.0
9730873 29 2.0
9730873 8957325 1.0
9730873 12475432 1.0
9730873 8066542 1.0
9730873 11813287 1.0
9730873 5836181 2.0
9730873 8559607 1.0
9730873 3347834 2.0
9730873 7897469 3.0
9730873 8978117 1.0
9730873 8427677 1.0
9730873 7802210 1.0
9730873 16846805 3.0
9730873 12871993 1.0
9730873 8766921 1.0
9730873 9578602 1.0
9730873 3679411 1.0
9730873 5019924 1.0
9730873 5836206 1.0
9730873 4241237 2.0
9730873 4651929 1.0
9730873 9511772 1.0
9730873 8413663 1.0
9730873 9741463 3.0
9730873 7690945 2.0
9730873 8094859 1.0
9730873 9556700 1.0
9730873 7868195 1.0
9730873 5836035 1.0
9730873 9766793 2.0
9730873 5835815 1.0
9730873 7828725 1.0
15617305 10163418 3.0
15617305 17176927 7.0
15617305 4234016 5.0
15617305 16714214 1.0
15617305 16758011 11.0
15617305 4228119 3.0
15617305 14334367 11.0
15617305 4227880 16.0
15617305 4721087 3.0
15617305 15662776 1.0
15617305 4598363 1.0
15617305 4234559 4.0
15617305 13806524 2.0
15617305 4199033 6.0
15617305 8338584 3.0
15617305 4228105 7.0
15617305 4408362 3.0
15617305 18500988 11.0
15617305 4408397 6.0
15617305 10918898 14.0
15617305 17813457 12.0
15617305 5169587 13.0
15617305 8539175 3.0
15617305 17176911 3.0
15617305 14071613 1.0
15617305 4433960 2.0
15617305 19175973 3.0
15617305 2650887 7.0
15617305 12962772 1.0
15617305 17083341 4.0
15617305 16544462 2.0
15617305 17177419 10.0
15617305 10758204 11.0
15617305 17355757 5.0
15617305 9057043 2.0
15617305 4227831 3.0
15617305 16405545 3.0
15617305 4515496 2.0
15617305 9068024 3.0
15617305 13764822 3.0
15617305 16471422 1.0
15617305 5771934 1.0
15617305 8877158 2.0
15617305 10169396 1.0
15617305 9813188 1.0
15617305 4575178 1.0
15617305 17315288 3.0
15617305 8993049 2.0
15617305 8835968 1.0
15617305 16625432 1.0
15617305 8357933 12.0
15617305 17336347 1.0
15617305 7056904 5.0
15617305 9057998 1.0
15617305 4408369 3.0
15617305 14541927 3.0
15617305 17373283 1.0
15617305 17813006 1.0
15617305 15668497 1.0
15617305 4195012 2.0
15617305 5794678 1.0
15617305 12587013 1.0
15617305 9423829 3.0
15617305 9384504 1.0
15617305 10209260 3.0
15617305 5326407 1.0
15617305 12789813 1.0
15617305 3979181 1.0
15617305 4409374 3.0
15617305 4401350 1.0
15617305 10339991 1.0
15617305 9961098 1.0
15617305 10017944 1.0
15617305 7540581 2.0
15617305 8132513 1.0
15617305 10682660 1.0
15617305 9062992 1.0
10163418 4346154 1.0
10163418 4227880 4.0
10163418 13953356 4.0
10163418 13806524 4.0
10163418 4408397 16.0
10163418 4199033 14.0
10163418 4515496 2.0
10163418 9068024 1.0
10163418 4575178 5.0
10163418 16758011 2.0
10163418 14891367 2.0
10163418 5169587 7.0
10163418 4408369 4.0
10163418 7056904 9.0
10163418 14541927 12.0
10163418 17176911 6.0
10163418 17373283 8.0
10163418 17813457 5.0
10163418 14539753 5.0
10163418 4409374 3.0
10163418 19175973 5.0
10163418 17176927 5.0
10163418 14334367 1.0
10163418 8132513 1.0
10163418 16471422 5.0
10163418 12962772 2.0
10163418 17083341 4.0
10163418 4235139 9.0
10163418 16405545 3.0
10163418 9074101 2.0
10163418 10339991 5.0
10163418 11908619 5.0
10163418 17315288 1.0
10163418 8338584 1.0
10163418 10918898 4.0
10163418 17355757 6.0
10163418 10809383 1.0
10163418 4227831 9.0
10163418 5326407 2.0
10163418 4234016 3.0
10163418 13764822 1.0
10163418 2650887 2.0
10163418 6193472 1.0
10163418 16910799 3.0
10163418 7057894 6.0
10163418 8877158 4.0
10163418 9294475 2.0
10163418 15617305 2.0
10163418 4598363 1.0
10163418 4201555 1.0
10163418 9252296 2.0
10163418 16797672 1.0
10163418 18035864 3.0
10163418 7594047 1.0
10163418 18566361 1.0
10163418 14071449 2.0
10163418 6298455 2.0
10163418 7868195 1.0
10163418 9707941 1.0
10163418 15974183 2.0
10163418 6611894 2.0
10163418 4514494 1.0
10163418 13953546 2.0
10163418 8864785 3.0
10163418 5771934 3.0
10163418 4234559 3.0
10163418 4228119 3.0
10163418 4411688 2.0
10163418 4411542 1.0
10163418 8974428 3.0
10163418 15662776 1.0
10163418 15734988 1.0
10163418 11813287 1.0
10163418 8244823 1.0
10163418 4433960 4.0
10163418 8993049 1.0
10163418 18500988 1.0
10163418 7910624 1.0
10163418 8539175 1.0
10163418 12789813 2.0
10163418 8262302 1.0
10163418 8318813 1.0
10163418 12262910 1.0
10163418 16823703 1.0
10163418 3299214 1.0
10163418 8798010 1.0
10163418 3813487 1.0
10163418 17068730 2.0
10163418 16544462 3.0
10163418 10209260 3.0
10163418 5186443 1.0
10163418 16933362 1.0
10163418 10758204 4.0
10163418 16714214 3.0
10163418 10259967 1.0
10163418 9057043 1.0
10163418 17177419 1.0
10163418 4884579 1.0
10163418 14083681 1.0
10163418 15800115 1.0
10163418 16475849 1.0
10163418 16883909 1.0
10163418 12869029 1.0
10163418 8540770 1.0
10163418 5321459 1.0
8924186 4414184 4.0
8924186 9525492 1.0
8924186 8997281 2.0
8924186 3587612 2.0
8924186 7616956 1.0
8924186 8427677 2.0
8924186 3890028 1.0
8924186 9847388 1.0
8924186 4982172 3.0
8924186 4381129 1.0
8924186 4381377 2.0
8924186 7829784 3.0
8924186 8504660 2.0
8924186 4598363 1.0
8924186 8978117 1.0
8924186 8792120 1.0
8924186 8723397 3.0
8924186 3522293 2.0
8924186 15617305 3.0
8924186 8246750 2.0
8924186 16625432 3.0
8924186 5836387 2.0
8924186 10169396 3.0
8924186 8509987 4.0
8924186 3234817 5.0
8924186 7838405 3.0
8924186 677717 1.0
8924186 7897469 4.0
8924186 7868195 1.0
8924186 7901791 2.0
8924186 3497901 2.0
8924186 9511772 1.0
8924186 8246081 1.0
8924186 8835968 2.0
8924186 4414426 2.0
8924186 2506050 1.0
8924186 8066411 2.0
8924186 7828725 2.0
8924186 9809626 2.0
8924186 9578602 2.0
8924186 14547259 3.0
8924186 8419602 1.0
8924186 9766793 1.0
8924186 5836197 1.0
8924186 10259967 1.0
8924186 4241237 1.0
8924186 9730873 2.0
8924186 3886356 1.0
8924186 4414163 1.0
8924186 4230749 1.0
8924186 3347834 1.0
8924186 4195012 1.0
8924186 9531722 2.0
8924186 3605630 1.0
8924186 16850888 1.0
8924186 9609048 1.0
8924186 10163418 1.0
8924186 4919895 1.0
8924186 6611894 1.0
8924186 9556700 1.0
8924186 9583435 1.0
8924186 8766921 1.0
8245513 677717 2.0
8245513 7786053 33.0
8245513 7828725 14.0
8245513 7690945 4.0
8245513 8723397 3.0
8245513 9525492 5.0
8245513 9889095 8.0
8245513 8274902 10.0
8245513 8504660 5.0
8245513 15617305 1.0
8245513 4119387 7.0
8245513 8198317 12.0
8245513 13589251 1.0
8245513 8198238 9.0
8245513 4116174 1.0
8245513 8198416 8.0
8245513 6557581 13.0
8245513 16735586 1.0
8245513 4679139 2.0
8245513 8253413 1.0
8245513 8997281 3.0
8245513 9897223 8.0
8245513 9813188 5.0
8245513 5019924 1.0
8245513 8891315 4.0
8245513 8066542 1.0
8245513 4247099 3.0
8245513 3806573 2.0
8245513 8198513 3.0
8245513 7719547 1.0
8245513 2935173 2.0
8245513 11645541 3.0
8245513 18248435 2.0
8245513 16260741 2.0
8245513 2854715 2.0
8245513 8711574 4.0
8245513 3913629 8.0
8245513 13369670 1.0
8245513 8847957 4.0
8245513 17806341 9.0
8245513 7421507 2.0
8245513 8247451 1.0
8245513 7934904 1.0
8245513 18292832 4.0
8245513 4393049 1.0
8245513 17013169 2.0
8245513 13986583 1.0
8245513 11210000 4.0
8245513 8243455 1.0
8245513 13803032 5.0
8245513 11826171 3.0
8245513 9808146 4.0
8245513 7971031 3.0
8245513 11605861 2.0
8245513 17671219 2.0
8245513 13858797 2.0
8245513 16181377 6.0
8245513 13863331 3.0
8245513 8305958 6.0
8245513 9585013 1.0
8245513 3765728 2.0
8245513 8034919 4.0
8245513 7431625 1.0
8245513 17591442 2.0
8245513 9294475 4.0
8245513 15225589 1.0
8245513 15732471 1.0
8245513 8245513 1.0
8245513 3543931 1.0
8245513 8813113 1.0
8245513 10681487 1.0
8245513 3814175 1.0
8245513 3712893 1.0
8245513 8231264 1.0
8245513 5836181 1.0
8245513 11178891 1.0
8245513 8957325 1.0
8245513 8427677 1.0
8245513 3234817 1.0
8245513 10495502 1.0
8245513 13986477 1.0
7786053 3347708 4.0
7786053 4234009 10.0
7786053 8094859 13.0
7786053 5051342 11.0
7786053 9796812 8.0
7786053 7802210 10.0
7786053 5019924 4.0
7786053 9525492 1.0
7786053 11524047 13.0
7786053 3664102 5.0
7786053 8850802 7.0
7786053 17013073 5.0
7786053 5836206 5.0
7786053 4022539 9.0
7786053 6699205 12.0
7786053 4598363 8.0
7786053 7897469 5.0
7786053 4381377 4.0
7786053 15673715 1.0
7786053 4598109 8.0
7786053 12842593 1.0
7786053 7868195 5.0
7786053 11813287 2.0
7786053 16846805 21.0
7786053 12871993 12.0
7786053 3299214 9.0
7786053 4414184 8.0
7786053 4884579 6.0
7786053 3234817 18.0
7786053 4241237 18.0
7786053 16850888 4.0
7786053 4415241 4.0
7786053 9469519 15.0
7786053 10056280 4.0
7786053 4229950 4.0
7786053 2506050 4.0
7786053 8980589 34.0
7786053 16240569 4.0
7786053 5836163 8.0
7786053 5836197 4.0
7786053 8689674 1.0
7786053 8338584 4.0
7786053 8798010 4.0
7786053 15617305 14.0
7786053 17295912 5.0
7786053 9556700 3.0
7786053 4230749 6.0
7786053 8504660 2.0
7786053 4195012 6.0
7786053 4230061 7.0
7786053 7057894 1.0
7786053 13988443 1.0
7786053 9531722 2.0
7786053 7840791 20.0
7786053 9609048 3.0
7786053 7786053 1.0
7786053 9897223 5.0
7786053 10163418 12.0
7786053 11157622 1.0
7786053 4199033 1.0
7786053 7840203 1.0
7786053 12704069 1.0
7786053 6703240 2.0
7786053 16691937 2.0
7786053 5835799 3.0
7786053 4241192 4.0
7786053 4444354 3.0
7786053 7026287 3.0
7786053 9074101 2.0
7786053 4230739 5.0
7786053 8413663 4.0
7786053 8997281 1.0
7786053 5836387 1.0
7786053 3890028 3.0
7786053 8297018 4.0
7786053 14077615 1.0
7786053 12475432 4.0
7786053 8814922 1.0
7786053 7616956 8.0
7786053 8066542 3.0
7786053 4227544 2.0
7786053 7901791 2.0
7786053 8559607 2.0
7786053 7828725 1.0
7786053 8509987 1.0
7786053 3886356 9.0
7786053 16178283 6.0
7786053 8274902 1.0
7786053 8922644 1.0
7786053 9889095 2.0
7786053 5966099 3.0
7786053 16797672 5.0
7786053 10809383 1.0
7786053 4414163 3.0
7786053 9766793 2.0
7786053 8068173 6.0
7786053 11525714 1.0
7786053 9707941 1.0
7786053 4381129 3.0
7786053 3587612 1.0
7786053 10259967 1.0
7786053 15592096 1.0
7786053 5835815 1.0
7786053 6611894 2.0
7786053 4514494 2.0
7786053 4227304 1.0
7786053 9641919 1.0
7786053 15421363 4.0
7786053 5836035 1.0
7786053 7594047 1.0
7786053 4414426 1.0
7786053 17952967 1.0
7786053 17438424 1.0
7786053 17437719 1.0
7828725 4414184 6.0
7828725 9730873 2.0
7828725 8891315 1.0
7828725 7786053 3.0
7828725 15421363 2.0
7828725 9609048 3.0
7828725 4884579 3.0
7828725 16846805 4.0
7828725 4444354 3.0
7828725 3234817 20.0
7828725 4241237 6.0
7828725 4415241 1.0
7828725 4598363 11.0
7828725 7897469 4.0
7828725 11524047 4.0
7828725 9469519 8.0
7828725 8094859 8.0
7828725 9531722 2.0
7828725 10163418 3.0
7828725 15617305 6.0
7828725 9519425 1.0
7828725 8764750 1.0
7828725 7901791 1.0
7828725 4227544 2.0
7828725 2506050 2.0
7828725 8066542 3.0
7828725 5836387 2.0
7828725 8980589 14.0
7828725 7838405 3.0
7828725 7840203 1.0
7828725 10056280 1.0
7828725 8559607 2.0
7828725 4229950 2.0
7828725 7616956 5.0
7828725 7840791 4.0
7828725 9556700 3.0
7828725 9897223 3.0
7828725 3299214 6.0
7828725 3347708 1.0
7828725 16850888 1.0
7828725 4234009 3.0
7828725 5836197 4.0
7828725 7690945 3.0
7828725 11813287 1.0
7828725 4414163 1.0
7828725 8419602 1.0
7828725 4598109 1.0
7828725 29 2.0
7828725 9707941 1.0
7828725 5835799 1.0
7828725 7802210 5.0
7828725 7057894 2.0
7828725 7868195 1.0
7828725 5836206 1.0
7828725 8274902 1.0
7828725 3886356 3.0
7828725 3347834 1.0
7828725 4230061 1.0
7828725 4022539 2.0
7828725 4195012 2.0
7828725 6699205 3.0
7828725 4230749 3.0
7828725 8068173 2.0
7828725 4411542 1.0
7828725 4982172 2.0
7828725 8427677 1.0
7828725 7196392 4.0
7828725 8997281 1.0
7828725 4381377 1.0
7828725 4381129 2.0
7828725 7891312 1.0
7828725 17295912 1.0
7828725 4230739 1.0
7828725 13988443 1.0
7828725 3587612 2.0
7828725 9766793 2.0
7828725 8297018 1.0
7828725 9796812 1.0
7828725 9423829 2.0
7828725 5966099 1.0
7828725 6611894 4.0
7828725 9809626 1.0
7828725 4473922 1.0
7690945 4195012 4.0
7690945 8798010 3.0
7690945 7901791 2.0
7690945 7829784 1.0
7690945 4229950 4.0
7690945 4884579 2.0
7690945 4414163 1.0
7690945 9531722 2.0
7690945 4414184 3.0
7690945 11813287 2.0
7690945 3234817 10.0
7690945 11524047 4.0
7690945 8723397 2.0
7690945 8094859 6.0
7690945 8689674 1.0
7690945 9469519 4.0
7690945 7838405 4.0
7690945 15592096 1.0
7690945 3587612 2.0
7690945 10163418 9.0
7690945 15617305 9.0
7690945 4227544 4.0
7690945 16797672 3.0
7690945 9741463 1.0
7690945 9556700 3.0
7690945 6699205 4.0
7690945 9730873 1.0
7690945 9074101 1.0
7690945 9847388 5.0
7690945 8980589 10.0
7690945 5051342 2.0
7690945 5836197 4.0
7690945 5836206 1.0
7690945 9525492 2.0
7690945 4230739 2.0
7690945 7891312 3.0
7690945 7828725 1.0
7690945 7840203 2.0
7690945 16240569 1.0
7690945 7897469 2.0
7690945 4598363 6.0
7690945 8924186 1.0
7690945 16846805 5.0
7690945 12871993 1.0
7690945 5835815 2.0
7690945 4381377 4.0
7690945 3347834 1.0
7690945 10259967 1.0
7690945 9707941 1.0
7690945 7616956 6.0
7690945 7840791 3.0
7690945 9897223 1.0
7690945 3890028 1.0
7690945 29 2.0
7690945 3497901 1.0
7690945 5836181 1.0
7690945 4241237 5.0
7690945 8559607 1.0
7690945 5836163 2.0
7690945 16850888 1.0
7690945 4381129 3.0
7690945 5835799 2.0
7690945 8068173 1.0
7690945 4919895 1.0
7690945 3347708 2.0
7690945 8419602 2.0
7690945 8850802 1.0
7690945 4230061 1.0
7690945 3522293 1.0
7690945 9889095 1.0
7690945 7802210 2.0
7690945 4227304 2.0
7690945 14547259 2.0
7690945 8978117 2.0
7690945 6611894 1.0
7690945 7057894 1.0
7690945 3299214 1.0
7690945 4444354 1.0
7690945 10809383 1.0
7690945 8427677 1.0
7690945 7868195 1.0
7690945 2506050 1.0
7690945 3709977 1.0
7690945 8792120 2.0
7690945 8066542 1.0
7690945 8509987 1.0
7690945 8338584 1.0
8723397 4919895 3.0
8723397 8066411 1.0
8723397 9511772 2.0
8723397 9730873 1.0
8723397 16625432 1.0
8723397 677717 1.0
8723397 8766921 1.0
8723397 9741463 2.0
8723397 8504660 1.0
8723397 4982172 1.0
8723397 10246566 2.0
8723397 8997281 1.0
8723397 9574259 1.0
8723397 8260011 1.0
8723397 9889095 1.0
8723397 5836181 1.0
9525492 3347834 1.0
9525492 9609048 2.0
9525492 16846805 8.0
9525492 4195012 3.0
9525492 8338584 1.0
9525492 4598363 5.0
9525492 11524047 5.0
9525492 4414184 2.0
9525492 9847388 6.0
9525492 3299214 2.0
9525492 5836197 4.0
9525492 7616956 7.0
9525492 8504660 1.0
9525492 9897223 3.0
9525492 3234817 6.0
9525492 9813188 3.0
9525492 7690945 4.0
9525492 7838405 2.0
9525492 8094859 5.0
9525492 8559607 2.0
9525492 7868195 1.0
9525492 4982172 2.0
9525492 4230749 3.0
9525492 8798010 1.0
9525492 7897469 2.0
9525492 2979486 1.0
9525492 8413663 2.0
9525492 7196392 4.0
9525492 12871993 3.0
9525492 9531722 4.0
9525492 7802210 4.0
9525492 8877158 3.0
9525492 7057894 1.0
9525492 8924186 2.0
9525492 16797672 3.0
9525492 7829784 1.0
9525492 4884579 2.0
9525492 5019924 3.0
9525492 5051342 1.0
9525492 4381377 2.0
9525492 4227544 1.0
9525492 6611894 2.0
9525492 15617305 6.0
9525492 7786053 2.0
9525492 9741463 3.0
9525492 29 3.0
9525492 8260011 2.0
9525492 10163418 5.0
9525492 8419602 2.0
9525492 8980589 17.0
9525492 8068173 1.0
9525492 7840203 1.0
9525492 5836035 2.0
9525492 9766793 2.0
9525492 8274902 4.0
9525492 7901791 1.0
9525492 11853038 1.0
9525492 7840791 6.0
9525492 4415241 2.0
9525492 6699205 1.0
9525492 4022539 3.0
9525492 4241237 5.0
9525492 4381129 2.0
9525492 3497901 3.0
9525492 5836181 1.0
9525492 4919895 1.0
9525492 3587612 1.0
9525492 8259192 1.0
9525492 9730873 1.0
9525492 4230061 1.0
9525492 8850802 2.0
9525492 4414163 2.0
9525492 17295912 1.0
9525492 10169396 1.0
9525492 17068730 1.0
9525492 9556700 1.0
9525492 4103336 1.0
9525492 16720240 1.0
9525492 3886356 1.0
9525492 8066542 1.0
9525492 8891315 1.0
9525492 8835968 1.0
9525492 8297018 2.0
9525492 4241192 2.0
9525492 7891312 1.0
9525492 6703240 1.0
9525492 15566333 1.0
9525492 16240569 1.0
9525492 9707941 1.0
9525492 10809383 1.0
5836197 677717 1.0
5836197 10169396 3.0
5836197 15617305 12.0
5836197 4230739 3.0
5836197 4230749 10.0
5836197 4195012 11.0
5836197 8338584 5.0
5836197 8798010 3.0
5836197 4884579 4.0
5836197 7057894 6.0
5836197 10056280 4.0
5836197 16797672 3.0
5836197 7802210 8.0
5836197 16846805 11.0
5836197 8066542 2.0
5836197 8504660 3.0
5836197 9609048 3.0
5836197 3347708 4.0
5836197 3234817 12.0
5836197 6611894 2.0
5836197 4598363 13.0
5836197 11524047 10.0
5836197 4022539 8.0
5836197 4227544 4.0
5836197 4411542 1.0
5836197 4473922 1.0
5836197 4381129 2.0
5836197 4381377 3.0
5836197 7840203 2.0
5836197 8980589 44.0
5836197 4415241 3.0
5836197 8068173 2.0
5836197 4414184 4.0
5836197 3347834 1.0
5836197 3299214 7.0
5836197 8835968 3.0
5836197 4241237 1.0
5836197 29 2.0
5836197 9753530 1.0
5836197 8419602 2.0
5836197 7690945 3.0
5836197 8792120 2.0
5836197 15421363 3.0
5836197 5836163 5.0
5836197 8978117 2.0
5836197 10163418 8.0
5836197 4414163 3.0
5836197 15592096 6.0
5836197 8689674 2.0
5836197 8094859 6.0
5836197 7840791 6.0
5836197 7616956 5.0
5836197 9796812 5.0
5836197 5836206 5.0
5836197 4230061 4.0
5836197 4241192 3.0
5836197 4444354 1.0
5836197 7828725 3.0
5836197 8274902 1.0
5836197 9469519 8.0
5836197 7786053 2.0
5836197 3522293 1.0
5836197 9897223 2.0
5836197 8924186 3.0
5836197 5836387 1.0
5836197 10809383 1.0
5836197 14077615 1.0
5836197 5835815 1.0
5836197 3890028 1.0
5836197 4103336 2.0
5836197 4235139 1.0
5836197 16240569 2.0
5836197 16178283 2.0
5836197 17013073 1.0
5836197 7897469 5.0
5836197 8559607 2.0
5836197 7901791 2.0
5836197 8509987 1.0
5836197 7196392 1.0
5836197 4234009 5.0
5836197 9556700 1.0
5836197 9809626 2.0
5836197 4229950 3.0
5836197 8850802 2.0
5836197 4227304 1.0
5836197 5835799 3.0
5836197 7891312 4.0
5836197 3664102 1.0
5836197 12871993 5.0
5836197 5019924 2.0
5836197 5051342 2.0
5836197 5836035 1.0
5836197 5966099 2.0
5836197 16850888 1.0
5836197 7838405 1.0
5836197 3497901 2.0
5836197 2506050 3.0
5836197 11813287 2.0
5836197 8413663 3.0
5836197 8297018 1.0
5836197 6699205 2.0
5836197 3886356 1.0
5836197 10259967 1.0
5836197 16758011 1.0
5836197 3587612 1.0
5836197 6703240 1.0
5836197 16720240 1.0
5836197 8891315 1.0
5836197 9525492 1.0
5836197 9511772 1.0
5836197 9585013 1.0
5836197 5053417 1.0
10169396 3605630 3.0
10169396 8924186 5.0
10169396 9730873 1.0
10169396 10056280 1.0
10169396 3522293 4.0
10169396 4919895 2.0
10169396 8504660 3.0
10169396 11813287 1.0
10169396 10246566 3.0
10169396 7829784 1.0
10169396 8723397 1.0
10169396 9012340 1.0
10169396 5836197 1.0
10169396 15617305 2.0
10169396 7868195 1.0
10169396 7840203 1.0
10169396 2506050 1.0
10169396 8891315 1.0
10169396 9531722 1.0
10169396 16625432 3.0
10169396 7891312 1.0
10169396 14547259 2.0
10169396 4598363 3.0
10169396 3347834 2.0
10169396 29 1.0
10169396 9511772 1.0
10169396 8957325 5.0
10169396 8792120 1.0
10169396 4408369 1.0
10169396 8427677 1.0
10169396 3234817 2.0
10169396 3664102 1.0
10169396 8509987 1.0
10169396 8978117 3.0
10169396 16720240 1.0
10169396 9707941 1.0
10169396 11525714 1.0
10169396 9766793 1.0
4414426 3299214 1.0
4414426 8066542 1.0
4414426 29 4.0
4414426 4227304 1.0
4414426 7616956 6.0
4414426 7840791 3.0
4414426 7829784 3.0
4414426 4414184 5.0
4414426 8924186 1.0
4414426 15421363 1.0
4414426 5835815 4.0
4414426 16720240 1.0
4414426 11813287 1.0
4414426 16846805 3.0
4414426 9889095 2.0
4414426 4195012 5.0
4414426 4230749 4.0
4414426 9556700 1.0
4414426 7690945 1.0
4414426 8798010 2.0
4414426 4598363 7.0
4414426 11524047 6.0
4414426 4381377 1.0
4414426 11525714 1.0
4414426 3234817 17.0
4414426 3497901 1.0
4414426 7897469 3.0
4414426 5966099 1.0
4414426 8419602 8.0
4414426 9730873 3.0
4414426 4241237 4.0
4414426 8980589 2.0
4414426 8835968 3.0
4414426 16240569 1.0
4414426 8094859 3.0
4414426 18163015 1.0
4414426 8689674 2.0
4414426 15617305 2.0
4414426 10163418 1.0
4414426 16625432 1.0
4414426 3813487 1.0
4414426 9525492 3.0
4414426 6699205 1.0
4414426 5836197 1.0
4414426 8066411 1.0
4414426 9511772 1.0
4414426 8723397 1.0
4414426 8997281 5.0
4414426 4230061 1.0
4414426 8274902 3.0
4414426 8957325 2.0
4414426 7802210 2.0
4414426 9707941 2.0
4414426 6703240 1.0
4414426 5836181 2.0
4414426 3587612 1.0
4414426 10169396 1.0
4414426 9766793 3.0
4414426 7901791 1.0
4414426 7196392 1.0
4414426 2506050 2.0
4414426 3347834 3.0
4414426 3890028 1.0
4414426 5051342 2.0
4414426 5836387 3.0
4414426 7840203 2.0
4414426 4919895 2.0
4414426 7838405 1.0
4414426 8338584 1.0
4414426 9531722 3.0
4414426 4444354 1.0
4414426 8891315 1.0
4414426 5836035 1.0
4414426 8413663 1.0
4414426 7891312 2.0
4414426 8248631 1.0
4414426 4884579 1.0
4414426 8850802 1.0
4414426 4241192 1.0
4414426 11624548 1.0
4414426 9609048 1.0
4414426 8246750 1.0
4414426 10259967 2.0
4414426 4227831 1.0
4414426 12475432 1.0
4414426 8509987 1.0
4414426 8068173 1.0
4414426 4103336 1.0
4651929 677717 6.0
4651929 5836163 30.0
4651929 8274902 7.0
4651929 4982172 5.0
4651929 5836206 12.0
4651929 7828725 11.0
4651929 9897223 11.0
4651929 14547259 1.0
4651929 8419602 11.0
4651929 6557581 10.0
4651929 8198238 6.0
4651929 8198317 11.0
4651929 4119387 1.0
4651929 8509987 4.0
4651929 8978117 1.0
4651929 15617305 1.0
4651929 7196392 1.0
4651929 29 7.0
4651929 8427677 2.0
4651929 9525492 1.0
4651929 16625432 1.0
4651929 9796812 1.0
4651929 3913629 4.0
4651929 2932028 5.0
4651929 9287906 1.0
4651929 8711574 5.0
4651929 11645541 6.0
4651929 16486385 1.0
4651929 13986583 4.0
4651929 11605861 3.0
4651929 11248536 3.0
4651929 8842220 1.0
4651929 4099900 2.0
4651929 11826171 1.0
4651929 17591442 1.0
4651929 11279244 3.0
4651929 3814853 6.0
4651929 16181377 3.0
4651929 9291938 1.0
4651929 10944822 2.0
4651929 15683275 1.0
4651929 10681487 1.0
4651929 17434825 1.0
4651929 8847957 3.0
4651929 7982896 2.0
4651929 11178891 5.0
4651929 17980698 2.0
4651929 8065380 3.0
4651929 7421507 3.0
4651929 8231264 2.0
4651929 4247099 1.0
4651929 10831005 1.0
4651929 9291474 1.0
4651929 8069478 1.0
4651929 17671219 1.0
4651929 17013169 1.0
4651929 8712361 1.0
4651929 17525174 1.0
4651929 15636958 1.0
4651929 16485079 1.0
5836163 3234817 15.0
5836163 10163418 11.0
5836163 15617305 5.0
5836163 5836206 4.0
5836163 4195012 6.0
5836163 5836197 4.0
5836163 4230749 13.0
5836163 7802210 10.0
5836163 7057894 3.0
5836163 4598363 7.0
5836163 11524047 10.0
5836163 4381377 7.0
5836163 16846805 14.0
5836163 4884579 6.0
5836163 7897469 4.0
5836163 4230739 4.0
5836163 9074101 2.0
5836163 4414163 5.0
5836163 3299214 14.0
5836163 4230061 9.0
5836163 3347834 1.0
5836163 4241237 10.0
5836163 6699205 7.0
5836163 8338584 4.0
5836163 8798010 8.0
5836163 16797672 2.0
5836163 16850888 1.0
5836163 6611894 3.0
5836163 7786053 7.0
5836163 9766793 1.0
5836163 15421363 4.0
5836163 8066542 5.0
5836163 5051342 4.0
5836163 12475432 5.0
5836163 3347708 4.0
5836163 7840791 17.0
5836163 3890028 3.0
5836163 4241192 3.0
5836163 12871993 6.0
5836163 9609048 6.0
5836163 4227304 2.0
5836163 8980589 38.0
5836163 4229950 2.0
5836163 3664102 3.0
5836163 17013073 6.0
5836163 3497901 1.0
5836163 9809626 2.0
5836163 7690945 3.0
5836163 9813188 2.0
5836163 10259967 1.0
5836163 7840203 1.0
5836163 5019924 8.0
5836163 4415241 5.0
5836163 9889095 4.0
5836163 4022539 4.0
5836163 8427677 1.0
5836163 5835815 3.0
5836163 7616956 5.0
5836163 8094859 14.0
5836163 8274902 4.0
5836163 8891315 1.0
5836163 9469519 9.0
5836163 17295912 2.0
5836163 4575178 1.0
5836163 16720240 2.0
5836163 8689674 2.0
5836163 4444354 4.0
5836163 9796812 3.0
5836163 2506050 2.0
5836163 11813287 4.0
5836163 4235139 1.0
5836163 8850802 2.0
5836163 7196392 2.0
5836163 5966099 4.0
5836163 7026287 1.0
5836163 3886356 2.0
5836163 16691937 1.0
5836163 4414184 1.0
5836163 5836387 2.0
5836163 7829784 1.0
5836163 5835799 2.0
5836163 10169396 1.0
5836163 5836035 1.0
5836163 7838405 1.0
5836163 8068173 4.0
5836163 4227544 2.0
5836163 15592096 3.0
5836163 16240569 1.0
5836163 8559607 4.0
5836163 4234009 6.0
5836163 8413663 3.0
5836163 9521722 1.0
5836163 16475849 1.0
5836163 8957325 1.0
5836163 8978117 1.0
5836163 9531722 2.0
5836163 7828725 1.0
5836163 9847388 1.0
5836163 10056280 3.0
5836163 9525492 1.0
5836163 9556700 3.0
5836163 16178283 2.0
5836163 4381129 1.0
5836163 9897223 2.0
5836163 5836181 1.0
4982172 7838405 5.0
4982172 11524047 2.0
4982172 8504660 3.0
4982172 4230749 3.0
4982172 9730873 3.0
4982172 5836035 2.0
4982172 4919895 2.0
4982172 8259192 2.0
4982172 3234817 4.0
4982172 7196392 1.0
4982172 15617305 3.0
4982172 3347834 1.0
4982172 7616956 4.0
4982172 8924186 3.0
4982172 3522293 3.0
4982172 677717 3.0
4982172 10169396 1.0
4982172 4411688 1.0
4982172 8066411 1.0
4982172 16846805 1.0
4982172 7901791 1.0
4982172 7690945 2.0
4982172 8957325 2.0
4982172 9766793 1.0
4982172 11525714 1.0
4982172 7897469 3.0
4982172 8997281 2.0
4982172 29 1.0
4982172 9525492 3.0
4982172 8850802 1.0
4982172 9741463 2.0
4982172 4414184 1.0
4982172 7802210 2.0
4982172 11813287 1.0
4982172 8978117 1.0
4982172 4381377 1.0
4982172 8792120 2.0
4982172 8773879 1.0
4982172 9574259 1.0
4982172 8427677 2.0
4982172 8509987 2.0
4982172 9847388 1.0
4982172 8260011 1.0
4982172 5053417 1.0
4982172 8723397 1.0
4982172 8419602 2.0
4982172 8094859 1.0
4982172 9707941 1.0
4982172 6611894 1.0
8504660 677717 3.0
8504660 8924186 3.0
8504660 15617305 5.0
8504660 3813487 1.0
8504660 9511772 1.0
8504660 16625432 5.0
8504660 5835815 2.0
8504660 4195012 3.0
8504660 3347834 3.0
8504660 3522293 9.0
8504660 3497901 3.0
8504660 9039416 1.0
8504660 4414184 2.0
8504660 3299214 1.0
8504660 9847388 2.0
8504660 8427677 2.0
8504660 4982172 6.0
8504660 5836181 4.0
8504660 7196392 2.0
8504660 4022539 1.0
8504660 7901791 2.0
8504660 9741463 1.0
8504660 7616956 7.0
8504660 10169396 6.0
8504660 12475432 1.0
8504660 8835968 2.0
8504660 4103336 1.0
8504660 5019924 1.0
8504660 3234817 4.0
8504660 4381377 1.0
8504660 7829784 1.0
8504660 8260011 1.0
8504660 9574259 1.0
8504660 6611894 3.0
8504660 7802210 1.0
8504660 9531722 2.0
8504660 11524047 1.0
8504660 9730873 1.0
8504660 2506050 1.0
8504660 9609048 1.0
8504660 7838405 3.0
8504660 9766793 2.0
8504660 7891312 2.0
8504660 29 3.0
8504660 4598363 1.0
8504660 9519425 1.0
8504660 8764750 1.0
8504660 8957325 1.0
8504660 4230749 1.0
8504660 8798010 1.0
8504660 4884579 2.0
8504660 4919895 1.0
8504660 8259192 1.0
8504660 3605630 2.0
8504660 9012340 1.0
8504660 9897223 1.0
8504660 8850802 1.0
8504660 9525492 1.0
8504660 8997281 1.0
8504660 16846805 1.0
8504660 8978117 1.0
8504660 8792120 1.0
8504660 8245146 1.0
3813487 15617305 11.0
3813487 3690921 2.0
3813487 7977834 1.0
3813487 9889095 2.0
3813487 7891312 1.0
3813487 4919895 2.0
3813487 4227304 1.0
3813487 4108016 8.0
3813487 4154421 7.0
3813487 16795838 4.0
3813487 17355757 10.0
3813487 17068730 4.0
3813487 16627950 1.0
3813487 4279887 3.0
3813487 4985759 1.0
3813487 9589146 2.0
3813487 7939979 4.0
3813487 16795524 2.0
3813487 13380660 1.0
3813487 7865696 1.0
3813487 8877971 1.0
3813487 8311264 5.0
3813487 8480221 1.0
3813487 7939890 4.0
3813487 11745381 2.0
3813487 8704079 1.0
3813487 17545695 2.0
3813487 6557581 13.0
3813487 7563413 2.0
3813487 8256186 1.0
3813487 6143930 1.0
3813487 13849557 2.0
3813487 12612426 1.0
3813487 7092417 1.0
3813487 4700078 1.0
3813487 7865767 1.0
3813487 12336493 1.0
3813487 8764750 1.0
3813487 3587612 2.0
3813487 6704232 1.0
3813487 14460113 1.0
3813487 10163418 11.0
3813487 3234817 4.0
3813487 8924186 3.0
3813487 7868195 1.0
3813487 677717 3.0
3813487 10259967 1.0
3813487 8792120 1.0
3813487 7934904 1.0
3813487 4983938 2.0
3813487 12000033 1.0
3813487 16259595 2.0
3813487 14154154 5.0
3813487 15588691 1.0
3813487 10865025 1.0
3813487 4700182 2.0
3813487 4116174 2.0
3813487 8198238 13.0
3813487 3869488 1.0
3813487 8245692 1.0
3813487 9119558 2.0
3813487 8252067 1.0
3813487 8198513 1.0
3813487 16515871 2.0
3813487 11051276 2.0
3813487 8198317 7.0
3813487 8246081 6.0
3813487 3497901 1.0
3813487 5836197 1.0
3813487 16735586 1.0
3813487 5030808 2.0
3813487 3806573 2.0
3813487 8419602 2.0
3813487 4414426 1.0
3813487 16850888 1.0
3813487 8427677 1.0
3813487 3805641 1.0
3813487 11813287 1.0
3813487 8253413 1.0
3813487 10990803 1.0
3813487 16586265 1.0
3813487 10158972 1.0
3813487 8877158 2.0
3813487 15571194 2.0
3813487 8245146 1.0
3813487 5836206 1.0
3813487 7845346 1.0
3813487 7168356 1.0
3813487 12424328 1.0
3813487 7941642 1.0
3813487 16463097 1.0
3813487 8997281 1.0
3813487 7107433 1.0
3813487 10555409 1.0
3813487 12225666 1.0
3813487 16485079 1.0
3813487 4651929 1.0
8413663 10163418 10.0
8413663 677717 1.0
8413663 3234817 21.0
8413663 15617305 3.0
8413663 3587612 1.0
8413663 7196392 4.0
8413663 8723397 2.0
8413663 4195012 5.0
8413663 8798010 2.0
8413663 4230749 4.0
8413663 8504660 2.0
8413663 6611894 2.0
8413663 4414163 5.0
8413663 3299214 12.0
8413663 15421363 3.0
8413663 4414184 5.0
8413663 9809626 1.0
8413663 8877158 1.0
8413663 4884579 3.0
8413663 5836206 3.0
8413663 4241192 2.0
8413663 12871993 6.0
8413663 4227544 2.0
8413663 16846805 10.0
8413663 4241237 7.0
8413663 6699205 3.0
8413663 3497901 2.0
8413663 11813287 2.0
8413663 5836163 6.0
8413663 8094859 10.0
8413663 4234009 6.0
8413663 5835799 5.0
8413663 5836181 1.0
8413663 4598363 8.0
8413663 9511772 2.0
8413663 11525714 2.0
8413663 11524047 7.0
8413663 9730873 1.0
8413663 4381377 7.0
8413663 7868195 3.0
8413663 9609048 3.0
8413663 16850888 1.0
8413663 16178283 3.0
8413663 8835968 2.0
8413663 8274902 3.0
8413663 8980589 28.0
8413663 4227304 3.0
8413663 5836035 3.0
8413663 16594509 1.0
8413663 5835815 2.0
8413663 9556700 1.0
8413663 17884299 5.0
8413663 8850802 4.0
8413663 16720240 2.0
8413663 10495502 1.0
8413663 8068173 4.0
8413663 8891315 5.0
8413663 5019924 3.0
8413663 9469519 17.0
8413663 17295912 1.0
8413663 7891312 4.0
8413663 8689674 1.0
8413663 8559607 5.0
8413663 9519425 2.0
8413663 4444354 5.0
8413663 3347708 1.0
8413663 7690945 1.0
8413663 10056280 2.0
8413663 16240569 1.0
8413663 8419602 1.0
8413663 3890028 1.0
8413663 8997281 1.0
8413663 7840791 8.0
8413663 6703240 2.0
8413663 9074101 2.0
8413663 4415241 9.0
8413663 8297018 3.0
8413663 16797672 1.0
8413663 3886356 3.0
8413663 4230061 6.0
8413663 8066542 4.0
8413663 7786053 2.0
8413663 7616956 5.0
8413663 3347834 2.0
8413663 9521722 1.0
8413663 5836197 1.0
8413663 4199033 1.0
8413663 4022539 1.0
8413663 15592096 2.0
8413663 4514494 2.0
8413663 4381129 1.0
8413663 7829784 1.0
8413663 5966099 2.0
8413663 9796812 1.0
8413663 9766793 2.0
8413663 9813188 3.0
8413663 9897223 1.0
8413663 10259967 1.0
8413663 9707941 1.0
8413663 8764750 1.0
8413663 8248631 1.0
8413663 10809383 1.0
8413663 17013073 1.0
8413663 9525492 1.0
8413663 5836387 1.0
8413663 7802210 4.0
8413663 4230739 1.0
8413663 29 1.0
8413663 7057894 2.0
8413663 5669107 1.0
8413663 3664102 1.0
8413663 14077615 1.0
8413663 8509987 1.0
3587612 9469519 5.0
3587612 8094859 1.0
3587612 10163418 6.0
3587612 15617305 9.0
3587612 4381129 1.0
3587612 5836163 2.0
3587612 3664102 1.0
3587612 3234817 10.0
3587612 5836197 1.0
3587612 4598363 6.0
3587612 11524047 4.0
3587612 8798010 2.0
3587612 9556700 1.0
3587612 4195012 4.0
3587612 9889095 2.0
3587612 9809626 3.0
3587612 7868195 6.0
3587612 7196392 2.0
3587612 5836387 1.0
3587612 8980589 6.0
3587612 9897223 4.0
3587612 4381377 4.0
3587612 3886356 5.0
3587612 3497901 2.0
3587612 9074101 1.0
3587612 4241237 5.0
3587612 9813188 1.0
3587612 8066542 3.0
3587612 29 2.0
3587612 16846805 3.0
3587612 4230749 3.0
3587612 7786053 2.0
3587612 8559607 2.0
3587612 17295912 2.0
3587612 9519425 1.0
3587612 4227544 1.0
3587612 4241192 1.0
3587612 7616956 12.0
3587612 7840791 5.0
3587612 7901791 1.0
3587612 2506050 3.0
3587612 8274902 2.0
3587612 7897469 2.0
3587612 9847388 1.0
3587612 8891315 1.0
3587612 7802210 1.0
3587612 3890028 1.0
3587612 16720240 1.0
3587612 14547259 1.0
3587612 9531722 1.0
3587612 4414184 5.0
3587612 8924186 1.0
3587612 6611894 2.0
3587612 15421363 2.0
3587612 3299214 3.0
3587612 5835799 1.0
3587612 5019924 2.0
3587612 8997281 1.0
3587612 12871993 1.0
3587612 4022539 1.0
3587612 3347834 3.0
3587612 8297018 1.0
3587612 8413663 1.0
3587612 6699205 3.0
3587612 4229950 1.0
3587612 5836206 1.0
3587612 8509987 3.0
3587612 8244723 1.0
3587612 8850802 3.0
3587612 7690945 1.0
3587612 7829784 1.0
3587612 8246081 1.0
3587612 7838405 1.0
3587612 8419602 1.0
3587612 9730873 1.0
3587612 4230061 1.0
3587612 11813287 1.0
3587612 4230739 1.0
3587612 16797672 1.0
7196392 677717 1.0
7196392 4982172 2.0
7196392 15617305 7.0
7196392 5019924 1.0
7196392 4598363 7.0
7196392 11524047 4.0
7196392 5835815 4.0
7196392 4230749 5.0
7196392 29 1.0
7196392 4884579 4.0
7196392 16846805 8.0
7196392 5836387 3.0
7196392 8419602 6.0
7196392 4414184 3.0
7196392 8504660 2.0
7196392 3234817 8.0
7196392 7901791 1.0
7196392 7868195 1.0
7196392 4381377 1.0
7196392 8924186 1.0
7196392 16625432 1.0
7196392 9525492 1.0
7196392 7616956 10.0
7196392 8094859 2.0
7196392 10259967 7.0
7196392 9813188 4.0
7196392 7840791 4.0
7196392 16850888 1.0
7196392 9730873 4.0
7196392 8066542 8.0
7196392 8297018 1.0
7196392 8997281 3.0
7196392 9741463 2.0
7196392 4195012 6.0
7196392 5835799 2.0
7196392 4227544 2.0
7196392 9809626 2.0
7196392 8980589 3.0
7196392 7829784 2.0
7196392 10246566 3.0
7196392 10163418 5.0
7196392 14547259 1.0
7196392 9897223 3.0
7196392 8723397 3.0
7196392 8559607 1.0
7196392 8957325 1.0
7196392 8835968 1.0
7196392 4241237 6.0
7196392 5836197 3.0
7196392 6699205 3.0
7196392 3497901 2.0
7196392 4230061 2.0
7196392 5836163 1.0
7196392 7828725 3.0
7196392 4415241 1.0
7196392 7802210 3.0
7196392 7057894 1.0
7196392 7690945 1.0
7196392 7840203 1.0
7196392 12871993 1.0
7196392 8066411 1.0
7196392 3605630 2.0
7196392 10169396 1.0
7196392 10809383 1.0
7196392 2506050 2.0
7196392 7838405 1.0
7196392 3587612 1.0
7196392 8850802 1.0
7196392 4022539 1.0
7196392 4241192 2.0
7196392 8792120 1.0
7196392 8244823 1.0
7196392 9889095 1.0
7196392 4414163 2.0
7196392 3299214 2.0
7196392 3522293 1.0
7196392 7891312 1.0
7196392 4414426 1.0
7196392 16720240 2.0
7196392 8274902 1.0
7196392 8891315 3.0
7196392 6611894 1.0
7196392 3347708 1.0
7196392 16797672 1.0
7196392 3347834 1.0
7196392 12475432 1.0
7196392 15421363 1.0
7196392 8509987 1.0
7196392 5836035 1.0
7196392 9847388 1.0
8259192 8066411 3.0
8259192 14547259 1.0
8259192 8260011 2.0
8259192 8978117 1.0
8997281 677717 9.0
8997281 8978117 4.0
8997281 9741463 2.0
8997281 3605630 1.0
8997281 8957325 7.0
8997281 4414184 2.0
8997281 3299214 1.0
8997281 4414163 1.0
8997281 8066542 1.0
8997281 4884579 2.0
8997281 16846805 1.0
8997281 8997281 1.0
8997281 8504660 3.0
8997281 5836387 1.0
8997281 2506050 1.0
8997281 8509987 3.0
8997281 8245014 2.0
8997281 10163418 2.0
8997281 8723397 2.0
8997281 15617305 6.0
8997281 8835968 1.0
8997281 3234817 8.0
8997281 3347834 2.0
8997281 3522293 2.0
8997281 4230749 3.0
8997281 8338584 2.0
8997281 7802210 3.0
8997281 9813188 1.0
8997281 4414426 2.0
8997281 5835815 5.0
8997281 5836181 3.0
8997281 8413663 1.0
8997281 7838405 1.0
8997281 7616956 2.0
8997281 9730873 1.0
8997281 7901791 2.0
8997281 8427677 1.0
8997281 8792120 3.0
8997281 8094859 1.0
8997281 9531722 1.0
8997281 5836197 1.0
8997281 12262910 1.0
8997281 9707941 3.0
8997281 8419602 2.0
8997281 7840203 1.0
8997281 8850802 1.0
8997281 8260011 1.0
8997281 7897469 2.0
8997281 9511772 3.0
8997281 4598363 1.0
8997281 4381377 1.0
8997281 11524047 1.0
8997281 8766921 1.0
8997281 7829784 1.0
8997281 6611894 1.0
8997281 8248631 1.0
8997281 7057894 1.0
8997281 3347708 1.0
8997281 4982172 1.0
8997281 10056280 1.0
8978117 677717 3.0
8978117 9741463 2.0
8978117 5835815 3.0
8978117 8997281 2.0
8978117 8260011 3.0
8978117 8957325 2.0
8978117 10169396 2.0
8978117 10163418 3.0
8978117 8792120 3.0
8978117 15617305 3.0
8978117 5836181 2.0
8978117 3234817 2.0
8978117 11279244 1.0
8978117 3522293 1.0
8978117 4919895 1.0
8978117 9511772 3.0
8978117 5836197 1.0
8978117 7829784 2.0
8978117 8504660 1.0
8978117 5835799 1.0
8978117 8723397 3.0
8978117 10246566 1.0
8978117 3347834 1.0
8978117 8924186 1.0
8978117 4884579 2.0
8978117 16625432 2.0
8978117 8798010 1.0
8978117 16720240 1.0
8978117 8427677 1.0
8978117 8559607 1.0
8978117 8835968 1.0
8978117 3605630 1.0
8978117 8773879 1.0
8978117 9012340 1.0
8978117 9707941 1.0
8978117 8245014 1.0
8978117 16795524 1.0
8978117 16795838 1.0
9741463 8066411 3.0
9741463 16625432 2.0
9741463 8260011 3.0
9741463 9511772 2.0
9741463 677717 1.0
9741463 4195012 1.0
9741463 9707941 2.0
9741463 4919895 6.0
9741463 8259192 2.0
9741463 4982172 2.0
9741463 3522293 1.0
9741463 7690945 1.0
9741463 5836387 1.0
9741463 3234817 1.0
9741463 14547259 1.0
9741463 10246566 1.0
9741463 8427677 1.0
9741463 9574259 1.0
9741463 8792120 2.0
9741463 8924186 1.0
9741463 8957325 1.0
9741463 9730873 1.0
9741463 9741463 1.0
9741463 7897469 1.0
9741463 16594509 1.0
8957325 8066411 1.0
8957325 8427677 4.0
8957325 4230749 1.0
8957325 9574259 2.0
8957325 8766921 2.0
8957325 3605630 1.0
8957325 9609048 2.0
8957325 8247451 2.0
8957325 8252067 1.0
8957325 9741463 2.0
8957325 7196392 1.0
8957325 16850888 1.0
8957325 3347834 1.0
8957325 8419602 2.0
8957325 677717 5.0
8957325 10169396 2.0
8957325 9578602 1.0
8957325 9511772 2.0
8957325 8773879 1.0
8957325 8723397 3.0
8957325 8066542 1.0
8957325 8891315 1.0
8957325 4919895 1.0
8957325 8792120 1.0
8957325 8504660 2.0
8957325 8260011 2.0
8957325 4982172 2.0
8957325 7897469 1.0
8957325 8509987 1.0
8957325 9012340 1.0
8957325 3497901 1.0
8957325 4195012 1.0
8957325 7802210 1.0
8957325 8274902 1.0
8957325 14260575 1.0
8957325 16987409 1.0
8957325 8997281 3.0
8957325 8978117 1.0
8957325 9606354 1.0
8957325 11524047 1.0
8957325 7901791 1.0
8957325 4414426 1.0
16588928 992646 10.0
16588928 17359101 3.0
15748726 17698086 7.0
15748726 945309 3.0
15748726 875613 5.0
15748726 17369376 6.0
15748726 407869 6.0
15748726 12901662 9.0
15748726 17698082 1.0
15748726 3340561 2.0
15748726 12634730 6.0
15748726 6219445 1.0
15748726 853526 1.0
15748726 18231999 1.0
15748726 15567384 3.0
15748726 15564661 1.0
15984797 15995394 1.0
15984797 1415168 1.0
15984797 15769596 1.0
15984797 15769490 1.0
15984797 19470184 2.0
15984797 1432836 1.0
15984797 15769680 1.0
15984797 10263287 2.0
15984797 15770904 1.0
15984797 2432564 2.0
15984797 1429969 1.0
15984797 15564911 1.0
15984797 1435466 1.0
15984797 12740290 2.0
15994926 15567384 2.0
15994926 17951049 10.0
15994926 18440675 1.0
15994926 668627 1.0
15994926 17415321 1.0
15994926 3797420 1.0
15994926 15983225 1.0
15994926 9795662 3.0
15994926 16678336 1.0
15724636 15725127 2.0
15724636 15725545 6.0
15724636 15711289 1.0
15725127 15724636 3.0
15725127 10054666 1.0
15725127 15725545 4.0
15637893 15638520 2.0
15637893 16362243 2.0
15637893 18785124 2.0
15638520 15637893 1.0
16362243 15638520 1.0
15612241 15639275 2.0
15612241 15606918 1.0
15612241 4059758 1.0
15612241 15671848 1.0
15612241 15653927 3.0
15612241 15611791 1.0
15639275 16362243 2.0
15639275 15612241 1.0
15639275 15637893 1.0
918889 4740178 7.0
918889 4829813 4.0
918889 5462159 1.0
918889 4139768 3.0
918889 4206755 1.0
918889 16571210 1.0
918889 1065967 1.0
4740178 3720037 2.0
4740178 3804108 4.0
4740178 5206247 4.0
4740178 7124156 1.0
4740178 4975387 1.0
4740178 4839570 1.0
4740178 16115575 1.0
4829813 1690576 1.0
4829813 2816457 1.0
7694722 3220616 1.0
7694722 7823087 10.0
7694722 7683401 12.0
7694722 4824878 21.0
7694722 4928976 7.0
7694722 6412532 15.0
7694722 7184082 3.0
7694722 3074106 1.0
7694722 7195651 1.0
7694722 10949030 2.0
7694722 4060628 1.0
7694722 8039617 1.0
7694722 8057753 1.0
3220616 5343578 2.0
3220616 7184082 1.0
3220616 9606496 5.0
3220616 10079731 8.0
3220616 10403609 4.0
3220616 17897230 11.0
3220616 5132886 1.0
3220616 3282869 2.0
3220616 6692908 3.0
3220616 8641784 2.0
3220616 10287315 7.0
3220616 9637388 2.0
3220616 8880781 2.0
3220616 4128002 1.0
3220616 9507904 2.0
3220616 7449767 2.0
3220616 11029851 3.0
3220616 17777259 3.0
3220616 9051500 9.0
3220616 5730322 2.0
3220616 7587948 1.0
3220616 12882179 1.0
3220616 2772093 7.0
3220616 10319019 8.0
3220616 17326218 5.0
3220616 16433177 2.0
3220616 21591033 2.0
3220616 20443420 1.0
3220616 7982324 2.0
3220616 5503982 1.0
3220616 4876839 1.0
3220616 17654634 1.0
3220616 3166836 2.0
3220616 17937986 1.0
3220616 21590978 2.0
7746883 7823087 5.0
7746883 9772513 18.0
7746883 4928976 3.0
7746883 3091943 9.0
7746883 4096366 4.0
7746883 10053304 2.0
7746883 3282869 4.0
7746883 12834795 2.0
7746883 9747432 2.0
7746883 6299908 3.0
7746883 14046245 2.0
3041612 3093284 16.0
3041612 918889 4.0
3041612 4206755 9.0
3041612 2619565 12.0
3041612 2637812 2.0
3041612 4740178 13.0
3041612 2511238 5.0
3041612 3546835 5.0
3041612 4081479 8.0
3041612 4394777 14.0
3041612 4778439 5.0
3041612 2816457 6.0
3041612 4829813 17.0
3041612 4839570 3.0
3041612 9640873 4.0
3041612 4555763 5.0
3041612 3040481 1.0
3041612 4139768 6.0
3041612 6263055 1.0
3041612 10054666 1.0
3041612 3546334 4.0
3041612 4302562 2.0
3041612 5690362 1.0
3041612 14642308 1.0
3041612 3034133 1.0
13830600 17740547 3.0
13830600 8276782 3.0
13830600 11105182 1.0
13830600 17545695 2.0
13830600 17062823 1.0
13830600 14437742 2.0
13830600 14756000 1.0
13830600 3539170 1.0
13830600 4116174 1.0
13830600 12425856 2.0
13830600 15718981 1.0
13830600 13313410 1.0
13830600 18740553 1.0
17740547 9589146 1.0
17740547 7935088 1.0
17740547 7934904 1.0
17740547 3539170 1.0
17740547 18740553 15.0
17740547 8877971 2.0
17740547 11105182 5.0
17740547 3543931 1.0
17740547 3650006 2.0
17740547 3450442 1.0
17740547 8480221 1.0
17740547 3814701 4.0
17740547 17277623 2.0
17740547 14493841 1.0
17740547 10612094 1.0
17740547 2568465 1.0
18440675 3420915 7.0
18440675 3622234 5.0
18440675 4523584 4.0
18440675 12335381 3.0
18440675 16621864 1.0
18440675 6445994 3.0
18440675 5478818 1.0
18440675 8154054 1.0
18440675 407869 1.0
18440675 11146422 1.0
18440675 11229136 1.0
3420915 1398253 1.0
3420915 17176866 17.0
3420915 3945232 8.0
3420915 4523584 4.0
3420915 3281684 4.0
3420915 10329208 3.0
3420915 3420915 2.0
3420915 4506509 1.0
3420915 6445994 3.0
3420915 3498479 15.0
3420915 3046503 5.0
3420915 3945394 11.0
3420915 4414163 13.0
3420915 8752697 15.0
3420915 12634154 1.0
3420915 3945246 7.0
3420915 18099401 4.0
3420915 3926669 5.0
3420915 3945225 6.0
3420915 3945454 7.0
3420915 10418394 2.0
3420915 10059655 6.0
3420915 10459723 2.0
3420915 3044500 2.0
3420915 3926438 4.0
3420915 4901087 1.0
3420915 11389855 1.0
3420915 18035864 2.0
3420915 10281116 2.0
3420915 3931398 1.0
3420915 7557604 1.0
3420915 4523803 4.0
3420915 9408003 1.0
3420915 8208555 2.0
3420915 16683943 1.0
3420915 3925724 1.0
3420915 18440675 1.0
3420915 1406463 1.0
3420915 1405493 1.0
3420915 3436420 4.0
3420915 9795662 1.0
3420915 10583715 1.0
3420915 10563755 1.0
3420915 4453485 1.0
3420915 17176767 1.0
3420915 7476468 2.0
3797420 8154054 3.0
3797420 5478818 3.0
3797420 3420915 1.0
3797420 8149490 1.0
3797420 8208555 1.0
3797420 858479 1.0
3797420 3486867 1.0
3797420 15997068 2.0
3797420 407869 1.0
3797420 12901662 1.0
3797420 17698086 2.0
3797420 4116174 1.0
3797420 13380660 2.0
3797420 3945232 1.0
3797420 15769419 1.0
8154054 8149490 13.0
8154054 858479 4.0
8154054 8208555 12.0
8154054 13173311 2.0
8154054 8154054 1.0
8154054 3945232 3.0
8154054 1400725 1.0
8154054 8216541 2.0
8154054 12335381 2.0
8154054 1405493 1.0
7778722 8124177 3.0
7778722 8717219 8.0
7778722 8270683 14.0
7778722 7555968 6.0
7778722 9539868 11.0
7778722 8247641 2.0
7778722 2775707 1.0
7778722 8480418 6.0
7778722 7874184 2.0
7778722 2512602 4.0
7778722 2775943 1.0
3622234 5558724 3.0
3622234 17176882 12.0
3622234 2283495 3.0
3622234 11306294 3.0
3622234 3157405 15.0
3622234 4414184 18.0
3622234 5993001 5.0
3622234 11639192 7.0
3622234 20443457 1.0
3622234 13535387 1.0
3622234 3762787 12.0
3622234 19271710 7.0
3622234 3620633 7.0
3622234 2659386 2.0
3622234 3946166 2.0
3622234 3414508 4.0
3622234 3729504 5.0
3622234 5010581 2.0
3622234 6445994 6.0
3622234 7571966 1.0
3622234 9841469 7.0
3622234 13751194 2.0
3622234 3793681 3.0
3622234 17324711 2.0
3622234 14760757 1.0
3622234 10351681 3.0
3622234 6317793 4.0
3622234 12364717 1.0
3622234 7530253 1.0
3622234 18133444 1.0
3622234 6061068 1.0
3622234 2260755 1.0
3622234 11637003 1.0
3622234 2357110 1.0
3622234 3420915 1.0
3622234 15541944 1.0
3622234 3945232 2.0
3622234 12335381 1.0
3622234 858479 2.0
3622234 8149490 1.0
3622234 15574231 1.0
3622234 5480553 1.0
3622234 3622234 1.0
3622234 3436420 1.0
3622234 3561724 1.0
3622234 7590264 1.0
3622234 5955853 1.0
3622234 3727004 2.0
3622234 3158085 1.0
5558724 1924051 1.0
5558724 8208555 4.0
5558724 3622234 2.0
5558724 15997068 2.0
5558724 853526 2.0
5558724 5478818 4.0
5558724 3797420 1.0
5558724 8154054 2.0
5558724 3486867 2.0
5558724 8149490 4.0
5558724 4523803 1.0
5558724 4541081 1.0
5558724 13173311 1.0
5558724 17359101 3.0
5558724 15829660 1.0
5558724 6219445 1.0
17355892 15599768 5.0
17355892 865151 2.0
945309 853526 5.0
945309 12901662 1.0
945309 11941255 2.0
945309 17248923 4.0
945309 15546924 2.0
945309 17698082 1.0
945309 15982951 1.0
945309 875613 1.0
945309 15543394 2.0
2284021 867393 9.0
2284021 5560620 18.0
2284021 3538129 1.0
2284021 2357110 6.0
2284021 2260755 1.0
2284021 2283495 1.0
2284021 15202263 4.0
2284021 3620633 2.0
2284021 13535380 2.0
2284021 6445994 11.0
2284021 17176882 10.0
2284021 17176866 7.0
2284021 10202724 6.0
2284021 3281684 8.0
2284021 3420915 2.0
2284021 4523803 7.0
2284021 13793212 1.0
2284021 2659386 1.0
2284021 3157405 3.0
2284021 2456826 2.0
2284021 3498479 2.0
2284021 12634154 4.0
2284021 3561724 1.0
2284021 3622234 1.0
2284021 3414508 1.0
2284021 3945225 3.0
2284021 10329208 6.0
2284021 3436420 6.0
2284021 9842383 1.0
2284021 9787933 5.0
2284021 10281116 1.0
2284021 4523584 5.0
2284021 5480553 5.0
2284021 4414163 1.0
2284021 4453485 3.0
2284021 12479019 8.0
2284021 8752697 1.0
2284021 4506509 1.0
2284021 10459723 1.0
2284021 13854190 1.0
2284021 4414184 1.0
2284021 10351681 1.0
2284021 6597872 1.0
2284021 3046503 1.0
2284021 2852273 1.0
2284021 13744425 1.0
2284021 19271710 1.0
2284021 11941255 1.0
2284021 15541944 1.0
2284021 10059655 1.0
867393 6554358 4.0
867393 5966099 1.0
867393 11528017 8.0
867393 13405613 19.0
867393 8546775 4.0
867393 5996485 14.0
867393 6061068 20.0
867393 3276003 22.0
867393 3158085 17.0
867393 4103336 2.0
867393 5010581 4.0
867393 10768709 1.0
867393 3620633 2.0
867393 5500958 1.0
867393 8305958 1.0
867393 5783868 2.0
867393 9842000 2.0
867393 16450562 1.0
867393 8752697 1.0
867393 16751955 1.0
867393 15566333 1.0
867393 7594047 1.0
867393 5976168 4.0
867393 11605567 1.0
867393 15253921 1.0
867393 16405545 2.0
867393 6133702 1.0
867393 3945246 2.0
867393 6611894 1.0
867393 7962986 1.0
867393 17352470 2.0
867393 11909406 1.0
867393 11946903 1.0
867393 3729504 1.0
867393 3793681 1.0
867393 15250080 1.0
5560620 9074101 9.0
5560620 4598109 15.0
5560620 17784367 20.0
5560620 11528017 2.0
5560620 6597872 13.0
5560620 16691937 1.0
5560620 5480553 1.0
5560620 4414184 11.0
5560620 17176781 11.0
5560620 9753530 7.0
5560620 13953546 16.0
5560620 2966602 1.0
5560620 11525714 1.0
5560620 18570360 4.0
5560620 19271710 2.0
5560620 7431625 2.0
5560620 13674287 1.0
5560620 5791548 4.0
5560620 2667061 1.0
5560620 8184598 1.0
5560620 3945225 1.0
5560620 14206030 1.0
5560620 10119916 1.0
5560620 10351681 2.0
5560620 10202724 1.0
15250080 867393 6.0
15250080 5480553 13.0
15250080 2357110 2.0
15250080 5476653 5.0
15250080 3414508 2.0
15250080 5560620 2.0
15250080 11941255 3.0
15250080 13167025 2.0
15250080 13191017 1.0
15250080 5559657 15.0
15250080 15202263 3.0
15250080 17176882 1.0
15250080 11639192 1.0
15250080 15250080 1.0
5480553 4414184 7.0
5480553 9753530 8.0
5480553 14206030 13.0
5480553 17813006 3.0
5480553 12704069 23.0
5480553 2966602 17.0
5480553 16691937 5.0
5480553 4227831 3.0
5480553 8752697 8.0
5480553 4884579 1.0
5480553 3793681 1.0
5480553 9141404 6.0
5480553 17140424 11.0
5480553 10702736 11.0
5480553 4414163 6.0
5480553 14071449 4.0
5480553 4901087 1.0
5480553 18028397 2.0
5480553 6591182 3.0
5480553 15398730 2.0
5480553 3945136 1.0
5480553 5592307 2.0
5480553 18133444 1.0
5480553 7980369 11.0
5480553 10119916 5.0
5480553 17176781 2.0
5480553 18570360 3.0
5480553 3945232 1.0
5480553 17379360 1.0
5480553 15488316 1.0
5480553 5560620 2.0
5480553 4514494 1.0
5480553 14214039 2.0
5480553 10202724 8.0
5480553 8184598 1.0
5480553 4598109 1.0
5480553 6699205 1.0
5480553 12805363 2.0
5480553 9051960 3.0
5480553 9643439 1.0
5480553 9057998 1.0
5480553 15519213 1.0
5480553 7431625 2.0
5480553 6445994 1.0
5480553 3157405 5.0
5480553 8509534 1.0
5480553 17150791 2.0
5480553 6703240 2.0
5480553 7026287 1.0
5480553 2369444 2.0
5480553 15517247 2.0
5480553 2964760 2.0
5480553 10609443 1.0
5480553 9006142 2.0
5480553 3272218 1.0
5480553 17360022 1.0
5480553 11656349 1.0
5480553 12233237 1.0
5480553 2979486 1.0
5480553 12871993 1.0
5480553 17359501 1.0
5480553 8297018 1.0
5480553 12869029 1.0
5480553 16978882 1.0
5480553 3061422 2.0
5480553 3414508 1.0
5480553 7421507 1.0
5480553 11011058 1.0
13744425 867393 9.0
13744425 3436420 7.0
13744425 2357110 5.0
13744425 19271710 2.0
13744425 2355126 1.0
13744425 2260755 2.0
13744425 3561724 3.0
13744425 2659386 8.0
13744425 3729504 4.0
13744425 10351681 1.0
13744425 2283495 6.0
13744425 13535380 1.0
13744425 3945225 3.0
13744425 8752697 7.0
13744425 4523803 6.0
13744425 12479019 9.0
13744425 9787933 7.0
13744425 13793212 2.0
13744425 13751194 2.0
13744425 10459723 3.0
13744425 4414184 3.0
13744425 5592307 1.0
13744425 3620633 1.0
13744425 3793681 1.0
13744425 3622234 1.0
13744425 13535387 1.0
13744425 17176882 14.0
13744425 5560620 24.0
13744425 6445994 5.0
13744425 5480553 11.0
13744425 4453485 3.0
13744425 10329208 2.0
13744425 2284021 5.0
13744425 13854190 2.0
13744425 17176866 5.0
13744425 4506509 1.0
13744425 3046503 4.0
13744425 4523584 2.0
13744425 3420915 1.0
13744425 15623649 1.0
13744425 3945246 3.0
13744425 2456826 3.0
13744425 10202724 6.0
13744425 4414163 1.0
13744425 12634154 1.0
13744425 3498479 1.0
13744425 6597872 2.0
13744425 2852273 2.0
13744425 10563755 1.0
13744425 11639192 2.0
13744425 9074101 1.0
13744425 17176781 1.0
13744425 5590611 2.0
13744425 5010581 3.0
13744425 9503203 1.0
13744425 3414508 1.0
13744425 3157405 1.0
15564706 13751194 1.0
15564706 12740290 4.0
15564706 11941255 2.0
15564706 2432564 12.0
15564706 15575052 1.0
15564706 15575232 1.0
15564706 15572414 1.0
15564706 15575327 1.0
15564706 15564661 2.0
15564706 5480553 1.0
13751194 16751955 1.0
13751194 11306294 1.0
13751194 5956787 1.0
15575327 2432564 10.0
15575327 13751194 3.0
15575327 6883831 1.0
15575327 17951153 2.0
15575327 12740290 2.0
6883831 2432564 14.0
6883831 17176882 1.0
6883831 5480553 8.0
6883831 17951049 1.0
6883831 15573396 1.0
6883831 10263287 3.0
6883831 3561724 1.0
6883831 15575327 1.0
6883831 15543394 2.0
6883831 15564661 1.0
6883831 11941255 1.0
891237 19037563 2.0
891237 19120853 20.0
891237 4124563 1.0
891237 12178825 2.0
891237 7331555 2.0
891237 4061049 1.0
19037563 19120853 14.0
19037563 5638694 1.0
19037563 10852875 2.0
19037563 4061049 4.0
19037563 10053304 1.0
19037563 12178825 2.0
19037563 15639294 1.0
19120853 5601924 3.0
19120853 2138427 2.0
19120853 5038703 2.0
19120853 2357110 3.0
19120853 3793681 2.0
19120853 17176882 15.0
19120853 11291344 2.0
19120853 6597872 3.0
19120853 6317793 1.0
19120853 13950464 2.0
19120853 3641568 1.0
19120853 10768709 2.0
19120853 11946903 6.0
19120853 3027876 8.0
19120853 6011278 1.0
19120853 3793760 4.0
19120853 15732471 5.0
19120853 16195633 6.0
19120853 15480928 1.0
19120853 17019327 5.0
19120853 11278919 4.0
19120853 8951591 1.0
19120853 16434842 2.0
19120853 6300434 4.0
19120853 15568333 1.0
19120853 4411688 4.0
19120853 10852875 2.0
19120853 4874953 2.0
19120853 7338309 1.0
19120853 5971400 1.0
19120853 3595837 3.0
19120853 13535380 1.0
19120853 3729496 1.0
19120853 867393 2.0
19120853 3561724 1.0
19120853 16751955 2.0
19120853 9841469 1.0
19120853 3729504 3.0
19120853 3598000 1.0
19120853 8546775 5.0
19120853 10617840 1.0
19120853 13365464 1.0
19120853 17756162 1.0
19120853 9503203 1.0
19120853 15566333 1.0
19120853 17340931 2.0
19120853 17176781 2.0
19120853 12281339 1.0
19120853 10053304 1.0
19120853 2935198 2.0
19120853 6143930 1.0
19120853 17278502 1.0
19120853 13405613 1.0
19120853 17980792 1.0
19120853 16339645 1.0
19120853 891237 1.0
19120853 16314353 1.0
19120853 18133444 1.0
19120853 7422595 1.0
19120853 9585013 1.0
19120853 11637003 1.0
19120853 6611894 1.0
19120853 19271710 1.0
4124563 16713121 3.0
4124563 4121534 7.0
4124563 4382895 1.0
4124563 13258642 1.0
4124563 6970942 5.0
4124563 4113595 1.0
4124563 4101976 5.0
4124563 4881629 2.0
4124563 5078760 7.0
4124563 4102728 7.0
4124563 14858626 4.0
4124563 16690920 9.0
4124563 5085455 1.0
4124563 16014834 1.0
4124563 14047554 1.0
4124563 4113533 1.0
4124563 4538613 1.0
4124563 12873722 1.0
4124563 16181494 1.0
17176882 4598109 4.0
17176882 3158085 17.0
17176882 14077615 2.0
17176882 5996485 15.0
17176882 3276003 10.0
17176882 13405613 7.0
17176882 5669107 1.0
17176882 6061068 14.0
17176882 6611894 7.0
17176882 6554358 8.0
17176882 5010581 4.0
17176882 5783868 4.0
17176882 3890028 1.0
17176882 17784367 1.0
17176882 11356523 1.0
17176882 10673895 2.0
17176882 3793760 1.0
17176882 13197236 1.0
17176882 8814922 2.0
17176882 867393 2.0
17176882 3620633 1.0
17176882 11528017 6.0
17176882 3158123 1.0
17176882 4103336 1.0
17176882 13950464 1.0
17176882 9841469 2.0
17176882 11637003 1.0
17176882 10119916 2.0
17176882 7569260 1.0
17176882 17415439 1.0
6445994 3622234 28.0
6445994 2659386 4.0
6445994 867393 2.0
6445994 13793212 2.0
6445994 5480553 2.0
6445994 9841469 1.0
6445994 3414508 3.0
6445994 13751194 1.0
6445994 6445994 2.0
6445994 4453485 1.0
6445994 15574231 1.0
6445994 11639192 2.0
6445994 6219445 1.0
6445994 5559657 1.0
6445994 4414163 1.0
6445994 7476468 1.0
6445994 3926669 1.0
9640873 4302562 1.0
9640873 4839570 6.0
9640873 3041612 2.0
9640873 4139768 2.0
9640873 6755064 2.0
9640873 4394777 1.0
9640873 4829813 1.0
9640873 16278807 1.0
9640873 5108525 1.0
9640873 12667895 31.0
9640873 17729088 20.0
9640873 18656202 5.0
9640873 17105977 1.0
9640873 5762666 8.0
9640873 8047280 10.0
9640873 4664256 16.0
9640873 5690425 10.0
9640873 5769582 8.0
9640873 11073313 6.0
9640873 11037238 2.0
9640873 4680995 7.0
9640873 16435686 11.0
9640873 17933822 1.0
9640873 11782821 1.0
9640873 15514582 1.0
9640873 5462159 6.0
9640873 14493841 2.0
9640873 6604203 1.0
9640873 16051878 1.0
9640873 17360254 1.0
9640873 17165429 1.0
9640873 17360266 1.0
9640873 9421292 1.0
9640873 18111410 1.0
9640873 12587013 1.0
9640873 8480221 1.0
9640873 17038587 1.0
15575232 5558724 3.0
15575232 15546924 1.0
15575232 15574941 2.0
15575232 3797420 3.0
15575232 15574508 3.0
15575232 17248923 2.0
15575232 2432564 1.0
15575232 15982951 1.0
15575232 15766999 1.0
15575232 15769490 1.0
11941255 2357110 1.0
11941255 15250080 6.0
11941255 3414508 4.0
11941255 13191017 9.0
11941255 3622234 1.0
11941255 5480553 3.0
11941255 11639192 5.0
11941255 2283495 1.0
11941255 5559657 6.0
11941255 14495367 1.0
11941255 5476653 3.0
11941255 15202263 2.0
11941255 2284021 1.0
11941255 15639294 1.0
11941255 6219445 1.0
11941255 13167025 1.0
11941255 2456826 1.0
11941255 9753530 1.0
11941255 17176882 1.0
11941255 11941255 1.0
17962981 918889 8.0
17962981 2495308 1.0
17962981 15699715 2.0
17962981 15724175 1.0
17962981 15714173 1.0
17962981 2305234 1.0
17962981 14642308 1.0
15639294 16314353 11.0
15639294 3641568 2.0
15639294 19120853 2.0
15639294 5382876 1.0
15639294 2260755 1.0
15639294 10852875 1.0
15639294 6219445 1.0
15639294 4061049 1.0
15639294 11291344 1.0
15639294 9841469 1.0
15639294 13751194 1.0
766246 9539868 15.0
766246 7555968 9.0
766246 8270683 20.0
766246 8480418 8.0
766246 8717219 10.0
766246 8124177 13.0
766246 2775707 2.0
766246 7874184 1.0
766246 8271034 1.0
766246 2512602 1.0
4990880 7867016 1.0
4990880 4543281 1.0
4990880 8421329 1.0
4990880 12809923 1.0
4990880 13057994 1.0
4990880 14085813 1.0
4990880 10649843 1.0
4990880 4488976 3.0
4990880 16119910 2.0
4990880 11958584 3.0
4990880 4542433 1.0
4990880 14047554 4.0
4990880 4541716 2.0
4990880 14045854 4.0
4990880 14048287 1.0
4990880 14047945 1.0
4990880 10013402 2.0
11064947 4990880 1.0
11064947 18120415 1.0
11064947 8421329 10.0
11064947 4213417 15.0
11064947 8095561 3.0
11064947 8059283 4.0
11064947 8198957 1.0
11064947 12990250 3.0
11064947 7992966 2.0
11064947 12070159 1.0
11064947 6467481 2.0
11064947 12998937 1.0
11064947 15344242 1.0
11064947 10021175 2.0
11064947 16504350 1.0
11064947 6811349 1.0
11064947 5298032 1.0
15998899 17405603 2.0
15998899 15770521 2.0
15998899 15766999 2.0
15998899 15998913 1.0
8276782 3450442 4.0
8276782 8293958 1.0
8276782 16795524 3.0
8276782 2628785 1.0
8276782 9589146 5.0
8276782 5030808 2.0
8276782 11195708 2.0
8276782 17356450 3.0
8276782 2568522 5.0
8276782 5291791 1.0
8276782 8877795 1.0
8276782 5261424 1.0
8276782 16795838 2.0
8276782 8102935 1.0
8276782 17361757 15.0
8276782 8542422 30.0
8276782 10382686 21.0
8276782 17354414 1.0
8276782 17952967 10.0
8276782 9409359 23.0
8276782 6572414 4.0
8276782 8203947 7.0
8276782 16464284 9.0
8276782 12138418 1.0
8276782 8704079 2.0
8276782 2797480 6.0
8276782 19017386 6.0
8276782 17038587 2.0
8276782 6143930 5.0
8276782 15668309 9.0
8276782 3157405 8.0
8276782 18023286 2.0
8276782 19298625 7.0
8276782 8864778 1.0
8276782 9006142 6.0
8276782 16445073 5.0
8276782 16444758 5.0
8276782 5675990 4.0
8276782 12840470 4.0
8276782 14319185 12.0
8276782 10875625 19.0
8276782 17639784 9.0
8276782 10018260 2.0
8276782 11543212 1.0
8276782 10427055 5.0
8276782 10702736 10.0
8276782 17140424 5.0
8276782 10411574 1.0
8276782 16799939 3.0
8276782 9567051 3.0
8276782 16428373 3.0
8276782 8423405 8.0
8276782 8340950 2.0
8276782 12839441 1.0
8276782 11782821 5.0
8276782 17743170 1.0
8276782 3511996 1.0
8276782 17359133 1.0
8276782 17356454 1.0
8276782 14133114 10.0
8276782 16486385 3.0
8276782 14514597 3.0
8276782 8238322 7.0
8276782 12476851 10.0
8276782 4665186 4.0
8276782 16545179 1.0
8276782 15590793 2.0
8276782 13849557 3.0
8276782 10017661 2.0
8276782 12360656 1.0
8276782 14333495 3.0
8276782 16444544 5.0
8276782 14260575 1.0
8276782 7388340 1.0
8276782 9447255 2.0
8276782 11257084 8.0
8276782 11216417 2.0
8276782 11123016 3.0
8276782 11027071 1.0
8276782 16485079 1.0
8276782 16848475 1.0
8276782 10543751 2.0
8276782 10523825 1.0
8276782 18644088 1.0
8276782 4433960 5.0
8276782 3450751 3.0
8276782 8021456 1.0
8276782 4422289 4.0
8276782 5963873 1.0
8276782 12498338 4.0
8276782 5474852 2.0
8276782 8276782 1.0
8276782 10209260 6.0
8276782 17150791 8.0
8276782 8993049 6.0
8276782 19045334 2.0
8276782 12617396 1.0
8276782 10540188 3.0
8276782 2988292 3.0
8276782 11051740 4.0
8276782 11004239 3.0
8276782 8037197 1.0
8276782 9421292 1.0
8276782 16959698 2.0
8276782 6494274 2.0
8276782 13206239 2.0
8276782 17379372 1.0
8276782 5959820 6.0
8276782 16100461 1.0
8276782 11037238 1.0
8276782 17434825 3.0
8276782 21300466 1.0
8276782 8069478 1.0
16119910 12014775 4.0
16119910 8688631 6.0
16119910 15571023 5.0
16119910 10858401 3.0
16119910 12042425 1.0
16119910 10089193 4.0
16119910 18425292 2.0
16119910 14206438 1.0
16119910 5899328 3.0
16119910 20901068 2.0
16119910 14087339 1.0
16119910 16433395 1.0
16119910 14087107 1.0
16119910 19139253 3.0
16119910 5452198 1.0
12014775 4538738 2.0
12014775 14046720 2.0
12014775 14087339 3.0
12014775 14087107 1.0
12014775 14206438 1.0
12014775 19111930 1.0
12014775 8059283 1.0
8688631 14087107 4.0
8688631 17435371 1.0
8688631 12809923 1.0
8688631 4028114 8.0
8688631 14206438 3.0
8688631 5899328 1.0
8688631 20901068 3.0
8688631 19111930 3.0
8688631 14087339 2.0
8688631 4326520 1.0
8688631 8026224 2.0
8688631 14238008 1.0
8688631 12944478 1.0
8688631 14199565 2.0
8688631 14086309 2.0
8688631 6570401 1.0
8688631 18769231 1.0
8688631 14194234 1.0
8688631 14046720 1.0
8688631 7992966 1.0
8688631 1100936 1.0
8688631 19139253 1.0
3546835 13058240 11.0
3546835 14199031 2.0
3546835 14085813 5.0
3546835 14086309 2.0
3546835 16433395 8.0
3546835 4039711 3.0
3546835 8026224 2.0
3546835 14088149 2.0
3546835 14047554 1.0
3546835 4042315 1.0
3546835 4386719 2.0
3546835 6467481 1.0
3546835 5690362 1.0
3546835 11207649 1.0
3546835 7876385 1.0
3546835 12140925 1.0
3546835 12704772 1.0
3546835 8039617 3.0
3546835 18418512 1.0
3546835 12039793 1.0
7862356 12468812 1.0
7862356 14642308 5.0
7862356 5584761 4.0
7862356 4740178 3.0
7862356 16278807 1.0
7862356 10179501 1.0
7862356 12998937 1.0
7862356 19718010 1.0
7862356 2495308 1.0
7862356 12469990 1.0
14642308 3041612 14.0
14642308 4740178 7.0
14642308 3546835 3.0
14642308 10179501 7.0
14642308 12468812 8.0
14642308 3040481 4.0
14642308 17114293 3.0
14642308 17962981 4.0
14642308 4071032 5.0
14642308 14046464 1.0
14642308 7769237 1.0
14642308 12820178 7.0
14642308 8421329 2.0
14642308 10273060 1.0
14642308 7773423 2.0
14642308 19718010 1.0
4219827 4206755 5.0
4219827 8265467 6.0
4219827 18120415 2.0
7934159 4326468 4.0
7934159 4289773 10.0
7934159 10058316 2.0
7934159 14199031 5.0
7934159 4326520 5.0
7934159 15571023 2.0
7934159 4042315 2.0
7934159 4028114 1.0
7934159 14086309 1.0
7934159 16690920 5.0
7934159 6467481 1.0
7934159 5078760 3.0
7934159 4978454 1.0
7934159 16226512 1.0
7934159 5690362 3.0
7934159 7992966 1.0
7934159 4039711 1.0
7934159 16433395 1.0
7934159 17071666 1.0
3040481 5690362 6.0
3040481 2619565 2.0
3040481 2816457 2.0
3040481 1042538 1.0
3040481 12140925 1.0
3040481 6755064 1.0
3040481 4081479 3.0
3040481 4555763 1.0
3040481 1690576 1.0
3040481 3093284 3.0
3040481 2511238 1.0
3040481 10179501 1.0
3040481 4928976 1.0
3040481 3034133 1.0
3040481 4839570 1.0
3040481 4302562 1.0
4213417 4042315 2.0
4213417 19111930 2.0
4213417 16433395 2.0
4213417 14203725 1.0
4213417 8265467 1.0
4213417 10152437 1.0
4213417 4071032 7.0
4213417 14086309 2.0
4213417 1100936 2.0
4213417 12070159 1.0
4213417 4524495 1.0
4213417 12468812 1.0
4213417 17872154 2.0
4213417 8059283 1.0
4213417 5899328 1.0
4213417 6811349 1.0
4213417 10273060 2.0
4213417 17114293 1.0
16337850 4081479 9.0
16337850 13775497 10.0
16337850 10907355 11.0
16337850 8198957 11.0
16337850 14938436 1.0
16337850 4725907 3.0
16337850 15264419 2.0
16337850 4789092 1.0
16337850 12787696 2.0
16337850 11988252 2.0
16337850 4060628 1.0
16337850 4978454 1.0
5690362 4042315 2.0
5690362 4028114 1.0
5690362 13004884 2.0
5690362 4524871 1.0
5690362 5078760 1.0
5690362 3546835 2.0
5690362 14086309 1.0
5690362 13058240 7.0
5690362 14047130 1.0
5690362 14087107 5.0
5690362 14085813 1.0
5690362 7855607 3.0
5690362 14088149 5.0
5690362 19111930 3.0
5690362 7992966 1.0
5690362 4039711 1.0
5690362 16433395 3.0
5690362 4038469 2.0
5690362 14199031 2.0
5690362 14866842 1.0
5690362 5899328 1.0
5690362 12944478 1.0
5690362 4071032 1.0
5690362 12820178 2.0
5690362 6467481 1.0
5690362 6578062 1.0
5690362 4991402 1.0
10152437 4113533 2.0
10152437 8263821 3.0
10152437 16690920 3.0
10152437 1100936 1.0
10152437 12820085 3.0
10152437 12787696 3.0
10152437 11207649 2.0
10152437 10152437 1.0
10152437 11060026 1.0
10021175 11186471 1.0
10021175 11958584 2.0
10021175 7867016 3.0
10021175 16119910 6.0
10021175 4991402 6.0
10021175 6970942 1.0
10021175 4034528 2.0
14866842 14087107 16.0
14866842 14194234 5.0
14866842 19111930 16.0
14866842 5899328 4.0
14866842 8026224 1.0
14866842 19139253 7.0
14866842 14203725 4.0
14866842 14088149 2.0
14866842 14046720 5.0
14866842 14047130 1.0
14866842 14047760 1.0
14866842 14199565 3.0
4206755 16347283 2.0
4206755 18464581 2.0
4206755 18058793 1.0
4206755 12474164 4.0
4206755 5900426 1.0
4206755 16950550 1.0
4206755 5052370 1.0
4206755 17537254 5.0
4206755 17379420 5.0
4206755 6156152 2.0
4206755 15607335 1.0
4206755 17173922 2.0
4206755 6154921 4.0
4206755 6153877 1.0
4206755 6154200 2.0
4206755 17654634 2.0
4206755 11361875 1.0
4206755 8496618 2.0
4206755 17913199 2.0
4206755 17854345 3.0
4206755 10875178 1.0
4206755 13564607 1.0
1100936 6970942 2.0
1100936 11207649 1.0
1100936 4478328 8.0
1100936 4991402 5.0
1100936 8899200 2.0
1100936 10908551 1.0
1100936 11186471 1.0
1100936 14047554 2.0
1100936 14045489 1.0
18833414 18684928 6.0
18833414 3562954 7.0
18833414 15639548 1.0
18833414 17728571 1.0
18833414 15727304 1.0
18684928 3074106 1.0
18684928 4829813 1.0
18684928 16115575 1.0
18684928 18684928 2.0
18684928 7124156 1.0
18684928 17102002 1.0
3562954 18684928 3.0
3562954 18833414 3.0
3562954 15678833 2.0
3562954 15675901 1.0
3562954 15671481 1.0
3562954 15618756 1.0
3562954 4030526 1.0
5343578 18655517 6.0
5343578 4128002 14.0
5343578 2772093 3.0
5343578 9513911 2.0
5343578 11029851 2.0
5343578 1042538 15.0
5343578 6692908 2.0
5343578 9856062 2.0
5343578 15517247 1.0
5343578 9637388 2.0
5343578 2511238 2.0
5343578 9530532 2.0
5343578 10079731 3.0
5343578 9103710 2.0
5343578 17654634 8.0
5343578 8826198 1.0
5343578 11361875 1.0
5343578 3272218 2.0
5343578 9051500 1.0
5343578 4393350 2.0
5343578 14759661 1.0
5343578 10945795 1.0
5343578 16347476 3.0
5343578 16014834 1.0
5343578 4975387 4.0
5343578 1690576 2.0
5343578 11455472 2.0
5343578 4060628 2.0
5343578 5462159 1.0
5343578 8257672 2.0
5343578 17654624 3.0
5343578 8413543 1.0
5343578 9606496 1.0
5343578 8229118 1.0
5343578 21591033 2.0
5343578 9720614 1.0
5343578 19508873 2.0
5343578 17326218 3.0
5343578 3166836 1.0
5343578 17937986 1.0
18655517 15023987 5.0
18655517 8880781 1.0
18655517 3862443 5.0
18655517 10725068 2.0
18655517 16399845 1.0
18655517 8939384 5.0
18655517 17729088 1.0
18655517 18655517 1.0
18655517 12884490 12.0
18655517 7467027 3.0
18655517 9234420 1.0
18655517 5691934 7.0
18655517 12367568 4.0
18655517 5745110 1.0
18655517 5750884 1.0
18655517 8229118 2.0
18655517 8979434 1.0
18655517 18656202 4.0
18655517 9530532 2.0
18655517 10663559 1.0
18655517 17897298 1.0
18655517 5134110 4.0
18655517 8065380 1.0
18655517 8529400 1.0
18655517 20812872 1.0
18655517 17729161 1.0
18655517 18058644 2.0
18655517 5657004 1.0
18655517 20343986 1.0
18655517 9508724 1.0
18655517 8253620 1.0
18655517 9822593 1.0
4128002 11081239 5.0
4128002 3009700 1.0
4128002 16713231 2.0
4128002 8184598 7.0
4128002 16335254 6.0
4128002 4598109 3.0
4128002 3299214 3.0
4128002 10809383 4.0
4128002 8034919 3.0
4128002 17980698 4.0
4128002 15633329 5.0
4128002 2854715 1.0
4128002 4414184 2.0
4128002 11528017 1.0
4128002 3945394 1.0
4128002 13046847 3.0
4128002 5744058 1.0
4128002 16318521 1.0
4128002 3234817 3.0
4128002 4514494 5.0
4128002 15541971 6.0
4128002 12299621 3.0
4128002 16464284 2.0
4128002 17165286 1.0
4128002 9800031 4.0
4128002 3061422 4.0
4128002 15686444 2.0
4128002 8884212 1.0
4128002 8078096 4.0
4128002 3048606 1.0
4128002 17360022 3.0
4128002 2964760 1.0
4128002 9753530 1.0
4128002 15571194 1.0
4128002 11003660 1.0
4128002 8752697 1.0
4128002 17784367 3.0
4128002 13045287 1.0
4128002 9641919 1.0
4128002 10658673 1.0
4128002 12478620 1.0
4128002 5321459 2.0
4128002 7421507 1.0
4128002 2667061 2.0
4128002 7026287 1.0
4128002 9051960 1.0
4128002 4617479 1.0
4128002 17150791 1.0
4128002 5734134 1.0
9513911 3009700 1.0
9513911 7982324 1.0
9513911 9621307 2.0
9513911 7766016 1.0
9513911 11081239 2.0
9513911 9530532 7.0
9513911 17326218 1.0
9513911 18098174 1.0
9513911 17654634 5.0
9513911 8979434 1.0
9513911 8229118 3.0
9513911 9051500 1.0
9513911 9103710 2.0
9513911 17937986 2.0
9513911 9507904 2.0
9513911 7429933 2.0
9513911 9637388 1.0
9513911 4199033 1.0
9513911 1868538 1.0
9513911 9753530 1.0
9513911 17658978 1.0
9513911 10870424 1.0
9513911 10198121 1.0
9513911 16356967 1.0
9513911 15638906 1.0
9513911 4876839 1.0
9513911 14757050 1.0
9513911 17380080 1.0
9513911 10947427 1.0
9513911 2881070 1.0
9513911 14759661 1.0
11029851 8715940 13.0
11029851 3862443 6.0
11029851 7587948 1.0
11029851 7719118 11.0
11029851 9606496 4.0
11029851 1042538 1.0
11029851 20443420 1.0
11029851 9234420 2.0
11029851 10947427 2.0
11029851 13841523 2.0
11029851 10739296 2.0
11029851 5691934 5.0
11029851 8047280 4.0
11029851 17728922 4.0
11029851 20812872 5.0
11029851 17729088 2.0
11029851 8413543 1.0
11029851 9202326 6.0
11029851 9422291 4.0
11029851 2842451 3.0
11029851 17658672 1.0
11029851 10663559 10.0
11029851 17777259 1.0
11029851 2881070 1.0
11029851 9530532 1.0
11029851 7449767 2.0
11029851 10725068 1.0
11029851 10660512 1.0
11029851 12884490 2.0
11029851 4130960 1.0
11029851 3764792 1.0
11029851 15679639 2.0
11029851 5134110 1.0
11029851 15684934 1.0
11029851 16472086 3.0
11029851 9481869 3.0
11029851 20981350 7.0
11029851 8529400 1.0
11029851 18655517 2.0
11029851 17654624 1.0
11029851 11081239 1.0
11029851 16931001 1.0
11029851 17729161 1.0
11029851 11029851 1.0
11029851 17729410 1.0
11029851 6633635 1.0
11029851 11084320 1.0
11029851 18656202 5.0
11029851 12923749 4.0
11029851 10922020 1.0
11029851 11037238 2.0
11029851 16176721 1.0
11029851 17123466 2.0
11029851 8461082 1.0
11029851 12882179 2.0
11029851 11271082 1.0
11029851 15587533 1.0
11029851 17654645 1.0
11029851 4127938 1.0
11029851 12548756 1.0
11029851 20106468 1.0
11029851 2878185 4.0
11029851 14762026 1.0
11029851 3166836 1.0
11029851 11717030 2.0
11029851 20981306 4.0
11029851 17165621 1.0
11029851 5118060 1.0
11029851 11623145 1.0
11029851 9637388 1.0
11029851 15096548 2.0
11029851 16059078 1.0
11029851 8313802 1.0
11029851 20730780 1.0
11029851 21220994 1.0
11029851 20981321 1.0
10198121 5343578 1.0
10198121 5503982 6.0
10198121 17897230 1.0
10198121 8970595 1.0
10198121 17326218 8.0
10198121 9103710 5.0
10198121 17654634 5.0
10198121 17937986 3.0
10198121 16356967 4.0
10198121 18035063 2.0
10198121 7766016 2.0
10198121 18655517 1.0
10198121 14755393 1.0
10198121 9051500 1.0
10198121 10367190 1.0
10198121 14656798 1.0
10198121 21250110 1.0
10198121 17654617 1.0
6692908 3009700 5.0
6692908 9530532 9.0
6692908 9507904 6.0
6692908 11081239 11.0
6692908 8979434 4.0
6692908 5134110 1.0
6692908 3862443 4.0
6692908 4393350 3.0
6692908 9241349 8.0
6692908 2772093 5.0
6692908 5512988 4.0
6692908 8805777 4.0
6692908 21591037 1.0
6692908 3182103 11.0
6692908 2911847 1.0
6692908 9720614 3.0
6692908 15655801 1.0
6692908 17654624 1.0
6692908 5691934 5.0
6692908 9348984 2.0
6692908 16472086 1.0
6692908 16594752 7.0
6692908 17732031 5.0
6692908 5750884 3.0
6692908 11029851 2.0
6692908 2846555 6.0
6692908 1137946 1.0
6692908 8970595 2.0
6692908 4128002 1.0
6692908 2881070 3.0
6692908 8880781 1.0
6692908 9051500 1.0
6692908 10725068 1.0
6692908 9856062 1.0
6692908 11905911 1.0
6692908 4127938 2.0
6692908 3058132 2.0
6692908 4130960 1.0
6692908 14762026 1.0
6692908 18302665 1.0
6692908 21591317 1.0
6692908 9637388 1.0
6692908 10893103 1.0
6692908 15656223 1.0
6692908 6633635 1.0
6692908 17223643 1.0
6692908 15689046 2.0
6692908 20343986 3.0
6692908 17360225 1.0
6692908 9287906 1.0
6692908 17729020 1.0
6692908 17729410 1.0
6692908 5755261 1.0
6692908 17468727 3.0
6692908 9718223 1.0
6692908 9739780 1.0
6692908 14338439 1.0
9856062 3048606 2.0
9856062 5744058 3.0
9856062 3009700 1.0
9856062 8805777 3.0
9856062 15638932 2.0
9856062 11081239 1.0
9856062 13369670 1.0
9856062 15590555 3.0
9856062 5730322 2.0
9856062 2881070 1.0
9856062 10893103 1.0
9856062 3058132 1.0
9856062 15686444 2.0
9856062 16544712 1.0
9856062 17360038 1.0
9856062 9739780 1.0
9856062 16594752 1.0
9856062 15676016 1.0
9856062 16571210 1.0
9856062 11905911 1.0
9856062 9508724 1.0
9856062 2846555 1.0
9856062 3272218 1.0
9856062 16385470 1.0
9856062 4422289 1.0
15517247 3048606 1.0
15517247 6061068 1.0
15517247 15606239 1.0
15517247 9287906 3.0
15517247 17295912 1.0
15517247 6572414 1.0
15517247 5462159 5.0
15517247 6723364 1.0
15517247 8347907 2.0
15517247 6623049 1.0
15517247 8559525 1.0
15517247 2881070 1.0
15517247 9798791 1.0
15517247 17327188 1.0
15517247 11645541 3.0
15517247 10768709 1.0
15517247 7571966 1.0
15517247 16571210 4.0
15517247 8546775 1.0
15517247 3765728 1.0
15517247 16468935 4.0
15517247 13749806 2.0
15517247 15639294 1.0
15517247 17360010 1.0
15517247 16335254 1.0
15517247 15672269 1.0
15517247 20443457 1.0
15517247 3010486 1.0
15517247 10282065 1.0
15517247 9753418 1.0
15517247 20443571 1.0
15517247 8711574 1.0
15517247 15638906 1.0
15517247 3235409 2.0
15517247 14757050 1.0
15517247 8065380 1.0
15517247 21300466 1.0
15517247 5734134 2.0
15517247 3044500 2.0
15517247 11217208 2.0
15517247 14655602 2.0
15517247 9409359 1.0
15517247 5585799 1.0
15517247 17729167 1.0
15517247 5091874 1.0
15517247 21136945 1.0
15517247 1591270 2.0
15517247 12424328 1.0
15517247 15541971 1.0
15517247 15636958 1.0
15517247 9503428 1.0
15517247 17473163 1.0
15517247 15689046 1.0
15517247 5755261 1.0
15517247 17729161 1.0
15517247 16385470 9.0
15517247 17360038 2.0
15517247 10609443 1.0
15517247 19045334 2.0
15517247 16007457 1.0
15517247 20151537 2.0
15517247 17140424 1.0
15517247 7388340 1.0
15517247 12299805 1.0
15517247 8689674 1.0
15517247 3157405 1.0
15517247 7335439 1.0
15517247 5700090 1.0
15517247 7589765 1.0
15517247 9845997 1.0
15517247 18149325 1.0
15517247 14319498 1.0
15517247 17315288 1.0
15517247 17952967 1.0
15517247 8838927 1.0
18861011 8065771 6.0
18861011 9621307 6.0
18861011 5343578 7.0
18861011 3272218 5.0
18861011 15633329 3.0
18861011 9565674 9.0
18861011 3235409 9.0
18861011 20370716 4.0
18861011 8065380 10.0
18861011 4324898 1.0
18861011 15636958 5.0
18861011 8711574 20.0
18861011 17990556 5.0
18861011 13046847 7.0
18861011 9637388 4.0
18861011 3844799 6.0
18861011 8349553 2.0
18861011 5585799 2.0
18861011 3814853 1.0
18861011 3061422 2.0
18861011 17806341 1.0
18861011 20443544 1.0
18861011 10495502 3.0
18861011 12813847 1.0
18861011 13046354 2.0
18861011 17324637 1.0
18861011 17942676 1.0
18861011 10018260 1.0
18861011 19857573 1.0
18861011 17361566 1.0
8065771 3882998 2.0
8065771 12452356 3.0
8065771 8540770 4.0
8065771 5462159 5.0
8065771 15514582 14.0
8065771 17087885 1.0
8065771 6572414 3.0
8065771 16464284 5.0
8065771 12782494 1.0
8065771 16347786 5.0
8065771 14334367 1.0
8065771 1805669 1.0
8065771 17732334 10.0
8065771 7700444 9.0
8065771 17729973 1.0
8065771 15519213 15.0
8065771 15522152 2.0
8065771 16385470 2.0
8065771 11003660 1.0
8065771 5745929 2.0
8065771 17140424 4.0
8065771 18527962 1.0
8065771 3886356 1.0
8065771 16617920 2.0
8065771 5760480 4.0
8065771 18501001 3.0
8065771 18566501 1.0
8065771 10875625 2.0
8065771 17728730 4.0
8065771 5675990 3.0
8065771 16422727 1.0
8065771 8689674 3.0
8065771 5689639 1.0
8065771 5747036 1.0
8065771 18500915 2.0
8065771 20151537 1.0
8065771 20443544 2.0
8065771 8826198 5.0
8065771 13081886 2.0
8065771 19989037 1.0
8065771 6446394 3.0
8065771 9753418 3.0
8065771 14757050 1.0
8065771 6193472 1.0
8065771 5746180 4.0
8065771 19046339 1.0
8065771 12474815 1.0
8065771 9006142 3.0
8065771 10543751 3.0
8065771 17639784 1.0
8065771 16468935 1.0
8065771 5712849 1.0
8065771 5669107 1.0
8065771 21300466 1.0
8065771 14319498 1.0
8065771 8184598 1.0
8065771 17357979 1.0
8065771 16910799 1.0
8065771 16353832 1.0
8065771 13743125 2.0
8065771 5769582 2.0
8065771 9753494 1.0
8065771 19045334 1.0
8065771 17038587 2.0
8065771 14756061 1.0
9621307 3182103 6.0
9621307 15023987 6.0
9621307 13841523 11.0
9621307 20278329 3.0
9621307 8229118 4.0
9621307 16176721 3.0
9621307 17654624 1.0
9621307 8954310 3.0
9621307 8715940 10.0
9621307 14762026 5.0
9621307 5946241 11.0
9621307 9621307 1.0
9621307 16433177 15.0
9621307 9202326 1.0
9621307 15679639 9.0
9621307 15605987 4.0
9621307 8461082 5.0
9621307 20106468 4.0
9621307 9422291 2.0
9621307 4127911 1.0
9621307 18302665 1.0
9621307 3251140 2.0
9621307 17123466 4.0
9621307 21590958 1.0
9621307 7719118 4.0
9621307 8313802 5.0
9621307 10683313 4.0
9621307 17654638 1.0
9621307 17165621 1.0
9621307 2663649 2.0
9621307 11623145 1.0
9621307 16472086 1.0
9621307 15636411 1.0
9621307 6125806 1.0
9621307 2842451 2.0
9621307 19857577 1.0
9621307 7467027 1.0
9621307 17541953 1.0
9621307 10725068 1.0
2511238 20443420 6.0
2511238 8880781 4.0
2511238 17654624 6.0
2511238 5343578 1.0
2511238 1141813 2.0
2511238 2816457 2.0
2511238 5772346 1.0
2511238 13849557 2.0
2511238 9161929 8.0
2511238 3862443 5.0
2511238 8641784 2.0
2511238 9530532 10.0
2511238 8229118 18.0
2511238 8697453 11.0
2511238 5730322 2.0
2511238 9241349 7.0
2511238 8970595 13.0
2511238 7766016 3.0
2511238 6692908 3.0
2511238 9720614 4.0
2511238 10945111 2.0
2511238 10079731 6.0
2511238 5512988 4.0
2511238 9621307 4.0
2511238 7982324 1.0
2511238 11361875 1.0
2511238 9051500 7.0
2511238 10403609 1.0
2511238 10198121 2.0
2511238 10287315 1.0
2511238 10319019 1.0
2511238 9103710 2.0
2511238 9856062 2.0
2511238 2885630 1.0
2511238 4393350 3.0
2511238 17777259 1.0
2511238 9202326 3.0
2511238 20443598 1.0
2511238 2911847 4.0
2511238 8805777 3.0
2511238 9422291 3.0
2511238 8412625 3.0
2511238 9565674 1.0
2511238 8939384 2.0
2511238 9507904 4.0
2511238 3009700 2.0
2511238 9643439 1.0
2511238 5762666 1.0
2511238 9698907 2.0
2511238 7587948 1.0
2511238 9606496 1.0
2511238 9798791 1.0
2511238 17360254 1.0
2511238 8821758 1.0
2511238 10725068 1.0
2511238 3180681 1.0
2511238 2881070 1.0
2511238 8349454 1.0
2511238 13580849 1.0
20443420 16433177 2.0
20443420 3167039 7.0
20443420 4127938 3.0
20443420 5700090 12.0
20443420 10660512 2.0
20443420 7467027 18.0
20443420 17123466 5.0
20443420 9177218 10.0
20443420 18302610 2.0
20443420 10877689 4.0
20443420 2670619 3.0
20443420 9811608 1.0
20443420 13210358 4.0
20443420 14762026 1.0
20443420 17588623 1.0
20443420 5946241 1.0
20443420 8229118 2.0
20443420 17380080 3.0
20443420 9202326 2.0
20443420 10893103 1.0
20443420 9422291 1.0
20443420 21590958 1.0
20443420 4130960 1.0
20443420 5750884 2.0
20443420 20730780 1.0
20443420 16884085 1.0
20443420 8193545 1.0
20443420 17384874 1.0
20443420 3060480 3.0
20443420 9527333 1.0
20443420 10922020 4.0
20443420 10449035 1.0
20443420 14519756 7.0
20443420 16501652 7.0
20443420 6604203 1.0
20443420 11037238 4.0
20443420 5033480 1.0
20443420 17468727 1.0
20443420 16472086 1.0
20443420 17223643 1.0
20443420 10885466 2.0
20443420 16630479 1.0
20443420 10714526 1.0
20443420 6633635 1.0
20443420 10739296 1.0
20443420 17012001 1.0
20443420 15590555 1.0
20443420 3149791 1.0
20443420 12923749 1.0
20443420 17326213 1.0
8880781 8821758 1.0
8880781 1042538 3.0
8880781 5343578 1.0
8880781 3009700 4.0
8880781 9507904 1.0
8880781 21591033 2.0
8880781 7766016 2.0
8880781 9856062 1.0
8880781 1141813 1.0
8880781 9530532 1.0
8880781 3166745 1.0
8880781 10982951 1.0
8880781 17654624 1.0
8880781 9161929 2.0
8880781 5134110 1.0
8880781 8970595 1.0
8880781 21591037 1.0
8880781 6692908 1.0
8880781 3251140 1.0
8880781 4130960 1.0
8880781 9202326 1.0
8880781 8805777 1.0
8880781 10079731 1.0
8880781 5946241 1.0
8880781 9643439 1.0
8880781 21590978 1.0
8880781 16961482 1.0
8880781 17360254 1.0
8880781 6154200 1.0
8880781 12884490 1.0
8880781 16562142 1.0
17654624 3180681 2.0
17654624 8697453 1.0
17654624 10725068 9.0
17654624 5512988 2.0
17654624 9565674 2.0
17654624 9530532 1.0
17654624 18639459 7.0
17654624 9637388 7.0
17654624 14759661 4.0
17654624 15679639 1.0
17654624 14760757 2.0
17654624 11029851 4.0
17654624 12882179 6.0
17654624 16399845 1.0
17654624 8970595 6.0
17654624 9856062 4.0
17654624 8979434 5.0
17654624 9621307 2.0
17654624 8939384 7.0
17654624 18655517 1.0
17654624 18656202 1.0
17654624 4128002 1.0
17654624 2881070 2.0
17654624 7429933 1.0
17654624 6692908 1.0
17654624 7422253 2.0
17654624 8805777 1.0
17654624 12273754 3.0
17654624 2878185 2.0
17654624 10663559 2.0
17654624 8710444 1.0
17654624 16713231 2.0
17654624 15656223 1.0
17654624 3058132 1.0
17654624 8821758 2.0
17654624 8412625 1.0
17654624 5708994 1.0
17654624 8880781 1.0
17654624 20343986 1.0
17654624 9488991 1.0
17654624 17360042 1.0
17654624 10982951 1.0
17654624 14338439 1.0
17654624 15586949 1.0
17654624 12366224 2.0
17654624 16059134 2.0
17654624 18058644 3.0
17654624 8413543 1.0
17654624 21590962 1.0
17654624 21133456 1.0
1141813 1042538 1.0
1141813 7766016 6.0
1141813 7429933 1.0
1141813 5134110 5.0
1141813 11050498 1.0
1141813 11271082 1.0
1141813 9637388 2.0
1141813 3862443 1.0
1141813 9530532 7.0
1141813 4393350 7.0
1141813 11029851 5.0
1141813 9507904 2.0
1141813 6114695 1.0
1141813 8229118 1.0
1141813 16433177 1.0
1141813 8880781 1.0
1141813 6692908 1.0
1141813 18655517 1.0
1141813 2881070 1.0
1141813 11361875 1.0
9637388 15023987 8.0
9637388 9422291 5.0
9637388 17729088 3.0
9637388 8047280 3.0
9637388 5690425 3.0
9637388 5462159 1.0
9637388 4664256 1.0
9637388 17165621 6.0
9637388 11037238 16.0
9637388 21136945 2.0
9637388 2842451 7.0
9637388 8229118 8.0
9637388 8412625 3.0
9637388 8715940 10.0
9637388 17654638 4.0
9637388 7719118 5.0
9637388 12548756 2.0
9637388 17123466 3.0
9637388 9202326 6.0
9637388 9606496 2.0
9637388 17360254 1.0
9637388 11271082 4.0
9637388 13841523 3.0
9637388 20443420 2.0
9637388 3122533 1.0
9637388 11717030 5.0
9637388 21220994 5.0
9637388 17654617 1.0
9637388 16472086 2.0
9637388 5750884 2.0
9637388 20106468 1.0
9637388 9822593 12.0
9637388 16848497 4.0
9637388 16366055 2.0
9637388 10922020 3.0
9637388 15096548 8.0
9637388 14759661 1.0
9637388 3166836 1.0
9637388 17729161 2.0
9637388 20812872 2.0
9637388 20730780 3.0
9637388 5762666 1.0
9637388 4663875 2.0
9637388 9481869 1.0
9637388 20981350 5.0
9637388 20981321 4.0
9637388 12923749 1.0
9637388 10982951 1.0
9637388 11084320 1.0
9637388 20981306 1.0
9637388 5134110 1.0
9637388 6692908 1.0
9637388 8697453 1.0
9637388 8461082 1.0
9637388 10663559 1.0
9637388 9798791 1.0
9637388 16501652 1.0
10079731 16339338 4.0
10079731 9057998 1.0
10079731 6190181 11.0
10079731 17813457 1.0
10079731 13727202 9.0
10079731 5164129 1.0
10079731 8710444 3.0
10079731 6653450 1.0
10079731 6153877 4.0
10079731 6610913 3.0
10079731 18464581 4.0
10079731 13557064 3.0
10079731 8019816 3.0
10079731 17340973 3.0
10079731 17356024 1.0
10079731 16388736 1.0
10079731 16340461 1.0
10079731 8161142 5.0
10079731 10728328 2.0
10079731 13564607 1.0
10079731 16342197 2.0
10079731 16520950 2.0
10079731 16950550 1.0
10079731 15894178 2.0
10079731 9594273 1.0
10079731 11625573 3.0
10079731 18084995 1.0
10079731 16385470 1.0
10079731 11361875 1.0
10079731 9423829 1.0
10079731 10017944 1.0
10079731 15539984 1.0
10079731 5816138 1.0
8821758 7449767 1.0
8821758 2511238 1.0
8821758 7766016 1.0
8821758 8805777 3.0
8821758 3862443 1.0
8821758 9530532 5.0
8821758 2881070 1.0
8821758 8979434 1.0
8821758 7429933 1.0
8821758 18655517 1.0
8821758 5134110 1.0
8821758 9507904 2.0
8821758 1141813 1.0
8821758 8821758 1.0
8821758 5523203 1.0
8821758 15605987 1.0
8821758 9621307 1.0
8821758 20443420 2.0
8821758 1805406 1.0
8821758 6692908 1.0
9103710 12390459 12.0
9103710 16931001 2.0
9103710 17108278 2.0
9103710 6723364 3.0
9103710 10447988 2.0
9103710 13714311 2.0
9103710 9051500 3.0
9103710 16852421 7.0
9103710 10198121 5.0
9103710 20443598 10.0
9103710 8710444 7.0
9103710 8709865 5.0
9103710 12195879 6.0
9103710 19989037 3.0
9103710 4234016 1.0
9103710 16540741 3.0
9103710 4411542 1.0
9103710 14270761 3.0
9103710 14656798 1.0
9103710 1980134 4.0
9103710 16851791 2.0
9103710 14726069 1.0
9103710 18035063 1.0
9103710 8864785 1.0
9103710 17728695 1.0
9103710 10100020 1.0
17654634 17247877 1.0
17654634 18098174 18.0
17654634 8065771 2.0
17654634 10870424 1.0
17654634 10198121 13.0
17654634 6446394 18.0
17654634 8710444 2.0
17654634 6114695 3.0
17654634 10945795 1.0
17654634 11905911 1.0
17654634 12474815 6.0
17654634 8826198 8.0
17654634 13081886 7.0
17654634 4617479 1.0
17654634 17897230 1.0
17654634 14757050 6.0
17654634 17326218 3.0
17654634 6317793 5.0
17654634 8709865 1.0
17654634 17654634 2.0
17654634 19508873 3.0
17654634 18149325 1.0
17654634 16356967 3.0
17654634 9513911 2.0
17654634 17378483 1.0
17654634 9753418 1.0
8826198 20443571 5.0
8826198 12474815 6.0
8826198 18098174 6.0
8826198 12990900 1.0
8826198 9720614 1.0
8826198 11081239 1.0
8826198 16347283 1.0
8826198 4234559 1.0
8826198 9753418 1.0
8826198 8065771 2.0
8826198 15488316 2.0
8826198 9753530 1.0
8826198 17654634 1.0
8826198 16347786 8.0
8826198 6317793 1.0
8826198 4966994 4.0
8826198 18464581 1.0
8826198 8540770 2.0
8826198 17087885 9.0
8826198 15522152 7.0
8826198 16468935 1.0
8826198 8471817 2.0
8826198 15560623 1.0
8826198 10921106 1.0
8826198 11625573 3.0
8826198 9971209 1.0
8826198 5783868 2.0
8826198 8203947 1.0
8826198 17732334 2.0
8826198 8709865 1.0
8826198 6446394 3.0
8826198 8710444 2.0
8826198 17454636 9.0
8826198 8184598 1.0
8826198 15610774 1.0
8826198 17140424 1.0
8826198 8496618 1.0
8826198 11841664 2.0
8826198 11013583 4.0
8826198 4664256 2.0
8826198 14492757 1.0
8826198 13714311 1.0
8826198 10964258 2.0
8826198 18232369 3.0
8826198 10728333 2.0
8826198 5684940 2.0
8826198 16545264 1.0
8826198 8349454 1.0
8826198 7058243 1.0
8826198 9753494 2.0
8826198 13743125 1.0
8826198 14621584 4.0
8826198 17326218 1.0
8826198 17589475 1.0
8826198 20556072 1.0
8826198 16540741 2.0
8826198 9698907 1.0
8826198 14493841 1.0
11361875 11361875 1.0
11361875 15623649 3.0
11361875 17300165 3.0
11361875 3886356 14.0
11361875 11476614 1.0
11361875 16327998 1.0
11361875 10581624 19.0
11361875 3979181 4.0
11361875 7700444 8.0
11361875 13557064 1.0
11361875 11003660 10.0
11361875 16561284 9.0
11361875 8993049 1.0
11361875 13743125 2.0
11361875 10728333 4.0
11361875 10411574 2.0
11361875 17454636 4.0
11361875 16345627 1.0
11361875 9238937 6.0
11361875 10964258 4.0
11361875 13714311 1.0
11361875 11841664 4.0
11361875 17173922 3.0
11361875 17022668 2.0
11361875 7058243 1.0
11361875 11625573 4.0
11361875 10682660 9.0
11361875 4381129 2.0
11361875 17854345 6.0
11361875 16852589 1.0
11361875 6298455 2.0
11361875 6611100 1.0
11361875 17173852 5.0
11361875 17809869 2.0
11361875 17732426 1.0
11361875 16667592 1.0
11361875 11003551 5.0
11361875 1646076 1.0
11361875 9057043 1.0
11361875 18551732 1.0
11361875 10553248 1.0
11361875 20139548 1.0
11361875 4966994 3.0
3272218 17379360 1.0
3272218 3009700 3.0
3272218 15639331 1.0
3272218 15638906 6.0
3272218 19508873 5.0
3272218 2772093 2.0
3272218 5134110 1.0
3272218 9856062 1.0
3272218 17326218 1.0
3272218 3235409 6.0
3272218 5326407 1.0
3272218 18639459 6.0
3272218 8253620 9.0
3272218 10378182 2.0
3272218 9643439 1.0
3272218 19143114 3.0
3272218 8711574 14.0
3272218 7422253 6.0
3272218 7573476 2.0
3272218 15636958 2.0
3272218 5791548 1.0
3272218 11234536 3.0
3272218 13046354 1.0
3272218 20370716 4.0
3272218 17361566 3.0
3272218 8065771 1.0
3272218 8712361 2.0
3272218 16399845 6.0
3272218 8565131 6.0
3272218 11645541 1.0
3272218 5480553 2.0
3272218 13038489 1.0
3272218 8065380 1.0
3272218 17729110 1.0
3272218 17360010 7.0
3272218 9589146 4.0
3272218 3061422 2.0
3272218 17354392 3.0
3272218 16100461 6.0
3272218 3814651 1.0
3272218 5186443 1.0
3272218 17933822 3.0
3272218 16464284 1.0
3272218 3946569 1.0
3272218 19395500 3.0
3272218 13199414 1.0
3272218 16713231 3.0
3272218 16335254 2.0
3272218 18248435 1.0
3272218 7422595 1.0
3272218 19046339 1.0
3272218 13049485 1.0
3272218 10855798 1.0
3272218 4617479 2.0
3272218 9753530 1.0
3272218 13081886 2.0
3272218 8319311 1.0
3272218 9234420 1.0
3272218 4515496 1.0
3272218 17425996 1.0
3272218 17315288 2.0
3272218 20981350 1.0
3272218 17360042 1.0
3272218 16686371 1.0
3272218 9971209 1.0
3272218 16978882 2.0
3272218 17513284 1.0
3272218 10018260 1.0
3272218 15633329 1.0
3272218 7429933 1.0
3272218 5474852 1.0
3272218 2966602 1.0
3272218 5321459 1.0
9051500 4180774 1.0
9051500 9961098 1.0
9051500 4173633 3.0
9051500 16950550 4.0
9051500 5052370 7.0
9051500 15894178 4.0
9051500 9423829 1.0
9051500 16934932 4.0
9051500 13727202 2.0
9051500 15894278 2.0
9051500 10447988 9.0
9051500 16520950 11.0
9051500 6190181 5.0
9051500 16342197 3.0
9051500 10017944 2.0
9051500 6153877 5.0
9051500 16947349 1.0
9051500 6156152 2.0
9051500 15478720 3.0
9051500 17031293 3.0
9051500 4749004 1.0
9051500 9384504 2.0
9051500 17335266 1.0
9051500 15539984 1.0
9051500 8161148 4.0
9051500 15525711 1.0
9051500 9068346 2.0
9051500 9521722 1.0
9051500 8161142 4.0
9051500 5786898 1.0
9051500 8025665 2.0
9051500 9235545 1.0
9051500 16671014 1.0
9051500 17356024 1.0
9051500 9069084 1.0
9051500 9067063 1.0
9051500 18163015 1.0
9051500 4199033 1.0
9051500 4190567 1.0
9051500 8496618 1.0
9051500 15823055 1.0
9051500 16561284 1.0
9051500 16327998 1.0
4393350 3009700 2.0
4393350 5512988 1.0
4393350 1141813 4.0
4393350 2881070 1.0
4393350 11263687 2.0
4393350 15587533 1.0
4393350 17105977 3.0
4393350 4393026 3.0
4393350 9822593 1.0
4393350 5755261 4.0
4393350 16472086 1.0
4393350 9481869 1.0
4393350 20730780 2.0
4393350 4663875 1.0
4393350 9508724 3.0
4393350 5750884 1.0
4393350 17732031 4.0
4393350 10714526 3.0
4393350 1690576 1.0
4393350 10937355 3.0
4393350 17360286 1.0
4393350 10982951 3.0
4393350 19102929 1.0
4393350 9698907 1.0
4393350 14757050 2.0
4393350 5134110 2.0
4393350 17378483 1.0
4393350 8805777 8.0
4393350 7766016 1.0
4393350 17380080 1.0
4393350 8821758 3.0
4393350 9739780 1.0
4393350 2816457 1.0
4393350 9637388 1.0
4393350 9488991 1.0
4393350 5691934 2.0
4393350 1042538 1.0
4393350 11081239 1.0
4393350 6692908 1.0
4393350 9720614 1.0
4393350 9161929 1.0
4393350 3180681 2.0
4393350 9507904 1.0
4393350 11029851 4.0
4393350 20443420 1.0
4393350 17777259 1.0
4393350 18655517 3.0
4393350 5734134 1.0
4393350 3272218 2.0
4393350 6446394 1.0
4393350 17654634 1.0
4393350 21220994 1.0
4393350 5657004 1.0
4393350 18058644 1.0
4393350 18656202 1.0
4393350 16594752 1.0
4393350 14797760 1.0
14759661 2911847 1.0
14759661 17123466 2.0
14759661 4130960 2.0
14759661 17654638 1.0
14759661 15636411 1.0
14759661 8559525 2.0
14759661 10877689 1.0
14759661 9798791 1.0
14759661 9585036 1.0
14759661 7573476 2.0
14759661 8696919 1.0
14759661 6317793 3.0
14759661 8313802 2.0
14759661 2670619 1.0
14759661 3122533 3.0
14759661 4876839 4.0
14759661 8697453 1.0
14759661 7449767 1.0
14759661 9621307 1.0
14759661 9720614 2.0
14759661 5700090 2.0
14759661 16433177 2.0
14759661 7692008 1.0
14759661 17384874 1.0
14759661 9287906 1.0
14759661 3814853 1.0
14759661 8193545 1.0
14759661 17588623 1.0
14759661 17671219 1.0
14759661 18220289 1.0
14759661 18292832 1.0
14759661 17913032 1.0
14759661 10682411 1.0
14759661 4099900 1.0
14759661 8710444 1.0
14759661 16884085 1.0
14759661 3058132 1.0
14759661 15517247 1.0
10945795 3048606 1.0
10945795 7587948 2.0
10945795 17473163 1.0
10945795 3720037 2.0
10945795 5206247 4.0
16347476 19010160 1.0
16347476 21250110 6.0
16347476 10945111 1.0
16347476 9753418 2.0
16347476 7587948 4.0
16347476 4555763 5.0
16347476 8566140 1.0
16347476 2669844 1.0
16347476 17587730 1.0
16347476 15548844 2.0
16347476 13834125 1.0
16347476 17425996 4.0
16347476 9637388 1.0
16347476 17806341 1.0
16347476 5936935 2.0
16347476 8571259 1.0
16347476 8826198 1.0
16347476 18655517 1.0
16347476 4847079 2.0
16347476 6446394 1.0
16347476 10945795 1.0
16347476 17952967 1.0
16347476 12122924 1.0
16347476 9116228 3.0
16347476 7590264 1.0
16347476 14501257 1.0
16347476 9072560 2.0
16347476 15610774 1.0
16347476 17654634 1.0
16347476 14757050 1.0
16347476 16131474 1.0
16347476 8840343 1.0
20344845 10403609 5.0
20344845 1805406 2.0
20344845 8057753 10.0
20344845 2846555 1.0
20344845 15668869 1.0
20344845 1137946 7.0
20344845 8880781 1.0
20344845 9637388 1.0
20344845 2885630 1.0
20344845 6692908 2.0
20344845 3122533 1.0
20344845 8412625 3.0
20344845 17777259 1.0
20344845 9202326 1.0
20344845 17123466 1.0
20344845 15684934 2.0
20344845 7719118 1.0
20344845 2911847 1.0
20344845 18655517 1.0
20344845 4127911 1.0
20344845 8229118 1.0
20344845 15605987 3.0
20344845 17897298 1.0
20344845 16961482 1.0
10403609 12273754 2.0
10403609 15586914 1.0
10403609 6633635 1.0
10403609 16472086 1.0
10403609 9481869 2.0
10403609 11084320 6.0
10403609 8805777 1.0
10403609 9621307 3.0
10403609 7982324 1.0
10403609 11361875 1.0
10403609 8970595 1.0
10403609 9202326 1.0
10403609 21591033 1.0
10403609 10079731 3.0
10403609 2772093 1.0
10403609 5730322 2.0
10403609 11029851 2.0
10403609 17360225 2.0
10403609 9422291 1.0
10403609 8697453 1.0
10403609 9103710 1.0
10403609 17326218 1.0
10403609 17937986 1.0
10403609 17732031 5.0
10403609 10937355 1.0
10403609 20730780 5.0
10403609 4663875 2.0
10403609 10714526 2.0
10403609 9508724 1.0
10403609 11719626 1.0
10403609 5118060 5.0
10403609 12923749 2.0
10403609 9822593 1.0
10403609 9488991 2.0
10403609 17224013 2.0
10403609 10282065 2.0
10403609 15668869 2.0
10403609 17360286 1.0
21591317 8412625 2.0
21591317 9637388 2.0
21591317 9698907 1.0
21591317 9202326 1.0
21591317 17658672 1.0
21591317 11029851 4.0
21591317 20443420 1.0
21591317 10725068 1.0
21591317 17360254 3.0
21591317 15023987 1.0
21591317 6692908 2.0
21591317 17729088 4.0
21591317 21590962 1.0
21591317 2846555 1.0
21591317 17777259 1.0
21591317 8641784 1.0
21591317 8942413 2.0
21591317 1137946 1.0
21591317 20278329 1.0
21591317 9241349 1.0
21591317 5545085 1.0
8412625 15588711 7.0
8412625 17728922 3.0
8412625 18639459 6.0
8412625 3149791 5.0
8412625 9698907 6.0
8412625 3862443 1.0
8412625 5754346 4.0
8412625 16385470 5.0
8412625 16931001 2.0
8412625 8559525 10.0
8412625 3620633 4.0
8412625 8065771 12.0
8412625 7467027 2.0
8412625 17378483 9.0
8412625 15606239 5.0
8412625 5462159 1.0
8412625 5769582 4.0
8412625 9234420 7.0
8412625 11623145 2.0
8412625 14034206 3.0
8412625 17654638 2.0
8412625 3764792 1.0
8412625 10945795 2.0
8412625 17732031 1.0
8412625 6446394 2.0
8412625 10945111 5.0
8412625 4617479 1.0
8412625 5745110 1.0
8412625 15514582 4.0
8412625 10922928 4.0
8412625 17360038 5.0
8412625 11291653 3.0
8412625 3946166 1.0
8412625 5680013 1.0
8412625 9720614 1.0
8412625 21136945 1.0
1805406 4128002 5.0
1805406 9530532 3.0
1805406 18655517 1.0
1805406 3182103 6.0
1805406 3862443 8.0
1805406 7766016 1.0
1805406 4127926 2.0
1805406 17654624 2.0
1805406 16433177 3.0
1805406 8805777 3.0
1805406 9507904 3.0
1805406 5134110 4.0
1805406 3009700 2.0
1805406 11081239 2.0
1805406 15676016 1.0
1805406 7429933 1.0
1805406 11905911 1.0
1805406 17380080 2.0
1805406 17360070 1.0
1805406 10683313 3.0
1805406 15605987 1.0
1805406 21591037 1.0
1805406 8979434 1.0
1805406 8942413 1.0
1805406 3180681 2.0
1805406 16399845 1.0
1805406 15656826 1.0
5478818 3945232 2.0
5478818 8149490 6.0
5478818 3420915 4.0
5478818 3486867 2.0
5478818 3622234 6.0
5478818 13173311 1.0
5478818 8208555 5.0
5478818 858479 1.0
5478818 3797420 1.0
5478818 5558724 2.0
1137946 11029851 10.0
1137946 10403609 2.0
1137946 6692908 4.0
1137946 8229118 1.0
1137946 17541953 4.0
1137946 1805406 3.0
1137946 20278329 5.0
1137946 9241349 6.0
1137946 15656826 5.0
1137946 10929797 2.0
1137946 10683313 4.0
1137946 13841523 5.0
1137946 8715940 1.0
1137946 9698907 4.0
1137946 4130960 2.0
1137946 3122533 2.0
1137946 9507904 1.0
1137946 9621307 1.0
1137946 5946241 4.0
1137946 8349454 1.0
1137946 16433177 3.0
1137946 15636411 2.0
1137946 15668869 2.0
1137946 2911847 2.0
1137946 15605987 8.0
1137946 15684934 3.0
1137946 9422291 1.0
1137946 15679639 3.0
1137946 17654638 2.0
1137946 21591317 3.0
1137946 3166745 2.0
1137946 8641784 1.0
1137946 15023987 4.0
1137946 17729088 1.0
1137946 8412625 1.0
1137946 5545085 1.0
1137946 17777259 1.0
1137946 20106468 2.0
1137946 7719118 1.0
1137946 16574328 1.0
1137946 9202326 1.0
2911847 8715940 5.0
2911847 5134110 1.0
2911847 11271082 1.0
2911847 20106468 2.0
2911847 13841523 3.0
2911847 17123466 5.0
2911847 20278329 2.0
2911847 8954310 2.0
2911847 10725068 3.0
2911847 2878185 4.0
2911847 15679639 2.0
2911847 7719118 1.0
2911847 15023987 2.0
2911847 9202326 2.0
2911847 10683313 1.0
2911847 12884490 1.0
2911847 15656826 1.0
2911847 15096548 5.0
2911847 16059134 7.0
2911847 9822593 8.0
2911847 20730780 2.0
2911847 20981321 12.0
2911847 10922020 1.0
2911847 5712849 1.0
2911847 12923749 1.0
2911847 20981350 5.0
2911847 5778133 2.0
2911847 20812872 1.0
2911847 16950321 3.0
2911847 16059078 1.0
2911847 15586914 3.0
2911847 10714526 1.0
2911847 17224013 2.0
2911847 21136945 1.0
2911847 11719626 1.0
2911847 5091874 1.0
2911847 15669682 1.0
2911847 9481869 1.0
20278329 11455472 1.0
20278329 6692908 8.0
20278329 2885630 2.0
20278329 20344845 1.0
20278329 15668869 4.0
20278329 2911847 6.0
20278329 8942413 5.0
20278329 8461082 4.0
20278329 1805406 7.0
20278329 1137946 6.0
20278329 17654624 13.0
20278329 20443505 2.0
20278329 16433177 10.0
20278329 3182103 5.0
20278329 7766016 1.0
20278329 8696919 1.0
20278329 9507904 2.0
20278329 8697453 2.0
20278329 4128002 5.0
20278329 1141813 1.0
20278329 8821758 1.0
20278329 10403609 4.0
20278329 5545085 1.0
20278329 15023987 4.0
20278329 17360254 2.0
20278329 16574328 7.0
20278329 8979434 1.0
20278329 8057753 3.0
20278329 17654638 1.0
20278329 3251140 7.0
20278329 8229118 10.0
20278329 17658672 2.0
20278329 2842451 1.0
20278329 8641784 1.0
20278329 10660512 3.0
20278329 4127911 2.0
20278329 18655517 6.0
20278329 4127938 3.0
20278329 16961482 5.0
20278329 9202326 1.0
20278329 9422291 1.0
20278329 9241349 3.0
20278329 7449767 1.0
20278329 15684934 1.0
20278329 17777259 5.0
20278329 9621307 4.0
20278329 21590958 1.0
20278329 2878185 2.0
20278329 15656223 1.0
20278329 20443420 2.0
20278329 9606496 3.0
20278329 9637388 2.0
20278329 11029851 3.0
20278329 21591037 1.0
20278329 3180681 1.0
20278329 9698907 1.0
20278329 12548756 1.0
20278329 5503982 1.0
20278329 3166745 1.0
20278329 14759661 1.0
20278329 15656826 2.0
20278329 17541953 1.0
20278329 17360225 1.0
20278329 3122533 1.0
20278329 21590962 1.0
20278329 16176721 1.0
20278329 15605987 2.0
20278329 17326218 1.0
20278329 13841523 1.0
20278329 10663559 1.0
20278329 12884490 1.0
20278329 8412625 1.0
2885630 10683313 7.0
2885630 15684934 10.0
2885630 6125806 17.0
2885630 20278329 8.0
2885630 17729020 8.0
2885630 8954310 24.0
2885630 14762026 2.0
2885630 5946241 5.0
2885630 10725068 2.0
2885630 8644484 1.0
2885630 2878185 4.0
2885630 8715940 3.0
2885630 15636411 3.0
2885630 15605987 3.0
2885630 8641784 5.0
2885630 10663559 1.0
2885630 3166745 2.0
2885630 17658672 2.0
2885630 13841523 1.0
2885630 12884490 1.0
2885630 6692908 1.0
8641784 16574328 7.0
8641784 9720614 6.0
8641784 3182103 1.0
8641784 11081239 13.0
8641784 2784471 1.0
8641784 8412625 8.0
8641784 8313802 3.0
8641784 1042538 1.0
8641784 9161929 2.0
8641784 9530532 5.0
8641784 10725068 12.0
8641784 2911847 13.0
8641784 3251140 2.0
8641784 3009700 3.0
8641784 10079731 2.0
8641784 9051500 1.0
8641784 11263687 2.0
8641784 11029851 3.0
8641784 1137946 5.0
8641784 9698907 2.0
8641784 2885630 3.0
8641784 17777259 5.0
8641784 17654624 10.0
8641784 3166745 5.0
8641784 8697453 8.0
8641784 8057753 1.0
8641784 15668869 3.0
8641784 8461082 1.0
8641784 9202326 2.0
8641784 8821758 1.0
8641784 5134110 1.0
8641784 8970595 5.0
8641784 10945111 2.0
8641784 3862443 4.0
8641784 9856062 3.0
8641784 6692908 4.0
8641784 15655801 3.0
8641784 17658672 1.0
8641784 20443420 1.0
8641784 21590962 1.0
8641784 12882179 5.0
8641784 11361875 1.0
8641784 21591037 2.0
8641784 2881070 2.0
8641784 5585799 4.0
8641784 8880781 3.0
8641784 8805777 3.0
8641784 16433177 1.0
8641784 21591317 3.0
8641784 4127938 2.0
8641784 15684934 1.0
8641784 8979434 3.0
8641784 9103710 1.0
8641784 9606496 1.0
8641784 1805406 1.0
8641784 11271082 1.0
8641784 21591033 2.0
8641784 9422291 1.0
8641784 17360225 1.0
8641784 21590978 1.0
8641784 10403609 1.0
8641784 5512988 1.0
8641784 9507904 1.0
8641784 17654638 1.0
8641784 9637388 1.0
8641784 4234016 1.0
8641784 8641784 1.0
8641784 20344845 1.0
8641784 15605987 1.0
16574328 8412625 4.0
16574328 9698907 2.0
16574328 8641784 3.0
16574328 8697453 1.0
16574328 9241349 3.0
16574328 8229118 10.0
16574328 16433177 11.0
16574328 9202326 2.0
16574328 9422291 1.0
16574328 15684934 3.0
16574328 6692908 1.0
16574328 15605987 10.0
16574328 15668869 1.0
16574328 3862443 1.0
16574328 17541953 1.0
16574328 8461082 1.0
16574328 15656223 1.0
16574328 3182103 2.0
16574328 11455472 1.0
16574328 15023987 3.0
16574328 9720614 1.0
16574328 15655801 1.0
16574328 17654624 1.0
16574328 10725068 2.0
16574328 8954310 1.0
16574328 2878185 2.0
16574328 2846555 1.0
16574328 1805406 3.0
16574328 16574328 1.0
16574328 10739296 1.0
16574328 11271082 1.0
16574328 8715940 1.0
16574328 15636411 2.0
16574328 13841523 1.0
16574328 5946241 1.0
16574328 3166745 1.0
16574328 8942413 1.0
9698907 17658978 1.0
9698907 5656152 2.0
9698907 8566140 4.0
9698907 10922928 1.0
9698907 3009700 4.0
9698907 8805777 1.0
9698907 17360225 2.0
9698907 12884490 10.0
9698907 16713231 1.0
9698907 3436420 1.0
9698907 8229118 1.0
9698907 2670619 3.0
9698907 7573476 16.0
9698907 6317793 2.0
9698907 4393026 1.0
9698907 7467027 1.0
9698907 19857577 1.0
9698907 9161929 1.0
9698907 9422291 1.0
9698907 8641784 1.0
9698907 9530532 1.0
9698907 8970595 1.0
9698907 6692908 1.0
9698907 9241349 2.0
9698907 8979434 1.0
9698907 17360254 1.0
9698907 8880781 2.0
9698907 7422253 2.0
9698907 10403609 2.0
9698907 2772093 2.0
9698907 1137946 1.0
9698907 17123466 1.0
9698907 21591033 4.0
9698907 20443598 1.0
9698907 17658948 1.0
9698907 8471817 5.0
9698907 19010160 3.0
9698907 13081886 2.0
9698907 7587948 5.0
9698907 17654638 1.0
9698907 4876839 3.0
9698907 16540741 1.0
9698907 9234420 1.0
9698907 10781924 3.0
9698907 7590264 3.0
9698907 20443571 1.0
9698907 4127096 2.0
9698907 10947427 2.0
9698907 16846902 2.0
9698907 9513911 1.0
9698907 19046339 1.0
9698907 2655798 2.0
9698907 7449767 1.0
9698907 4127926 1.0
9698907 6125806 4.0
9698907 11037238 1.0
9698907 8592501 2.0
9698907 16841026 2.0
9698907 2663649 1.0
9698907 4663875 1.0
9698907 15585114 3.0
9698907 16629886 1.0
9698907 15048530 1.0
9698907 3945136 1.0
9698907 10885466 1.0
9698907 11623145 1.0
9698907 17012001 1.0
9698907 10882750 1.0
9698907 2846555 1.0
9698907 17897298 1.0
9698907 12990900 1.0
9698907 7982307 2.0
9698907 17425996 1.0
9698907 16353832 1.0
9698907 7719118 1.0
9698907 3814853 1.0
21591033 8412625 10.0
21591033 8697453 4.0
21591033 2911847 6.0
21591033 11081239 10.0
21591033 9621307 1.0
21591033 10725068 15.0
21591033 1042538 1.0
21591033 10079731 5.0
21591033 12882179 1.0
21591033 4127938 2.0
21591033 3862443 3.0
21591033 1137946 3.0
21591033 2885630 1.0
21591033 17777259 3.0
21591033 8461082 2.0
21591033 17654624 8.0
21591033 9720614 7.0
21591033 10945111 3.0
21591033 4393350 1.0
21591033 6692908 2.0
21591033 8880781 4.0
21591033 5512988 3.0
21591033 19857577 1.0
21591033 8821758 3.0
21591033 10198121 1.0
21591033 10403609 1.0
21591033 8229118 4.0
21591033 16433177 1.0
21591033 9530532 5.0
21591033 8641784 5.0
21591033 17897298 1.0
21591033 16574328 3.0
21591033 15655801 1.0
21591033 8979434 2.0
21591033 17658978 1.0
21591033 3009700 1.0
21591033 8313802 1.0
21591033 9698907 1.0
21591033 9606496 2.0
21591033 3251140 9.0
21591033 8805777 2.0
21591033 9202326 1.0
21591033 8970595 2.0
21591033 2881070 1.0
21591033 21591317 1.0
21591033 9051500 2.0
21591033 20443420 1.0
21591033 9422291 2.0
21591033 3166745 2.0
21591033 10660512 3.0
21591033 5585799 1.0
21591033 15656223 1.0
21591033 11263687 3.0
21591033 10982951 2.0
21591033 7573476 1.0
21591033 11361875 1.0
21591033 2772093 1.0
21591033 17360225 1.0
21591033 7449767 3.0
21591033 15668869 1.0
21591033 17897230 1.0
21591033 17654638 1.0
21591033 5523203 1.0
21591033 5730322 1.0
21591033 5134110 2.0
21591033 11029851 1.0
21591033 20344845 1.0
21591033 21590962 1.0
21591033 3166836 1.0
6219445 865151 3.0
6219445 11941255 3.0
6219445 13167025 1.0
6219445 5480553 1.0
6219445 6219445 1.0
6219445 937332 1.0
6219445 865801 1.0
6219445 17176882 1.0
6219445 5559657 1.0
865151 17355892 5.0
865151 8084863 1.0
865151 8061047 1.0
865151 8092228 1.0
865151 8105236 3.0
865151 16588928 1.0
865151 17359101 7.0
8057753 2885630 29.0
8057753 20344845 6.0
8057753 10403609 16.0
8057753 2911847 6.0
8057753 16433177 5.0
8057753 2846555 2.0
8057753 1137946 5.0
8057753 17777259 1.0
8057753 8229118 7.0
8057753 3166745 3.0
8057753 5545085 3.0
8057753 6692908 5.0
8057753 15684934 1.0
8057753 17654638 1.0
8057753 20278329 1.0
8057753 10949382 3.0
8057753 8257672 3.0
8057753 8198913 1.0
8057753 16574328 2.0
8057753 15655801 2.0
8057753 15679639 1.0
8057753 3220616 1.0
8057753 11455472 5.0
8057753 9698907 1.0
8057753 8412625 1.0
8057753 8057753 2.0
8057753 16278312 1.0
8057753 17654624 2.0
8057753 2123422 2.0
8057753 10949030 3.0
8057753 7766016 1.0
8057753 9422291 1.0
8057753 20106468 1.0
8057753 8641784 2.0
8057753 2784471 1.0
8057753 10937355 1.0
8057753 15672263 1.0
8057753 17656886 1.0
3729496 865151 7.0
3729496 937332 2.0
3729496 19786464 1.0
3729496 14154154 4.0
3729496 3762317 1.0
3729496 17728922 1.0
15678833 18833414 2.0
15678833 918889 9.0
15678833 17096642 1.0
15678833 19718010 2.0
15678833 2305234 1.0
15678833 15724175 1.0
3180525 4535767 2.0
3180525 12953345 1.0
3180525 3091943 1.0
3180525 16713121 1.0
3180525 4121534 1.0
3180525 5078760 1.0
3180525 7683669 3.0
3180525 2511238 1.0
3180525 7124156 1.0
3180525 4975387 2.0
3180525 12036009 2.0
3180525 4060628 7.0
3180525 4538613 2.0
3180525 14085813 1.0
3180525 4488976 4.0
3180525 4881629 3.0
3180525 5085455 2.0
3180525 14047760 4.0
3180525 3546334 2.0
3180525 5358138 1.0
3180525 16690920 6.0
3180525 2637812 1.0
3180525 16042066 1.0
3180525 10053304 1.0
3180525 16181494 1.0
7577773 2784471 5.0
7577773 3282869 9.0
7577773 4824878 10.0
7577773 4928976 10.0
7577773 7823087 3.0
7577773 3180525 1.0
7577773 10929797 1.0
7577773 8198913 3.0
7577773 7683401 5.0
7577773 8257672 2.0
2784471 10929797 4.0
2784471 7683401 1.0
2784471 8057753 1.0
2784471 8644484 1.0
2784471 8198913 2.0
2784471 10403609 22.0
2784471 17654624 1.0
2784471 21591317 10.0
2784471 2911847 15.0
2784471 9720614 2.0
2784471 2846555 5.0
2784471 6692908 1.0
2784471 9637388 1.0
2784471 11081239 1.0
2784471 10725068 2.0
2784471 2885630 11.0
2784471 15655801 1.0
2784471 5946241 6.0
2784471 11029851 2.0
2784471 9422291 2.0
2784471 20344845 2.0
2784471 16574328 1.0
2784471 8641784 1.0
2784471 3009700 1.0
2784471 7766016 1.0
2784471 11455472 1.0
15575052 5558724 3.0
15575052 16678336 1.0
15575052 15574941 1.0
15575052 17951049 1.0
15575052 17248923 4.0
15575052 7424178 1.0
15575052 3797420 2.0
15575052 2432564 2.0
15575052 15543394 1.0
15575052 15574508 1.0
9820270 5558724 2.0
9820270 12740290 2.0
9820270 3797420 3.0
9820270 2432564 1.0
9820270 15769490 1.0
9820270 1419315 1.0
9820270 15574508 1.0
9820270 3436420 1.0
9820270 15770945 2.0
9820270 1415168 2.0
16312925 6535161 7.0
16312925 3074106 10.0
16312925 4049878 5.0
16312925 4102844 6.0
16312925 4833168 1.0
16312925 4096366 5.0
16312925 3091943 2.0
3074106 2816457 12.0
3074106 4060628 1.0
3074106 3546334 6.0
3074106 2637812 9.0
3074106 2511238 9.0
3074106 5108525 3.0
3074106 5336476 4.0
3074106 4778439 3.0
3074106 21250110 3.0
3074106 5131639 1.0
3074106 6207232 1.0
3074106 4394777 15.0
3074106 3093284 5.0
3074106 4829813 13.0
3074106 18684928 3.0
3074106 4839570 4.0
3074106 4555763 8.0
3074106 1767828 13.0
3074106 4975387 3.0
3074106 4833168 1.0
3074106 6535161 2.0
3074106 2619565 1.0
3074106 6412532 1.0
3732322 12740290 1.0
3732322 13173311 3.0
3732322 5558724 5.0
3732322 15574508 1.0
3732322 15575232 1.0
3732322 2432564 1.0
3732322 15564882 1.0
5997121 3720037 4.0
5997121 4975387 2.0
5997121 3804108 1.0
5997121 4302562 1.0
5997121 4839570 1.0
5997121 6207232 4.0
5997121 10247731 1.0
5997121 4555763 1.0
5997121 5350411 1.0
5997121 5690362 1.0
5997121 6299908 1.0
5997121 10804041 1.0
5997121 5108525 1.0
5997121 11057449 1.0
5997121 5690425 1.0
5997121 6330796 1.0
5772346 10179501 1.0
5772346 3720037 2.0
5772346 4039711 1.0
5772346 5462159 1.0
15574508 3797420 3.0
15574508 17248923 2.0
15574508 15574941 1.0
15574508 5558724 3.0
15574508 3732322 1.0
15574508 15564882 1.0
15574941 3797420 4.0
15574941 5558724 4.0
15574941 15769596 1.0
15574941 2432564 1.0
15574941 15575232 4.0
15574941 15564882 1.0
15574941 3436420 1.0
15574941 12740290 2.0
15574941 15574508 1.0
15574941 15559195 1.0
15574941 11941255 1.0
15542354 10263287 7.0
15542354 12335381 2.0
15542354 15250080 2.0
15542354 15574941 1.0
15542354 5558724 3.0
15542354 12740290 2.0
15542354 882339 1.0
15542354 910064 1.0
15542354 15587166 1.0
15542354 17698082 1.0
15576194 15250080 5.0
15576194 10263287 5.0
15576194 882339 1.0
15576194 5558724 3.0
15576194 12335381 2.0
15576194 12740290 1.0
15576194 18231999 1.0
15576194 17698082 1.0
15564882 17951153 1.0
15564882 15546924 1.0
15564882 17951049 1.0
15564882 17248923 2.0
15564882 12740290 1.0
15564882 3732322 1.0
15564882 2432564 1.0
15564882 5558724 3.0
15564882 18231999 1.0
15605657 1218587 1.0
15605657 3732322 1.0
15605657 15638968 1.0
15717426 9119558 1.0
15717426 8810739 3.0
15717426 8055671 1.0
9787859 3498479 3.0
9787859 10059655 4.0
9787859 9787592 1.0
9787859 9795662 4.0
9787859 16026677 1.0
9787859 10202724 3.0
9787859 16424131 3.0
9787859 9842383 4.0
9787859 17176866 1.0
9787859 2340336 2.0
9787859 13854190 2.0
9787859 12479019 1.0
15770032 3436420 5.0
15770032 9842383 1.0
15770032 17176866 2.0
15770032 6445994 1.0
15770032 1391179 2.0
15770032 10563755 10.0
15770032 10418394 5.0
15770032 4400767 7.0
15770032 11874130 1.0
15770032 3945232 3.0
15770032 16906721 2.0
15770032 9787933 1.0
1391179 3945232 4.0
1391179 3420915 10.0
1391179 9842383 3.0
1391179 1398253 2.0
1391179 10418394 3.0
1391179 10563755 3.0
1391179 3622234 4.0
1391179 1395971 1.0
1367171 3436420 2.0
1367171 4400767 7.0
1367171 10418394 3.0
1367171 10563755 7.0
1367171 3945232 3.0
1367171 15770032 2.0
1367171 9787592 1.0
1367171 17351780 1.0
1367171 4523584 1.0
1367171 3945454 1.0
1367171 16906721 2.0
1367171 9787933 3.0
3945232 4414184 7.0
3945232 9074101 4.0
3945232 13953546 2.0
3945232 5560620 3.0
3945232 9753530 7.0
3945232 17176781 7.0
3945232 3945394 1.0
3945232 3945454 1.0
3945232 10281116 4.0
3945232 4414163 3.0
3945232 12479019 6.0
3945232 12634154 2.0
3945232 6591182 13.0
3945232 19271710 1.0
3945232 10119916 5.0
3945232 6597872 4.0
3945232 17379360 3.0
3945232 11525714 1.0
3945232 2369444 2.0
3945232 9408003 4.0
3945232 10459723 4.0
3945232 15253921 1.0
3945232 7557604 2.0
3945232 17176767 5.0
3945232 2597151 2.0
3945232 3157405 4.0
3945232 9109799 3.0
3945232 8078096 1.0
3945232 17140424 5.0
3945232 14071449 2.0
3945232 10702736 2.0
3945232 14158399 3.0
3945232 15398730 1.0
3945232 15421363 1.0
3945232 2966602 2.0
3945232 16188942 1.0
3945232 10329208 1.0
3945232 3158123 1.0
3945232 18570360 1.0
3945232 7980369 1.0
3945232 12704069 1.0
3945232 8752697 1.0
3945232 12233237 1.0
3945232 3945246 2.0
3945232 17776982 1.0
3945232 18035864 1.0
9787592 4506509 2.0
9787592 4598109 1.0
9787592 10059655 2.0
9787592 3498479 2.0
9787592 12479019 5.0
9787592 9787859 6.0
9787592 4453485 2.0
9787592 16424131 4.0
9787592 13854190 5.0
9787592 12000033 2.0
9787592 9795662 3.0
9787592 10202724 2.0
9787592 13380660 1.0
9787592 10459723 1.0
9787592 17140424 1.0
15982306 15769596 1.0
15982306 2432564 1.0
15982306 12740290 2.0
15982306 15770945 1.0
15982306 3797420 1.0
1428271 12740290 4.0
1428271 2432564 5.0
1428271 15769680 2.0
1428271 15769596 5.0
1428271 1415168 1.0
1428271 1432836 1.0
1428271 15984797 2.0
1428271 1429969 1.0
1428271 15983225 1.0
15769680 12740290 7.0
15769680 10263287 3.0
15769680 15770904 1.0
15769680 2432564 1.0
15769680 12634154 1.0
15769680 1429969 1.0
15769680 10459723 2.0
15769680 10202724 1.0
15770904 12740290 9.0
15770904 15769596 2.0
15770904 1435466 1.0
15770904 15984797 1.0
15770904 12634154 1.0
15770904 19470184 1.0
15770904 10263287 1.0
15770904 2432564 3.0
15770904 4400767 2.0
15770904 3436420 1.0
15770904 15984231 1.0
15770904 15770945 1.0
1429969 12740290 5.0
1429969 12634154 1.0
1429969 10263287 1.0
1377586 3945232 2.0
1377586 3281684 1.0
1377586 2284021 2.0
1377586 6445994 1.0
1377586 1406463 1.0
1377586 3945454 2.0
1377586 10329208 1.0
1377586 4523803 1.0
1406463 1391179 1.0
1406463 3945232 2.0
1406463 3420915 6.0
1406463 3622234 3.0
1406463 4400767 1.0
3945454 4414184 12.0
3945454 11637003 2.0
3945454 11528017 6.0
3945454 12704069 6.0
3945454 17176781 6.0
3945454 5560620 4.0
3945454 3299214 2.0
3945454 2966602 2.0
3945454 15202263 2.0
3945454 6597872 8.0
3945454 17784367 3.0
3945454 9753530 3.0
3945454 13953546 7.0
3945454 5791548 3.0
3945454 10119916 2.0
3945454 9074101 1.0
3945454 8752697 1.0
3945454 14214039 1.0
3945454 5738449 1.0
3945454 3913620 2.0
3945454 10459723 1.0
3945454 2597151 1.0
3945454 17140424 8.0
3945454 17176767 5.0
3945454 9841469 1.0
3945454 14158399 2.0
3945454 17177103 2.0
3945454 6591182 3.0
3945454 9109799 1.0
3945454 15421363 4.0
3945454 12233237 1.0
3945454 2369444 3.0
3945454 11257084 1.0
3945454 12479019 3.0
3945454 13854190 2.0
3945454 3945454 1.0
3945454 7556564 1.0
3945454 8005609 1.0
3945454 3561724 1.0
3945454 4414163 1.0
3945454 3945232 1.0
3945454 4595609 1.0
3945454 16823703 1.0
3945454 6193472 1.0
3945454 3793681 1.0
3945454 10351681 2.0
3945454 2979486 1.0
3945454 13535380 1.0
3945454 9800031 3.0
1398253 17176866 5.0
1398253 3945232 9.0
1398253 9842383 1.0
1398253 7571966 1.0
1398253 12634154 1.0
1398253 16906721 2.0
1398253 3945454 2.0
1398253 10418394 1.0
1398253 11874130 1.0
1398253 3436420 1.0
1392771 3945454 7.0
1392771 3945232 2.0
1392771 10059655 1.0
1392771 17176866 2.0
1392771 15253921 1.0
1392771 15639294 2.0
1392771 9787933 1.0
1392771 17740547 1.0
15769419 1405493 1.0
15769419 3945232 7.0
15769419 1391179 1.0
15769419 3622234 2.0
15769419 8154054 1.0
15769419 6445994 7.0
15769419 3945454 4.0
15769419 40152 2.0
15769419 12425856 1.0
15769419 1400725 1.0
1405493 1414206 1.0
1405493 6445994 3.0
1405493 15769419 2.0
1405493 4523584 1.0
1405493 3945232 6.0
1405493 3420915 2.0
1405493 2284021 1.0
1405493 4400767 1.0
1405493 3945454 2.0
1405493 1377586 1.0
1405493 17176866 1.0
1405493 1398253 1.0
1400725 3420915 9.0
1400725 4400767 1.0
1400725 10418394 2.0
1400725 3622234 2.0
1400725 3945232 1.0
1400725 3945454 2.0
1400725 8005609 1.0
1400725 9838294 1.0
1432836 2432564 1.0
1432836 12740290 4.0
1432836 1435466 1.0
1427012 1415168 2.0
1427012 15769596 1.0
1427012 12740290 1.0
1427012 3797420 3.0
1427012 15770904 1.0
1427012 16678336 1.0
1427012 5558724 1.0
17380936 1415168 1.0
17380936 16678336 3.0
17380936 3797420 1.0
17380936 17951049 15.0
17380936 9795662 6.0
17380936 15995327 1.0
17380936 18440675 4.0
17380936 15567384 1.0
17380936 17415321 1.0
17380936 15983225 1.0
17380936 15984231 2.0
17380936 668627 1.0
17380936 9787592 1.0
17380936 15994926 1.0
7792781 5690362 9.0
7792781 3546835 4.0
7792781 2637812 1.0
7792781 3040481 5.0
7792781 4778439 2.0
7792781 10179501 1.0
7792781 4595609 4.0
7792781 12468812 5.0
7792781 4740178 3.0
7792781 10273060 2.0
7792781 7934159 1.0
7792781 4219827 3.0
7792781 17962981 1.0
7792781 14866842 1.0
7792781 7992966 1.0
7792781 7769237 1.0
15984231 9787592 1.0
15984231 18440675 3.0
15984231 17951049 6.0
15984231 9795662 4.0
15984231 17380936 1.0
9795662 3436420 4.0
9795662 9787859 8.0
9795662 12479019 5.0
9795662 9787592 4.0
9795662 3498479 2.0
9795662 4506509 2.0
9795662 10059655 2.0
9795662 10202724 3.0
9795662 9787933 3.0
9795662 10329208 1.0
9795662 4453485 5.0
9795662 17176866 3.0
9795662 1398253 1.0
9795662 10459723 1.0
9795662 13854190 2.0
9795662 2340336 1.0
9795662 15639294 1.0
9795662 16424131 1.0
8480221 17729088 28.0
8480221 17360254 1.0
8480221 3450442 14.0
8480221 17545695 1.0
8480221 3511996 1.0
8480221 5030808 3.0
8480221 7939979 1.0
8480221 8399890 2.0
8480221 3486950 1.0
8480221 12478620 1.0
8480221 17068730 1.0
8480221 9589146 3.0
8480221 8509534 1.0
8480221 6143930 1.0
8480221 8273369 1.0
8480221 7939890 1.0
8480221 8311264 2.0
8480221 12587013 6.0
8480221 5762666 8.0
8480221 5769582 11.0
8480221 11037238 5.0
8480221 12667895 36.0
8480221 5690425 1.0
8480221 8047280 11.0
8480221 9640873 4.0
8480221 4664256 8.0
8480221 4680995 11.0
8480221 16435686 3.0
8480221 11782821 10.0
8480221 8582134 1.0
8480221 5108525 2.0
8480221 8704079 1.0
8480221 17038587 3.0
8480221 19101351 1.0
8480221 17729973 1.0
8480221 5746180 1.0
8480221 8347613 2.0
8480221 18656202 2.0
8480221 15514582 2.0
8480221 14493841 2.0
8480221 7843730 1.0
8480221 9421292 3.0
8480221 4393026 3.0
8480221 19718010 2.0
8480221 17806341 3.0
8480221 9488991 1.0
8480221 10961507 3.0
8480221 17360266 2.0
8480221 9940382 1.0
8480221 17360042 1.0
8480221 8253620 2.0
8480221 10982951 1.0
8480221 17105977 1.0
8480221 16051878 1.0
8480221 12371688 2.0
8480221 17430685 1.0
8480221 7934904 1.0
15997807 3709977 1.0
15997807 4991243 3.0
15997807 12000033 1.0
15997807 5708994 1.0
15997807 16316916 6.0
15997807 15530882 1.0
15997807 3795498 1.0
15997807 5591201 1.0
15997807 11105182 3.0
15997807 16906721 2.0
15997807 12121795 1.0
15997807 12425856 1.0
15998469 11788830 6.0
15998469 17654617 2.0
15998469 16341399 1.0
15998469 16188942 1.0
15998469 1591351 1.0
15998469 11853038 3.0
15998469 16341507 1.0
15998469 15829660 1.0
15998469 16341966 1.0
15998469 11656349 4.0
15998469 12842593 1.0
15998469 17327188 1.0
15998469 12121795 3.0
15998469 5708994 1.0
10555409 3486950 9.0
10555409 3450442 7.0
10555409 3410499 1.0
10555409 5030808 4.0
10555409 8509534 40.0
10555409 10865025 1.0
10555409 7865696 1.0
10555409 5261424 58.0
10555409 7873135 1.0
10555409 5291791 3.0
10555409 7939890 2.0
10555409 8102935 6.0
10555409 7941642 7.0
10555409 3486381 1.0
10555409 8877971 11.0
10555409 7107433 5.0
10555409 8704079 73.0
10555409 9119558 5.0
10555409 10990803 10.0
10555409 11543212 4.0
10555409 7851153 2.0
10555409 7941652 2.0
10555409 11146422 1.0
10555409 12000033 6.0
10555409 4116174 2.0
10555409 8273369 7.0
10555409 12225666 15.0
10555409 17545695 3.0
10555409 2612527 4.0
10555409 17844900 8.0
10555409 3813487 2.0
10555409 6229682 1.0
10555409 3539170 2.0
10555409 8311264 1.0
10555409 3592997 1.0
10555409 7198338 2.0
10555409 8274021 4.0
10555409 7935088 5.0
10555409 9589146 2.0
10555409 3712893 4.0
10555409 16795838 7.0
10555409 13380660 8.0
10555409 3771794 1.0
10555409 8399890 1.0
10555409 8276782 3.0
10555409 16795524 7.0
10555409 7515491 1.0
10555409 5322337 4.0
10555409 6451332 2.0
10555409 8021456 2.0
10555409 7864823 1.0
10555409 8877795 10.0
10555409 3736500 15.0
10555409 13832416 5.0
10555409 11333054 1.0
10555409 17728605 5.0
10555409 8480221 2.0
10555409 11229136 6.0
10555409 7852250 5.0
10555409 3716797 1.0
10555409 6143930 1.0
10555409 17062823 2.0
10555409 10831005 1.0
10555409 12882387 1.0
10555409 7394271 3.0
10555409 8012953 1.0
10555409 7916593 1.0
4991243 11671564 1.0
4991243 17728605 2.0
4991243 3736500 1.0
4991243 17740547 1.0
4991243 4598109 1.0
4991243 11333054 1.0
4991243 9787859 1.0
4991243 10865025 1.0
4991243 15997692 1.0
4991243 15253921 1.0
4991243 16288872 1.0
4991243 10990803 1.0
4991243 18740553 1.0
15996518 1715990 3.0
15996518 3945454 8.0
15996518 17740547 2.0
15996518 1706716 1.0
15996518 1011675 1.0
15996518 3736500 1.0
15996518 15253921 2.0
15996518 4991243 2.0
15996518 3420915 1.0
15996518 15639294 3.0
15996518 7020344 1.0
15996518 7556564 1.0
15996518 15998307 1.0
15996518 3945232 3.0
3486950 8311264 4.0
3486950 7941642 1.0
3486950 7939979 7.0
3486950 7939890 3.0
3486950 8276782 3.0
3486950 10831005 2.0
3486950 11105182 2.0
3486950 14437742 3.0
3486950 10865025 1.0
3486950 7935088 2.0
3486950 8273369 5.0
3486950 6143930 1.0
3486950 11009492 2.0
3486950 8012953 1.0
3486950 10555409 1.0
3486950 11067379 1.0
3486950 8480221 1.0
3486950 12478620 1.0
3486950 17545695 5.0
3486950 16340998 1.0
3486950 15732050 2.0
3486950 15718981 2.0
3486950 10059655 1.0
3486950 16026677 1.0
3486950 3539170 1.0
8509534 3157405 11.0
8509534 11017761 21.0
8509534 9409359 24.0
8509534 12233237 3.0
8509534 17016974 26.0
8509534 15810983 8.0
8509534 7055857 2.0
8509534 10702736 39.0
8509534 10543751 8.0
8509534 17140424 11.0
8509534 16868923 3.0
8509534 15398730 2.0
8509534 11257084 4.0
8509534 16464284 4.0
8509534 8078096 9.0
8509534 15522152 10.0
8509534 17150791 5.0
8509534 9051960 4.0
8509534 2966602 5.0
8509534 15253921 2.0
8509534 14540633 1.0
8509534 14071449 2.0
8509534 15421363 3.0
8509534 11011058 2.0
8509534 10202724 1.0
8509534 15668309 2.0
8509534 12868041 1.0
8509534 14071613 6.0
8509534 15741865 4.0
8509534 17176911 1.0
8509534 12364717 2.0
8509534 9800031 1.0
8509534 8639662 2.0
8509534 2369444 1.0
8509534 9006142 1.0
8509534 11003660 1.0
8509534 15404207 3.0
8509534 3450751 1.0
8509534 11600886 2.0
8509534 8582134 1.0
8509534 17276867 1.0
8509534 9141404 1.0
8509534 12704069 1.0
15995929 8877971 18.0
15995929 17814107 2.0
15995929 16316916 8.0
15995929 18740553 8.0
15995929 13833814 3.0
15995929 3486950 3.0
15995929 8311264 2.0
15995929 7941642 1.0
15995929 7939979 4.0
15995929 9589146 14.0
15995929 17728605 2.0
15995929 15718981 1.0
15995929 12000033 1.0
15995929 11671564 1.0
15995929 17355745 3.0
15995929 17545695 1.0
15995929 18440675 1.0
15995929 10555409 1.0
15995929 2568465 1.0
16316916 12299621 15.0
16316916 7582489 4.0
16316916 9800031 1.0
16316916 2966602 15.0
16316916 10710503 6.0
16316916 2369444 30.0
16316916 5186443 1.0
16316916 3931398 5.0
16316916 16544485 4.0
16316916 14333495 1.0
16316916 16089743 1.0
16316916 8509534 3.0
16316916 16297403 2.0
16316916 11656349 1.0
16316916 12281339 6.0
16316916 3061422 2.0
16316916 4785242 4.0
16316916 16188942 1.0
16316916 15766806 5.0
16316916 11409587 2.0
16316916 7026287 3.0
16316916 11909406 4.0
16316916 9006142 1.0
16316916 12871993 6.0
16316916 9428865 1.0
16316916 11003707 2.0
16316916 14082322 1.0
16316916 16160495 2.0
16316916 17019327 1.0
16316916 3945394 1.0
16316916 11013351 4.0
16316916 4228119 1.0
16316916 9057998 1.0
16316916 13197236 3.0
16316916 14541927 2.0
16316916 16089738 1.0
16316916 7056904 1.0
16316916 17300165 1.0
16316916 15566333 3.0
16316916 8078096 1.0
16316916 17844900 1.0
16316916 8640212 2.0
16316916 5321459 1.0
16316916 3946569 1.0
16316916 3543931 2.0
16316916 3814651 3.0
16316916 14891367 1.0
16316916 17165286 1.0
16316916 10658673 1.0
16316916 12398622 2.0
16316916 12262910 1.0
18740553 2439150 3.0
18740553 3928522 9.0
18740553 9372642 4.0
18740553 8238322 2.0
18740553 4422289 1.0
18740553 2142817 2.0
18740553 17641913 1.0
18740553 16098538 1.0
18740553 16494105 8.0
18740553 17776906 1.0
18740553 13395814 3.0
18740553 12138418 2.0
18740553 17927604 9.0
18740553 9436520 1.0
18740553 3158123 6.0
18740553 14818307 6.0
18740553 5874480 3.0
18740553 11210000 2.0
18740553 12425856 1.0
18740553 2438653 1.0
18740553 16492104 1.0
18740553 13966828 1.0
18740553 12840470 3.0
18740553 1591351 2.0
18740553 5474852 1.0
18740553 13852833 1.0
18740553 8069478 1.0
18740553 14514597 2.0
18740553 8765298 1.0
18740553 11197975 1.0
18740553 4785242 2.0
18740553 11146422 2.0
18740553 3928574 2.0
18740553 5484314 1.0
18740553 12000033 1.0
18740553 17355745 1.0
18740553 17732791 1.0
18740553 15718981 1.0
18740553 17047087 1.0
18740553 2369444 1.0
18740553 15605987 1.0
18740553 4780707 1.0
18740553 6451332 1.0
18740553 16442113 1.0
18740553 16544485 1.0
18740553 4379508 1.0
18740553 4398543 1.0
18740553 3814651 1.0
18740553 17962513 1.0
18740553 16335254 1.0
11671564 7934904 11.0
11671564 3709977 8.0
11671564 10555409 28.0
11671564 8276782 6.0
11671564 15718981 6.0
11671564 16316916 13.0
11671564 17355745 12.0
11671564 10865025 6.0
11671564 13789482 5.0
11671564 11105182 2.0
11671564 8273369 3.0
11671564 2612527 1.0
11671564 11656349 8.0
11671564 13380660 2.0
11671564 8509534 1.0
11671564 4116174 6.0
11671564 5053417 1.0
11671564 1706716 1.0
11671564 12617396 2.0
11671564 9787859 3.0
11671564 17728605 2.0
11671564 5261424 1.0
11671564 9842383 1.0
11671564 12360656 1.0
11671564 11229136 1.0
6207232 8031834 9.0
6207232 4394777 1.0
6207232 16278312 1.0
6207232 3041612 1.0
6207232 3034133 3.0
6207232 11024782 2.0
6207232 16330265 5.0
6207232 7764785 4.0
6207232 8644484 3.0
6207232 14531828 4.0
6207232 4060628 1.0
6207232 4302562 1.0
6207232 10804041 1.0
3282869 1042538 24.0
3282869 4060628 7.0
3282869 3180525 11.0
3282869 1690576 16.0
3282869 4555763 5.0
3282869 5108525 2.0
3282869 5343578 9.0
3282869 1767828 7.0
3282869 6412532 8.0
3282869 2816457 1.0
3282869 10929871 1.0
3282869 3074106 12.0
3282869 4049878 9.0
3282869 3091943 9.0
3282869 8257688 1.0
3282869 9772513 1.0
3282869 4975387 1.0
3282869 7184082 4.0
3282869 15199884 1.0
3282869 4824878 1.0
3282869 6446394 1.0
3282869 21250110 1.0
3282869 6299908 1.0
3282869 7124156 1.0
4060628 17399735 1.0
4060628 7880001 1.0
4060628 7124156 5.0
4060628 17102002 1.0
4060628 12990250 2.0
4555763 11361875 1.0
4555763 1690576 1.0
4555763 6446394 2.0
4555763 21250110 2.0
4555763 4049878 1.0
4555763 8349454 2.0
4555763 9637388 5.0
4555763 10287315 2.0
4555763 9051500 3.0
4555763 17777259 6.0
4555763 17326218 11.0
4555763 9606496 2.0
4555763 14755393 2.0
4555763 11029851 3.0
4555763 18655517 3.0
4555763 17654634 3.0
4555763 10079731 1.0
4555763 17937986 1.0
4555763 8970595 1.0
4555763 3848843 1.0
4555763 7449767 1.0
4555763 17897230 3.0
4555763 16347476 2.0
4555763 4876839 1.0
4555763 17425996 3.0
4555763 7587948 1.0
4555763 5503982 1.0
5108525 3034133 1.0
5108525 14493841 4.0
5108525 9640873 1.0
5108525 12667895 1.0
5108525 17108278 1.0
5108525 16422727 2.0
5108525 16115575 1.0
4102844 4049878 2.0
4102844 12292579 13.0
4102844 10855206 2.0
4102844 8039617 2.0
4102844 14913093 3.0
4102844 10004243 14.0
4102844 3995976 12.0
4102844 5084467 2.0
4102844 4102728 3.0
4102844 18145093 7.0
4102844 19806174 1.0
4102844 6896580 6.0
4102844 12834795 2.0
4102844 11982072 2.0
4102844 4881629 4.0
4102844 14858626 7.0
4102844 16713121 1.0
4102844 3074106 1.0
4102844 15199884 1.0
4102844 6412532 1.0
4102844 6535161 2.0
4102844 6970942 1.0
4102844 4113533 1.0
4102844 14046464 1.0
4102844 10015769 4.0
4102844 5297622 1.0
4102844 7124156 3.0
4102844 2784471 1.0
4102844 8095967 1.0
4102844 16690920 1.0
4102844 12953345 1.0
4102844 2777891 1.0
4102844 3546835 1.0
4833168 3720037 4.0
4833168 4206755 3.0
4833168 5350411 5.0
4833168 3804108 2.0
4833168 4975387 1.0
4833168 5206247 5.0
4833168 8047280 1.0
4833168 17740547 1.0
4833168 8135412 1.0
4096366 3282869 1.0
4096366 3180525 4.0
4096366 4394777 4.0
4096366 4060628 3.0
4096366 3074106 7.0
4096366 7184082 1.0
4096366 14531828 3.0
4096366 5132886 1.0
4096366 4555763 1.0
4096366 3091943 2.0
4096366 12244514 1.0
4096366 16330265 4.0
4096366 7732444 9.0
4096366 6446394 1.0
4096366 10227539 1.0
4096366 7686464 7.0
4096366 8644484 1.0
4096366 7628068 2.0
4096366 7694722 1.0
4096366 9771412 2.0
4096366 7766016 1.0
4096366 7683669 1.0
4096366 16312925 1.0
3048606 16115575 1.0
3048606 21220994 1.0
3048606 3091943 1.0
3048606 4049878 1.0
3048606 4102844 1.0
3048606 19120853 1.0
3048606 15101511 3.0
3048606 5108525 1.0
3048606 6207232 1.0
3048606 4555763 1.0
3048606 4975387 1.0
3048606 11905911 1.0
3048606 10945795 1.0
3048606 9057043 1.0
3048606 17473163 1.0
3048606 19820800 1.0
7587948 5185729 2.0
7587948 19010160 2.0
7587948 16115575 1.0
7587948 3048606 1.0
7587948 4975387 4.0
7587948 5108525 1.0
7587948 18684928 1.0
7587948 2655798 1.0
7587948 1805669 1.0
7587948 6317793 1.0
7587948 10922928 1.0
7587948 9507904 1.0
7587948 12884490 1.0
7587948 16751955 1.0
7587948 15590555 1.0
7587948 8826198 2.0
7587948 17378483 1.0
7587948 11037238 1.0
7587948 9234420 1.0
7587948 1591351 1.0
7587948 5010581 1.0
7587948 16316973 1.0
17654638 14760757 2.0
17654638 10945795 1.0
17654638 16540741 1.0
17654638 4901087 1.0
17654638 17378483 5.0
17654638 10882750 4.0
17654638 15590555 4.0
17654638 3764792 5.0
17654638 8065771 5.0
17654638 18098174 1.0
17654638 5512988 1.0
17654638 4617479 4.0
17654638 3946166 3.0
17654638 17654624 1.0
17654638 5754346 3.0
17654638 8412625 2.0
17654638 8471817 1.0
17654638 21136945 4.0
17654638 17123466 3.0
17654638 11081239 1.0
17654638 1805669 1.0
17654638 12474815 1.0
17654638 9234420 4.0
17654638 5134110 1.0
17654638 14270761 1.0
17654638 7982324 1.0
17654638 12551020 1.0
17654638 10842099 2.0
17654638 17654638 2.0
17654638 8864785 9.0
17654638 18111410 2.0
17654638 17732031 3.0
17654638 10893103 3.0
17654638 15577444 2.0
17654638 10922928 2.0
17654638 8592501 1.0
17654638 16385470 2.0
17654638 17360038 7.0
17654638 16686371 2.0
17654638 10447988 2.0
17654638 10797407 2.0
17654638 5680013 2.0
17654638 7449767 1.0
17654638 9698907 1.0
17654638 17038587 4.0
17654638 20151537 1.0
17654638 15365184 3.0
17654638 2920554 1.0
17654638 9202326 1.0
17654638 4130960 1.0
17654638 17360262 1.0
17654638 18302610 1.0
17654638 17728922 3.0
17654638 13714311 1.0
17654638 10842047 1.0
17654638 5684940 2.0
17654638 17827011 1.0
17654638 15594113 1.0
17654638 10716080 1.0
17654638 18133444 1.0
14760757 10797407 12.0
14760757 10351681 2.0
14760757 3620633 8.0
14760757 11306294 3.0
14760757 17176781 1.0
14760757 19271710 7.0
14760757 13948718 1.0
14760757 6061068 3.0
14760757 8034919 1.0
14760757 17658884 1.0
14760757 3946166 4.0
14760757 14034311 1.0
14760757 3794023 1.0
14760757 5955853 2.0
14760757 7529574 3.0
14760757 3925724 2.0
14760757 16683943 5.0
14760757 3945246 4.0
14760757 16442113 3.0
14760757 11197975 1.0
14760757 16089738 4.0
14760757 15568134 5.0
14760757 4379508 2.0
14760757 6978585 2.0
14760757 4785242 1.0
14760757 17641913 1.0
14760757 9436520 1.0
14760757 5973097 2.0
14760757 8572353 1.0
14760757 12299704 1.0
14760757 6591182 2.0
14760757 5971400 2.0
14760757 10872426 2.0
14760757 17176767 3.0
14760757 12424940 2.0
14760757 15225589 1.0
14760757 13429045 1.0
14760757 5010581 2.0
14760757 9842000 1.0
14760757 10281116 1.0
14760757 17177103 3.0
14760757 10568310 1.0
14760757 18568094 2.0
14760757 3926904 3.0
14760757 7476468 3.0
14760757 9408003 1.0
14760757 16683883 1.0
14760757 3946569 1.0
14760757 2439134 1.0
14760757 3946364 1.0
14760757 11018254 1.0
14760757 6445994 2.0
14760757 14077615 1.0
14760757 4099900 3.0
14760757 9641919 2.0
14760757 11234536 1.0
14760757 2357110 1.0
14760757 12364717 1.0
14760757 8847957 1.0
14760757 9287906 1.0
14760757 17324711 1.0
14760757 17756162 1.0
14760757 12704360 1.0
14760757 2659386 1.0
14760757 5956787 1.0
14760757 7530253 1.0
10922928 10945795 1.0
10922928 5134110 3.0
10922928 17658978 4.0
10922928 8065771 6.0
10922928 9234420 1.0
10922928 10882750 4.0
10922928 3149791 2.0
10922928 3862443 1.0
10922928 5657004 1.0
10922928 7982307 10.0
10922928 5656152 1.0
10922928 5690425 3.0
10922928 5764924 1.0
10922928 5462159 5.0
10922928 5033480 1.0
10922928 13749806 1.0
10922928 15594113 1.0
10922928 10728323 1.0
10922928 10915553 1.0
10922928 8193545 1.0
10922928 20443362 3.0
10922928 8559525 1.0
10922928 9513911 1.0
10922928 10198121 3.0
10922928 6446394 2.0
10922928 4127926 1.0
10922928 7982324 1.0
10922928 10945111 1.0
10922928 10596949 1.0
10922928 10921106 1.0
10922928 10609443 1.0
10922928 3595837 1.0
10922928 4127096 3.0
10922928 3764792 1.0
10922928 8572353 1.0
10922928 2669844 3.0
10922928 5936935 3.0
10922928 9753418 1.0
10922928 1805669 3.0
10922928 17587730 4.0
10922928 1065967 1.0
10922928 16115255 2.0
10922928 16468935 1.0
10922928 2669331 1.0
10922928 17324711 3.0
10922928 14914182 1.0
10922928 11037238 1.0
10922928 19010160 3.0
10922928 15897280 3.0
10922928 20443571 1.0
10922928 18248435 1.0
10922928 20443544 4.0
10922928 4876839 1.0
10922928 12813847 2.0
10922928 13081886 1.0
10922928 17378483 1.0
10922928 18099401 3.0
10922928 10581624 1.0
10922928 17087885 2.0
10922928 9971209 3.0
10922928 15519213 2.0
10922928 6572414 1.0
10922928 18111410 1.0
10922928 10842047 2.0
10922928 17360038 4.0
10922928 1980134 3.0
10922928 15588711 2.0
10922928 5680013 11.0
10922928 17038587 1.0
10922928 17728922 2.0
10922928 5745110 1.0
10922928 10842099 2.0
10922928 3946166 1.0
10922928 5684940 1.0
10922928 5769582 3.0
10922928 17806341 1.0
10922928 17729335 1.0
10922928 16636860 1.0
10922928 16422727 1.0
10922928 5747036 1.0
10922928 11871574 1.0
10922928 10100020 1.0
10922928 18305433 2.0
10922928 18023286 1.0
5134110 15519213 5.0
5134110 3149791 1.0
5134110 5462159 6.0
5134110 17378483 5.0
5134110 5657004 3.0
5134110 3764792 2.0
5134110 17658978 6.0
5134110 14760757 1.0
5134110 6446394 1.0
5134110 3862443 1.0
5134110 5512988 4.0
5134110 18639459 2.0
5134110 15594113 3.0
5134110 5764924 1.0
5134110 5754346 4.0
5134110 17038587 6.0
5134110 8970595 1.0
5134110 15590555 5.0
5134110 15431795 3.0
5134110 9720614 2.0
5134110 10945111 1.0
5134110 9234420 5.0
5134110 4617479 2.0
5134110 7982324 1.0
5134110 6114695 1.0
5134110 21136945 2.0
5134110 14914182 1.0
5134110 8826198 2.0
5134110 13081886 3.0
5134110 5134110 1.0
5134110 10893103 2.0
5134110 3946166 3.0
5134110 10922928 1.0
5134110 17732031 3.0
5134110 4127926 1.0
5134110 8864785 3.0
5134110 15514582 1.0
5134110 16931001 4.0
5134110 17728922 1.0
5134110 6723364 1.0
5134110 10728323 1.0
5134110 11291653 1.0
5134110 16385470 1.0
5134110 8065771 2.0
5134110 16115575 1.0
5134110 20151537 3.0
5134110 10609443 1.0
5134110 10797407 2.0
5134110 16713231 1.0
5134110 8939384 1.0
5134110 10842047 1.0
5134110 17360038 1.0
5134110 5684940 1.0
5134110 5680013 3.0
5134110 15577444 1.0
5134110 15684934 1.0
5134110 17732270 1.0
5134110 13948718 2.0
17658978 8741619 2.0
17658978 17587726 1.0
17658978 8065771 1.0
17658978 9720614 1.0
17658978 17435678 1.0
17658978 6446394 1.0
17658978 19298644 4.0
8709865 6190181 9.0
8709865 18062678 5.0
8709865 16340461 2.0
8709865 15467736 7.0
8709865 4591713 1.0
8709865 16385470 14.0
8709865 16934932 5.0
8709865 8161142 6.0
8709865 9423829 5.0
8709865 4966994 12.0
8709865 16671014 5.0
8709865 8710444 7.0
8709865 6153877 5.0
8709865 15525711 1.0
8709865 8161148 2.0
8709865 16852421 1.0
8709865 11465297 1.0
8709865 16405545 1.0
8709865 16339338 2.0
8709865 17340973 1.0
8709865 8019816 1.0
8709865 16578252 3.0
8709865 15894178 2.0
8709865 9067063 2.0
8709865 17335266 1.0
8709865 13727202 1.0
8709865 9594273 1.0
8709865 16856539 1.0
8709865 15605297 1.0
8709865 17813499 1.0
8709865 10367190 1.0
8709865 4617479 1.0
8709865 4228119 2.0
8709865 4721087 1.0
8709865 9037152 1.0
8709865 10248031 1.0
4901087 17378483 9.0
4901087 17654638 1.0
4901087 10945795 5.0
4901087 18098174 2.0
4901087 8065771 2.0
4901087 3764792 4.0
4901087 17658978 4.0
4901087 5512988 4.0
4901087 6114695 6.0
4901087 17328632 2.0
4901087 4127926 1.0
4901087 5745110 1.0
4901087 13081886 6.0
4901087 9565674 2.0
4901087 17430685 1.0
4901087 21136945 2.0
4901087 8826198 4.0
4901087 9234420 3.0
4901087 10945111 1.0
4901087 10947427 1.0
4901087 8546775 1.0
4901087 11261332 2.0
4901087 5791548 1.0
4901087 16115575 1.0
4901087 11905911 1.0
4901087 14914182 1.0
4901087 17380092 1.0
4901087 9720614 1.0
4901087 18248435 1.0
4901087 4617479 1.0
4901087 18644088 1.0
16014834 3091943 1.0
16014834 12244514 1.0
16014834 3282869 1.0
16014834 4975387 1.0
16014834 3220616 5.0
16014834 1767828 1.0
1767828 16950443 2.0
1767828 5297998 2.0
1767828 16950767 1.0
1767828 7876385 1.0
1767828 19190681 2.0
1767828 17656886 1.0
1767828 13764822 1.0
6412532 5343578 2.0
6412532 4228864 1.0
6412532 3282869 3.0
6412532 5131639 1.0
6412532 1767828 2.0
6412532 3074106 1.0
6412532 18684928 1.0
6412532 21250110 4.0
6412532 3091943 1.0
6412532 5351821 1.0
7184082 1042538 2.0
7184082 1690576 5.0
7184082 2816457 2.0
7184082 7124156 2.0
7184082 4060628 3.0
7184082 4975387 4.0
7184082 6299908 1.0
7184082 5132886 2.0
7184082 5343578 1.0
7184082 3180525 2.0
7184082 4302562 1.0
7184082 4839570 6.0
7184082 5185729 1.0
7184082 4394777 1.0
7184082 10860792 1.0
7184082 11455472 1.0
7184082 3034133 2.0
7184082 4829813 1.0
7184082 4139768 1.0
7184082 3093284 2.0
7184082 5462159 1.0
7184082 12273754 1.0
7184082 10949030 1.0
7184082 19919566 1.0
7184082 4555763 1.0
2816457 4394777 2.0
2816457 2511238 2.0
2816457 4778439 1.0
2816457 1690576 1.0
2816457 4302562 1.0
2816457 4555763 2.0
2816457 5336476 1.0
2816457 21591033 1.0
2816457 8970595 3.0
2816457 5512988 5.0
2816457 3862443 4.0
2816457 8229118 6.0
2816457 10079731 4.0
2816457 9720614 4.0
2816457 9051500 3.0
2816457 9621307 5.0
2816457 11081239 3.0
2816457 8697453 6.0
2816457 20443420 2.0
2816457 9161929 3.0
2816457 10725068 1.0
2816457 17654624 4.0
2816457 9202326 1.0
2816457 14755393 2.0
2816457 10198121 1.0
2816457 10287315 1.0
2816457 5730322 1.0
2816457 8641784 6.0
2816457 9103710 1.0
2816457 10945111 2.0
2816457 8880781 4.0
2816457 7766016 1.0
2816457 9530532 5.0
2816457 9241349 2.0
2816457 4393350 5.0
2816457 10403609 2.0
2816457 16666673 1.0
2816457 17360254 1.0
2816457 6692908 1.0
2816457 3882998 1.0
2816457 8349454 1.0
2816457 17728922 1.0
2816457 16316973 1.0
2816457 10781924 1.0
2816457 1141813 5.0
2816457 13849557 1.0
4302562 4824878 1.0
4302562 6755064 4.0
4302562 5772346 4.0
4302562 4139768 2.0
4302562 10949030 1.0
4302562 10860792 1.0
4302562 4039711 1.0
4302562 3034133 1.0
4302562 11455472 2.0
4302562 3546835 2.0
4302562 14085813 2.0
4302562 8026224 1.0
4302562 10649843 1.0
4302562 12820178 1.0
4302562 16433395 1.0
4302562 17071666 1.0
4302562 14199031 1.0
4302562 4778439 1.0
4302562 7184082 1.0
4302562 14088451 1.0
4302562 7195651 1.0
4302562 1690576 1.0
3032520 17500791 1.0
3032520 15724385 1.0
3032520 15723479 1.0
3032520 17423125 1.0
15564911 15564706 1.0
15564911 2432564 2.0
15564911 3797420 1.0
15564911 1431256 1.0
15564911 668627 1.0
15564911 12740290 9.0
15564911 3732322 1.0
15564911 17951153 1.0
15543068 2432564 6.0
15543068 13173311 1.0
15543068 9716858 1.0
15543068 7571966 1.0
15543068 13751194 1.0
13173311 8741619 3.0
13173311 7589765 27.0
13173311 9583435 2.0
13173311 3765728 6.0
13173311 16457812 7.0
13173311 5734134 2.0
13173311 3276003 1.0
13173311 18220289 1.0
13173311 9039416 2.0
13173311 15672269 1.0
13173311 9761454 3.0
13173311 4108720 3.0
13173311 15676571 3.0
13173311 2935198 1.0
13173311 15605987 2.0
13173311 6451332 2.0
13173311 3736500 1.0
13173311 7421507 5.0
13173311 8319311 3.0
13173311 13986477 7.0
13173311 7569260 1.0
13173311 11004239 2.0
13173311 18302665 1.0
13173311 9287906 6.0
13173311 7612147 1.0
13173311 3010486 2.0
13173311 13405613 1.0
13173311 13986583 1.0
13173311 8349454 9.0
13173311 16353832 1.0
13173311 13429045 1.0
13173311 15606239 3.0
13173311 8310087 1.0
13173311 17654645 1.0
13173311 17425996 1.0
13173311 11714576 1.0
13173311 15683275 1.0
13173311 4101621 1.0
13173311 5946241 1.0
13173311 3932136 2.0
13173311 9457719 1.0
13173311 4319395 1.0
13173311 15718981 1.0
9716858 2852273 2.0
9716858 2357110 4.0
9716858 15547732 1.0
9716858 17176882 1.0
9716858 2432564 3.0
9716858 5480553 1.0
9716858 11941255 1.0
15574328 5480553 6.0
15574328 15559195 1.0
15574328 2432564 4.0
15574328 10263287 2.0
15574328 2357110 1.0
15574328 3622234 1.0
15574328 13535387 1.0
15574328 13744425 1.0
15574328 13191017 1.0
15574328 15250080 1.0
15574328 2659386 1.0
15574328 15562137 1.0
15574328 15253921 1.0
15574328 15573396 1.0
15574328 11941255 1.0
15574328 3805641 1.0
15559195 867393 4.0
15559195 11637003 2.0
15559195 17176882 2.0
15559195 6445994 6.0
15559195 13535387 5.0
15559195 13751194 5.0
15559195 2659386 1.0
15559195 9841469 1.0
15559195 6219445 1.0
15559195 2260755 1.0
16442344 5480553 2.0
16442344 2432564 1.0
16442344 2357110 1.0
16223688 9116228 7.0
16223688 18098174 4.0
16223688 3166836 1.0
16223688 8698941 22.0
16223688 16841026 6.0
16223688 17354414 5.0
16223688 15688523 8.0
16223688 17629213 6.0
16223688 8319311 5.0
16223688 16353832 8.0
16223688 12813847 9.0
16223688 8741619 7.0
16223688 9798791 6.0
16223688 15632120 16.0
16223688 8349553 1.0
16223688 16181130 4.0
16223688 17952967 1.0
16223688 17379372 3.0
16223688 9761454 5.0
16223688 15588389 4.0
16223688 20443501 1.0
16223688 1868538 7.0
16223688 8471817 1.0
16223688 14127447 4.0
16223688 15676571 4.0
16223688 17438424 13.0
16223688 17658948 1.0
16223688 19132527 4.0
16223688 12548756 4.0
16223688 8347613 1.0
16223688 13988443 1.0
16223688 3765735 2.0
16223688 17330632 2.0
16223688 11137808 1.0
16223688 4067286 13.0
16223688 9457719 1.0
16223688 17587726 3.0
16223688 8310087 1.0
16223688 15488316 4.0
16223688 8193545 1.0
16223688 4101295 1.0
16223688 9845997 1.0
16223688 2667061 1.0
16223688 3021609 4.0
16223688 9753494 1.0
16223688 9177218 1.0
16223688 7692008 3.0
16223688 15732471 1.0
16223688 8566140 3.0
9116228 6143930 12.0
9116228 19010160 9.0
9116228 9753418 7.0
9116228 1065967 6.0
9116228 8559525 4.0
9116228 8566140 14.0
9116228 16223688 13.0
9116228 17847543 15.0
9116228 15688523 9.0
9116228 17629213 4.0
9116228 7590264 3.0
9116228 13242336 5.0
9116228 9034378 1.0
9116228 8571259 1.0
9116228 10781924 3.0
9116228 15607335 3.0
9116228 9798791 2.0
9116228 15632120 3.0
9116228 8698941 2.0
9116228 16468935 3.0
9116228 17425996 7.0
9116228 17658948 3.0
9116228 13652117 4.0
9116228 15674282 1.0
9116228 3232808 1.0
9116228 15548844 5.0
9116228 16195633 1.0
9116228 9806510 1.0
9116228 4319395 3.0
9116228 20443362 2.0
9116228 14753815 2.0
9116228 17654645 1.0
9116228 17587730 1.0
9116228 20443571 1.0
9116228 1868538 10.0
9116228 9177218 2.0
9116228 3021609 1.0
9116228 13768622 1.0
9116228 19132527 1.0
9116228 4721087 1.0
9116228 8127390 7.0
9116228 12813847 1.0
9116228 8689148 1.0
9116228 15934458 1.0
9116228 9072560 1.0
9116228 14656798 1.0
9116228 6609380 1.0
9116228 4847079 1.0
9116228 8995807 1.0
9116228 4411542 1.0
9116228 11464638 1.0
9116228 14501257 1.0
9116228 4127096 1.0
9116228 17455871 1.0
9116228 14127447 1.0
9116228 11102156 1.0
9116228 19091995 2.0
9116228 3010486 1.0
9116228 17378475 1.0
9116228 13084891 1.0
9116228 16846902 1.0
9116228 15606239 1.0
9116228 16366055 1.0
18098174 4408397 3.0
18098174 18500988 6.0
18098174 15623649 8.0
18098174 9109799 12.0
18098174 17813457 7.0
18098174 12866697 6.0
18098174 17177005 7.0
18098174 3979181 4.0
18098174 16851496 6.0
18098174 14999928 6.0
18098174 9594273 6.0
18098174 7065182 1.0
18098174 9965610 2.0
18098174 9612903 1.0
18098174 15810983 3.0
18098174 17165755 2.0
18098174 8025665 5.0
18098174 10553248 2.0
18098174 12868041 13.0
18098174 17340955 3.0
18098174 18551732 1.0
18098174 16444548 6.0
18098174 4381377 5.0
18098174 9103732 2.0
18098174 16345627 5.0
18098174 17177419 1.0
18098174 8118947 2.0
18098174 19088042 6.0
18098174 15588620 7.0
18098174 4409374 6.0
18098174 12299647 9.0
18098174 16444552 2.0
18098174 7910624 1.0
18098174 5321459 1.0
18098174 4401350 4.0
18098174 3931398 4.0
18098174 18035864 5.0
18098174 8052161 1.0
18098174 10673895 4.0
18098174 16868923 1.0
18098174 16562142 2.0
18098174 15005403 1.0
18098174 16554856 1.0
18098174 15722990 1.0
18098174 16931001 2.0
18098174 17380319 1.0
18098174 8019816 1.0
18098174 14158399 2.0
18098174 17300165 1.0
18098174 12789813 1.0
18098174 8814524 1.0
18098174 17813006 1.0
18098174 8370111 1.0
18098174 9051960 1.0
18098174 12869029 1.0
18098174 4591713 1.0
18098174 17454636 1.0
18098174 14726012 1.0
3166836 8689674 1.0
3166836 17107661 1.0
3166836 8698941 7.0
3166836 8471817 1.0
3166836 8559525 1.0
3166836 3765735 2.0
3166836 17952967 9.0
3166836 1868538 2.0
3166836 13210358 5.0
3166836 15588389 4.0
3166836 17455871 5.0
3166836 7982307 1.0
3166836 8566140 1.0
3166836 15606239 1.0
3166836 9753418 1.0
3166836 14127447 3.0
3166836 11137808 1.0
3166836 1805669 1.0
3166836 13358515 1.0
3166836 10768709 1.0
3166836 17729973 1.0
3166836 2663649 1.0
7227010 1042538 3.0
7227010 8755914 2.0
7227010 3498479 1.0
7227010 4188290 1.0
7227010 10609443 5.0
7227010 10915553 2.0
7227010 15588711 2.0
7227010 4975387 1.0
7227010 4139768 5.0
7227010 918889 1.0
7227010 5108525 1.0
7227010 11905911 1.0
7227010 6114695 1.0
7227010 5500958 1.0
7227010 11261332 1.0
7227010 16676038 1.0
7227010 18099401 1.0
7227010 10728323 1.0
7227010 3009700 1.0
7227010 5462159 1.0
7227010 16571210 1.0
7227010 8047280 1.0
17942676 18098174 19.0
17942676 4114133 2.0
17942676 5783868 7.0
17942676 8065771 3.0
17942676 17437719 8.0
17942676 15488316 21.0
17942676 15610774 1.0
17942676 8184598 6.0
17942676 7977834 8.0
17942676 17913199 7.0
17942676 3764792 2.0
17942676 8826198 7.0
17942676 16594509 10.0
17942676 5791548 6.0
17942676 19046339 1.0
17942676 4228119 2.0
17942676 17438424 2.0
17942676 5369028 3.0
17942676 9585036 6.0
17942676 8069365 3.0
17942676 9753530 4.0
17942676 14758420 2.0
17942676 9753494 3.0
17942676 13849557 1.0
17942676 8203947 1.0
17942676 16100103 1.0
17942676 13081886 1.0
17942676 17176927 3.0
17942676 6153877 1.0
17942676 20443544 1.0
17942676 15560623 1.0
17942676 9753418 4.0
17942676 17038587 3.0
17942676 17822238 3.0
17942676 17806341 2.0
17942676 8469124 1.0
17942676 8689148 1.0
17942676 2963280 1.0
17942676 12813847 1.0
17942676 14206030 1.0
17942676 17854345 1.0
17942676 8065380 1.0
17942676 17380080 2.0
17942676 17324637 1.0
17942676 15548844 2.0
17942676 4119387 1.0
17942676 18644088 1.0
17942676 15541971 1.0
17942676 4680995 1.0
17942676 17166682 1.0
17942676 14948339 1.0
17942676 16457812 1.0
17942676 16366055 1.0
17942676 8565131 1.0
17942676 12612426 1.0
17942676 9583435 1.0
17942676 4575178 1.0
4114133 4473922 2.0
4114133 4022539 1.0
4114133 17165711 1.0
4114133 3814175 2.0
4114133 4103336 1.0
4114133 17058350 3.0
4114133 16699958 9.0
4114133 16823703 15.0
4114133 8075484 3.0
4114133 6611894 7.0
4114133 9457719 4.0
4114133 11889676 6.0
4114133 16339645 3.0
4114133 14214039 6.0
4114133 15480928 5.0
4114133 8310087 2.0
4114133 14083681 6.0
4114133 14077179 4.0
4114133 11909406 11.0
4114133 5738449 14.0
4114133 7431625 3.0
4114133 7980189 4.0
4114133 6290724 4.0
4114133 4575178 2.0
4114133 9583435 1.0
4114133 10340880 2.0
4114133 12704069 1.0
4114133 15566333 1.0
4114133 5169587 2.0
4114133 9503428 1.0
4114133 17013169 1.0
4114133 5669107 6.0
4114133 10119916 7.0
4114133 8712361 2.0
4114133 4884579 3.0
4114133 8469124 1.0
4114133 16181377 2.0
4114133 16475849 1.0
4114133 12746220 1.0
4114133 17019327 3.0
4114133 17176927 1.0
4114133 11409587 1.0
4114133 14206030 1.0
4114133 16691937 1.0
4114133 7977834 1.0
4114133 7688300 1.0
9585036 17784367 1.0
9585036 4114133 1.0
9585036 18098174 13.0
9585036 17437719 10.0
9585036 8184598 9.0
9585036 15488316 9.0
9585036 8069365 4.0
9585036 11714576 3.0
9585036 17176927 4.0
9585036 3009700 1.0
9585036 17295912 1.0
9585036 3764792 1.0
9585036 5369028 1.0
9585036 16594509 13.0
9585036 9753530 3.0
9585036 8826198 2.0
9585036 17913199 2.0
9585036 17038587 2.0
9585036 7977834 6.0
9585036 5791548 5.0
9585036 5783868 4.0
9585036 17438424 3.0
9585036 18644088 2.0
9585036 5794678 2.0
9585036 5769582 1.0
9585036 15474790 3.0
9585036 4228119 3.0
9585036 4617479 2.0
9585036 15548844 3.0
9585036 20443544 2.0
9585036 6153877 1.0
9585036 9753418 2.0
9585036 4127096 1.0
9585036 9753494 1.0
9585036 16910799 1.0
9585036 18248435 1.0
9585036 17380080 1.0
9585036 18302610 1.0
9585036 14206030 1.0
9585036 17537254 1.0
17784367 4022539 1.0
17784367 18500988 17.0
17784367 11102156 3.0
17784367 7980369 11.0
17784367 6699205 3.0
17784367 8019816 17.0
17784367 11362334 1.0
17784367 17083341 9.0
17784367 5794678 1.0
17784367 4234559 8.0
17784367 16471422 9.0
17784367 17177005 24.0
17784367 14328512 4.0
17784367 9074101 8.0
17784367 6190181 4.0
17784367 9109799 17.0
17784367 7026287 8.0
17784367 18545747 5.0
17784367 16475849 15.0
17784367 14334367 16.0
17784367 16856539 10.0
17784367 12935696 10.0
17784367 9235545 3.0
17784367 8912726 3.0
17784367 16823703 26.0
17784367 4409374 14.0
17784367 16699958 9.0
17784367 18566361 18.0
17784367 15810983 4.0
17784367 8357933 11.0
17784367 13763548 1.0
17784367 8572353 1.0
17784367 3793760 1.0
17784367 8717042 1.0
17784367 4227831 2.0
17784367 5966099 5.0
17784367 9057043 7.0
17784367 18062678 1.0
17784367 14000746 1.0
17784367 8132513 5.0
17784367 8864778 9.0
17784367 17813457 14.0
17784367 1678567 2.0
17784367 10281116 1.0
17784367 3890028 1.0
17784367 19268007 6.0
17784367 3886356 2.0
17784367 9062992 9.0
17784367 11003551 2.0
17784367 6153877 6.0
17784367 17813006 1.0
17784367 9051960 3.0
17784367 8792477 3.0
17784367 17913199 2.0
17784367 13411394 2.0
17784367 14158399 4.0
17784367 9064208 7.0
17784367 7980189 3.0
17784367 14374534 1.0
17784367 9767705 2.0
17784367 11841664 2.0
17784367 10682660 5.0
17784367 5934511 3.0
17784367 11600886 1.0
17784367 16753901 2.0
17784367 16910799 2.0
17784367 5669107 1.0
17784367 11624548 1.0
17784367 17784367 2.0
17784367 6611100 1.0
17784367 10351681 1.0
17784367 9965610 3.0
17784367 15524629 3.0
17784367 3945246 2.0
17784367 19271710 3.0
17784367 9848760 2.0
17784367 11625573 7.0
17784367 1679034 1.0
17784367 15525794 1.0
17784367 16886842 2.0
17784367 8025665 4.0
17784367 9870483 8.0
17784367 7700444 1.0
17784367 13764822 2.0
17784367 5856647 2.0
17784367 9423829 2.0
17784367 16444548 1.0
17784367 19786464 1.0
17784367 17300165 1.0
17784367 14071449 1.0
17784367 14073503 2.0
17784367 18538744 1.0
17784367 7807684 1.0
17784367 13953546 1.0
17784367 15612283 2.0
17784367 17177115 1.0
17784367 16852589 1.0
17784367 19088042 1.0
17437719 17827115 2.0
17437719 8349553 3.0
17437719 9798791 1.0
17437719 17107661 1.0
17437719 13210358 9.0
17437719 17328632 1.0
17437719 8319311 1.0
17437719 8559525 15.0
17437719 8689674 5.0
17437719 16353832 4.0
17437719 17379372 5.0
17437719 15676571 2.0
17437719 15048530 3.0
17437719 11234536 2.0
17437719 3765735 2.0
17437719 13858797 2.0
17437719 10870424 2.0
17437719 16841026 1.0
17437719 8065771 1.0
17437719 7422253 1.0
17437719 16181130 1.0
17437719 8193545 1.0
17437719 8689148 3.0
17437719 9753418 2.0
17437719 15606239 2.0
17437719 10986253 1.0
17437719 10018260 1.0
17437719 17990556 1.0
17437719 17438424 3.0
17437719 14127447 3.0
17437719 17425996 1.0
17437719 19132527 1.0
17437719 8712361 1.0
17437719 3061422 1.0
17437719 8711574 2.0
17437719 2963280 2.0
17437719 4114133 1.0
17437719 11645541 1.0
17437719 16100103 1.0
17437719 10495502 1.0
17437719 5591201 1.0
17437719 9287906 1.0
17437719 8034919 1.0
17437719 15633329 1.0
17437719 18639459 1.0
17437719 8203947 3.0
17437719 20443501 1.0
17437719 13049485 1.0
17437719 13806524 1.0
17437719 17952967 1.0
17437719 9845997 1.0
8184598 6572414 6.0
8184598 10964258 9.0
8184598 9753530 1.0
8184598 14334367 12.0
8184598 17357979 10.0
8184598 12935696 2.0
8184598 17038587 1.0
8184598 13727202 2.0
8184598 16464284 3.0
8184598 15474790 1.0
8184598 15548844 1.0
8184598 3886356 1.0
8184598 13806524 3.0
8184598 5900426 1.0
8184598 6154200 2.0
8184598 18545747 4.0
8184598 14260575 1.0
8184598 17437719 2.0
8184598 9971209 1.0
8184598 20151537 1.0
8184598 15623649 1.0
8184598 11625573 5.0
8184598 16594509 2.0
8184598 17913199 2.0
8184598 11003551 5.0
8184598 10209260 3.0
8184598 4433960 1.0
8184598 9870483 1.0
8184598 1678567 2.0
8184598 18500988 2.0
8184598 5769582 1.0
8184598 11841664 1.0
8184598 10756813 1.0
8184598 4228119 1.0
8184598 15488316 2.0
8184598 12928099 1.0
8184598 5745929 1.0
8184598 14319498 1.0
8184598 16350988 1.0
8184598 18248435 1.0
8184598 8540770 1.0
15488316 6611100 4.0
15488316 4884579 15.0
15488316 14077615 16.0
15488316 7065182 7.0
15488316 14214039 6.0
15488316 17176927 2.0
15488316 4228119 7.0
15488316 16699958 5.0
15488316 16823703 5.0
15488316 14083681 5.0
15488316 14334367 1.0
15488316 17913199 3.0
15488316 10809383 3.0
15488316 6290724 3.0
15488316 4408397 1.0
15488316 4235139 2.0
15488316 9048462 1.0
15488316 15510288 2.0
15488316 10323628 1.0
15488316 4199033 4.0
15488316 17336347 1.0
15488316 4411688 1.0
15488316 8271875 1.0
15488316 5516552 3.0
15488316 7980189 2.0
15488316 17813006 1.0
15488316 4617479 2.0
15488316 6611894 3.0
15488316 15480928 3.0
15488316 5771934 2.0
15488316 17340955 1.0
15488316 13988443 1.0
15488316 4201555 1.0
15488316 7980369 1.0
15488316 4575178 2.0
15488316 17166682 1.0
15488316 4473922 1.0
15488316 15662776 1.0
15488316 4022539 1.0
15488316 5738449 1.0
15488316 18035864 1.0
15488316 4391978 1.0
15488316 6610913 1.0
15488316 13836327 1.0
15488316 16635345 1.0
19046339 15488316 30.0
19046339 17784367 22.0
19046339 8203947 9.0
19046339 18098174 13.0
19046339 17438424 8.0
19046339 4067286 4.0
19046339 17913199 14.0
19046339 15610774 3.0
19046339 13081886 13.0
19046339 8826198 5.0
19046339 20443501 2.0
19046339 1805669 12.0
19046339 20443544 3.0
19046339 9753530 5.0
19046339 9585036 1.0
19046339 17437719 12.0
19046339 5791548 4.0
19046339 17038587 3.0
19046339 14334367 20.0
19046339 5769582 2.0
19046339 13834125 3.0
19046339 13727202 1.0
19046339 5746180 4.0
19046339 4617479 2.0
19046339 16594509 1.0
19046339 8184598 13.0
19046339 8069365 2.0
19046339 5118060 1.0
19046339 12122924 1.0
19046339 14948339 1.0
19046339 9753494 2.0
19046339 15672269 1.0
19046339 8451818 1.0
19046339 15474790 1.0
19046339 16353832 1.0
19046339 13173311 1.0
19046339 8034919 1.0
19046339 16347786 2.0
19046339 20443571 1.0
19046339 17854345 1.0
19046339 19989037 1.0
8203947 10543751 1.0
8203947 8069365 1.0
8203947 9469519 2.0
8203947 13806524 5.0
8203947 4515496 1.0
8203947 17847543 3.0
8203947 10382824 1.0
8203947 17223685 1.0
8203947 11714576 1.0
8203947 13665529 4.0
8203947 9845997 4.0
8203947 13988443 3.0
8203947 17822238 2.0
8203947 17132009 1.0
8203947 19046339 2.0
8203947 17557290 1.0
8203947 4114133 1.0
8203947 20370716 2.0
8203947 8712361 4.0
8203947 16846902 6.0
8203947 11465297 1.0
8203947 8069478 3.0
8203947 15588389 2.0
8203947 17671219 8.0
8203947 3814175 1.0
8203947 16100103 1.0
8203947 8565131 6.0
8203947 8069432 1.0
8203947 8951591 3.0
8203947 8980589 1.0
8203947 5746180 6.0
8203947 17326218 2.0
8203947 8698941 5.0
8203947 10945581 5.0
8203947 5118060 1.0
8203947 3913620 4.0
8203947 17165711 1.0
8203947 3765735 2.0
8203947 17425996 1.0
8203947 14319185 1.0
8203947 8582134 1.0
8203947 5606265 2.0
8203947 8065380 1.0
8203947 8711574 1.0
8203947 17806341 1.0
8203947 11004239 1.0
8203947 17324637 2.0
8203947 17658943 2.0
8203947 8065771 1.0
8203947 17438424 1.0
8203947 14206030 1.0
8203947 4119387 1.0
8203947 10946002 1.0
8203947 8349553 1.0
8203947 11137808 4.0
8203947 18142558 1.0
8203947 18264509 1.0
8203947 16347476 1.0
8203947 17867309 1.0
8203947 14127447 1.0
8203947 9577562 2.0
8203947 17437719 1.0
8203947 15488316 1.0
8203947 4433960 2.0
8203947 5675990 1.0
8203947 19880740 1.0
8203947 2797480 1.0
8203947 8932110 1.0
8203947 2963280 1.0
8203947 15688523 1.0
8203947 15607335 1.0
8203947 14501257 1.0
8203947 5369028 1.0
8203947 2667061 1.0
8203947 7422595 1.0
17438424 8981761 7.0
17438424 3944626 1.0
17438424 7005145 1.0
17438424 16547297 11.0
17438424 10018150 1.0
17438424 13411445 7.0
17438424 8572353 1.0
17438424 16937815 3.0
17438424 19092010 3.0
17438424 13411525 15.0
17438424 19091995 2.0
17438424 14754777 3.0
17438424 17777981 9.0
17438424 10596949 1.0
17438424 17746794 21.0
17438424 10875625 2.0
17438424 16685117 9.0
17438424 12422147 4.0
17438424 8070872 9.0
17438424 17354414 4.0
17438424 8069365 3.0
17438424 8801715 18.0
17438424 17639784 5.0
17438424 17360282 6.0
17438424 18720819 12.0
17438424 16693923 1.0
17438424 3021609 14.0
17438424 16714214 2.0
17438424 15481779 7.0
17438424 8809171 8.0
17438424 16987409 1.0
17438424 15560623 6.0
17438424 15589738 12.0
17438424 8142831 1.0
17438424 15431408 1.0
17438424 5730322 1.0
17438424 8592501 4.0
17438424 14756061 2.0
17438424 16195633 2.0
17438424 20316708 2.0
17438424 4067286 5.0
17438424 8571259 1.0
17438424 17379298 3.0
17438424 16167914 1.0
17438424 17755491 2.0
17438424 16342197 2.0
17438424 19167389 4.0
17438424 13084891 2.0
17438424 17455871 2.0
17438424 15468308 2.0
17438424 17330632 2.0
17438424 12551020 1.0
17438424 17728730 2.0
17438424 4721538 1.0
17438424 18302931 1.0
4067286 18720819 9.0
4067286 17438424 7.0
4067286 3021609 8.0
4067286 13411525 11.0
4067286 8981761 7.0
4067286 12422147 5.0
4067286 19092010 5.0
4067286 15481779 6.0
4067286 16547297 13.0
4067286 10596949 4.0
4067286 16937815 3.0
4067286 8801715 11.0
4067286 15560623 1.0
4067286 16195633 2.0
4067286 17746794 9.0
4067286 17777981 14.0
4067286 13084891 2.0
4067286 15589738 9.0
4067286 17330632 1.0
4067286 13988443 1.0
4067286 13768622 1.0
4067286 8203947 1.0
4067286 8070872 8.0
4067286 17360282 3.0
4067286 8809171 6.0
4067286 16445073 1.0
4067286 15468308 6.0
4067286 18302931 3.0
4067286 16714214 3.0
4067286 14680483 1.0
4067286 14754777 1.0
4067286 16444544 1.0
4067286 16342197 2.0
4067286 10495502 1.0
4067286 8592501 11.0
4067286 17379298 4.0
4067286 10018150 1.0
4067286 16685117 9.0
4067286 20316708 2.0
4067286 8142831 1.0
4067286 10875625 4.0
4067286 17354414 8.0
4067286 13411445 2.0
4067286 17639784 4.0
4067286 16693923 1.0
4067286 7005145 1.0
4067286 11891098 1.0
4067286 11605861 1.0
4067286 17755491 1.0
4067286 11137808 1.0
4067286 17629213 1.0
4067286 17847543 1.0
5369028 8184598 24.0
5369028 17038587 1.0
5369028 18098174 7.0
5369028 17913199 1.0
5369028 13081886 19.0
5369028 10018260 4.0
5369028 15606239 4.0
5369028 16713231 2.0
5369028 9753530 8.0
5369028 20443571 3.0
5369028 9753494 1.0
5369028 20443544 1.0
5369028 7977834 1.0
5369028 8451818 2.0
5369028 5791548 5.0
5369028 17438424 3.0
5369028 17437719 5.0
5369028 18264509 1.0
5369028 7982896 1.0
5369028 16353832 1.0
5369028 5783868 2.0
5369028 9753418 1.0
5369028 7980369 2.0
5369028 10202724 3.0
5369028 8319311 1.0
5369028 15488316 3.0
5369028 4067286 1.0
5369028 16457812 1.0
5369028 8826198 2.0
5369028 3765735 3.0
5369028 11605861 1.0
5369028 17784367 2.0
5369028 6300434 1.0
5369028 17819985 1.0
5369028 11714576 1.0
5369028 17379360 1.0
5369028 10922020 1.0
5369028 19010160 1.0
5369028 9698907 1.0
5369028 17942676 1.0
5369028 19132527 1.0
17038587 5791548 6.0
17038587 18098174 1.0
17038587 8184598 6.0
17038587 17438424 2.0
17038587 5462159 8.0
17038587 5745929 3.0
17038587 15514582 14.0
17038587 6572414 2.0
17038587 5747036 5.0
17038587 2988292 3.0
17038587 8065771 8.0
17038587 9077224 2.0
17038587 19298625 1.0
17038587 17732334 11.0
17038587 15519213 19.0
17038587 14334367 1.0
17038587 12612426 1.0
17038587 8451818 2.0
17038587 16347786 8.0
17038587 8565131 1.0
17038587 8826198 7.0
17038587 19046339 4.0
17038587 16422727 4.0
17038587 15522152 3.0
17038587 8689674 1.0
17038587 13743125 1.0
17038587 11003660 2.0
17038587 20443501 4.0
17038587 9971209 2.0
17038587 7700444 2.0
17038587 16385470 2.0
17038587 13834125 2.0
17038587 15488316 1.0
17038587 20443544 2.0
17038587 9753494 3.0
17038587 17942676 1.0
17038587 17913199 3.0
17038587 15548844 6.0
17038587 20443457 1.0
17038587 20443571 4.0
17038587 13081886 2.0
17038587 18264509 2.0
17038587 13849557 1.0
17038587 13713529 1.0
17038587 13242336 1.0
17038587 11464638 1.0
17038587 4127096 2.0
17038587 9753418 2.0
17038587 5855343 1.0
17038587 5783868 2.0
17038587 12474164 1.0
17038587 14756061 1.0
17038587 6446394 2.0
17038587 17437719 3.0
17038587 18500988 1.0
17038587 18501001 8.0
17038587 9480916 2.0
17038587 10543751 2.0
17038587 5669107 1.0
17038587 5746180 1.0
17038587 5760480 5.0
17038587 17728730 4.0
17038587 14158399 1.0
17038587 17639784 2.0
17038587 10875625 1.0
17038587 9006142 1.0
17038587 21300466 1.0
17038587 3882998 1.0
17038587 5769582 3.0
17038587 17038587 1.0
17038587 16450562 1.0
17038587 8203947 1.0
17038587 17087885 2.0
17038587 17357979 1.0
17038587 16594509 1.0
17038587 18149325 1.0
17038587 13988443 1.0
17038587 8069432 1.0
17038587 8540770 1.0
17913199 4575178 6.0
17913199 4414184 1.0
17913199 17176927 21.0
17913199 4022539 1.0
17913199 4228119 15.0
17913199 10809383 10.0
17913199 10339991 10.0
17913199 4721087 2.0
17913199 15605297 5.0
17913199 5771934 3.0
17913199 4346154 1.0
17913199 6193472 4.0
17913199 16691937 5.0
17913199 17755491 5.0
17913199 17340955 3.0
17913199 15590555 2.0
17913199 16405545 8.0
17913199 6611100 7.0
17913199 13988443 3.0
17913199 4235139 1.0
17913199 14077615 2.0
17913199 15741865 2.0
17913199 4408397 1.0
17913199 4227831 2.0
17913199 16913476 1.0
17913199 16714214 1.0
17913199 7053966 1.0
17913199 10673895 1.0
17913199 16554856 1.0
17913199 4227880 1.0
17913199 16823703 3.0
17913199 11889676 1.0
17913199 14214039 1.0
17913199 17300165 1.0
17913199 4214582 1.0
17913199 17813006 1.0
17913199 18035864 2.0
17913199 5966099 1.0
17913199 15488316 1.0
17913199 14083681 2.0
17913199 9753530 1.0
17913199 17437725 1.0
17913199 15510288 2.0
17913199 16178283 1.0
17913199 9848760 1.0
17913199 8370111 1.0
17913199 5738449 1.0
13081886 4595609 1.0
13081886 3720037 5.0
13081886 4206755 1.0
13081886 1805669 1.0
13081886 18098174 2.0
13081886 16571210 1.0
13081886 6317793 3.0
13081886 15623649 5.0
13081886 16676038 1.0
13081886 9424902 7.0
13081886 16468935 2.0
13081886 10323628 1.0
13081886 4188290 2.0
13081886 3946166 2.0
13081886 3944330 3.0
13081886 13749806 1.0
13081886 16713231 1.0
13081886 16100103 4.0
13081886 17379360 1.0
13081886 7589765 1.0
13081886 10945795 1.0
13081886 3620633 1.0
13081886 20443544 1.0
5783868 14154154 12.0
5783868 19786464 12.0
5783868 14495367 12.0
5783868 4700182 5.0
5783868 5559657 3.0
5783868 13674287 1.0
5783868 16318521 5.0
5783868 9753530 1.0
5783868 15618614 7.0
5783868 6219445 1.0
5783868 8007556 1.0
5783868 17529547 2.0
5783868 16586265 2.0
5783868 10158972 2.0
5783868 13836327 1.0
5783868 15334461 1.0
5783868 13167025 1.0
5783868 9524538 1.0
15610774 3945756 13.0
15610774 14617508 11.0
15610774 8566140 10.0
15610774 10276161 4.0
15610774 14756061 6.0
15610774 17324711 1.0
15610774 5936935 2.0
15610774 13411445 2.0
15610774 8127390 3.0
15610774 14680483 14.0
15610774 16978882 1.0
15610774 17360296 4.0
15610774 8572353 3.0
15610774 14127447 1.0
15610774 7590264 3.0
15610774 14757992 5.0
15610774 12551020 7.0
15610774 17334530 7.0
15610774 16415910 2.0
15610774 19088042 2.0
15610774 3027876 6.0
15610774 3021609 1.0
15610774 13411525 1.0
15610774 16686371 2.0
15610774 3765735 2.0
15610774 17854345 1.0
15610774 10449035 1.0
15610774 1646076 2.0
15610774 7005145 6.0
15610774 15522152 2.0
15610774 10872426 2.0
15610774 19017386 2.0
15610774 14073503 1.0
15610774 15792643 2.0
15610774 16444754 1.0
15610774 10875178 2.0
15610774 9072560 1.0
15610774 5902352 1.0
15610774 16676038 2.0
15610774 10596949 1.0
15610774 13834125 1.0
15610774 2669844 1.0
15610774 17360282 1.0
15610774 17359501 1.0
7977834 4022539 13.0
7977834 16691937 21.0
7977834 15480928 31.0
7977834 7980189 29.0
7977834 3913620 5.0
7977834 11889676 29.0
7977834 4884579 2.0
7977834 7612147 1.0
7977834 13038489 1.0
7977834 11909406 3.0
7977834 6290724 4.0
7977834 4214582 2.0
7977834 8310087 7.0
7977834 7065182 12.0
7977834 16699958 10.0
7977834 5738449 5.0
7977834 16823703 4.0
7977834 14077179 6.0
7977834 14083681 4.0
7977834 8307514 4.0
7977834 7421507 1.0
7977834 9457719 2.0
7977834 13046847 1.0
7977834 8469124 5.0
7977834 4101621 1.0
7977834 16178283 1.0
7977834 3707204 2.0
7977834 16339645 1.0
7977834 4327684 1.0
7977834 14206030 1.0
7977834 9039416 1.0
7977834 11257084 1.0
7977834 7980369 1.0
7977834 14077615 2.0
7977834 7977834 1.0
7977834 8075484 1.0
7977834 15590555 1.0
7977834 9074101 1.0
7977834 10809383 1.0
7977834 11356523 1.0
7977834 14214039 1.0
7977834 2932028 1.0
7977834 9291437 1.0
7977834 4102413 1.0
7977834 8723267 1.0
7977834 17176819 1.0
7977834 12424940 1.0
7977834 17980792 1.0
7977834 14540633 1.0
3764792 3720037 4.0
3764792 3979181 3.0
3764792 8135412 1.0
3764792 17068730 2.0
3764792 15365184 1.0
3764792 4215611 1.0
3764792 16100103 1.0
3764792 13727202 1.0
3764792 14077179 3.0
3764792 13749806 2.0
3764792 17324711 1.0
3764792 10922928 3.0
3764792 6317793 2.0
3764792 11525714 4.0
3764792 12805363 1.0
3764792 4188290 1.0
3764792 17321919 1.0
3764792 16676038 1.0
3764792 9083312 1.0
3764792 3813487 1.0
20443571 4127096 6.0
20443571 3764792 1.0
20443571 17378475 1.0
20443571 12813847 1.0
20443571 9753494 1.0
20443571 18098174 1.0
20443571 17654973 1.0
20443571 15633329 1.0
20443571 17629213 1.0
20443571 20443362 2.0
20443571 20443420 1.0
20443571 20443544 2.0
20443571 15548844 1.0
20443571 19786464 3.0
20443571 3913620 1.0
20443571 18187865 2.0
20443571 2667061 1.0
20443571 13411445 12.0
20443571 17355864 2.0
20443571 3762317 2.0
20443571 15732050 1.0
20443571 16347786 2.0
20443571 13564607 4.0
20443571 13674287 1.0
20443571 9565674 1.0
20443571 14495367 1.0
20443571 17038587 1.0
20443571 13835439 2.0
20443571 10411574 1.0
20443571 14206030 1.0
20443571 18232369 1.0
12474815 4408397 2.0
12474815 9870483 1.0
12474815 10921106 9.0
12474815 9965610 3.0
12474815 15770140 4.0
12474815 10728333 4.0
12474815 18464581 3.0
12474815 13557064 8.0
12474815 1678567 2.0
12474815 10728328 9.0
12474815 12928099 1.0
12474815 12122924 1.0
12474815 16545264 2.0
12474815 7025064 10.0
12474815 4966994 5.0
12474815 16952691 2.0
12474815 9034378 1.0
12474815 18545747 2.0
12474815 16851496 4.0
12474815 10553248 13.0
12474815 15810983 1.0
12474815 16931001 1.0
12474815 16851791 1.0
12474815 17108278 1.0
12474815 18551732 5.0
12474815 9423829 2.0
12474815 18538744 1.0
12474815 17177005 2.0
12474815 12049797 2.0
12474815 16753901 1.0
12474815 8019816 1.0
12474815 16578252 1.0
12474815 17454636 4.0
12474815 11003551 1.0
12474815 17165755 1.0
12474815 14726069 2.0
12474815 1646076 2.0
12474815 13714311 1.0
12474815 10964258 1.0
12474815 16852589 1.0
12474815 3944626 2.0
12474815 11361875 1.0
12990900 3764792 11.0
12990900 14073503 1.0
12990900 17123466 3.0
12990900 8572353 2.0
12990900 8184598 1.0
12990900 5669107 2.0
12990900 14680483 2.0
12990900 17176819 1.0
12990900 7982307 5.0
12990900 16848587 1.0
12990900 10986253 2.0
12990900 13645610 5.0
12990900 10276161 7.0
12990900 18232369 1.0
12990900 15606239 3.0
12990900 20443457 1.0
12990900 1868538 1.0
12990900 9177218 2.0
12990900 2669331 2.0
12990900 16846902 2.0
12990900 4876839 5.0
12990900 18909888 1.0
12990900 3765735 2.0
12990900 10842099 1.0
12990900 13411394 1.0
12990900 17654967 1.0
12990900 14753815 1.0
12990900 14756061 1.0
12990900 16347786 1.0
12990900 15610774 1.0
12990900 13137623 1.0
12990900 8801715 1.0
12990900 2663649 1.0
9720614 17378483 16.0
9720614 3862443 1.0
9720614 15431795 8.0
9720614 3764792 5.0
9720614 16115575 12.0
9720614 17658978 14.0
9720614 3620633 8.0
9720614 8826198 6.0
9720614 8559525 2.0
9720614 18098174 1.0
9720614 5512988 1.0
9720614 9720614 2.0
9720614 14034206 21.0
9720614 6446394 3.0
9720614 8412625 4.0
9720614 10945795 5.0
9720614 20443544 1.0
9720614 8065771 4.0
9720614 18639459 2.0
9720614 9643439 1.0
9720614 10945111 6.0
9720614 7982324 6.0
9720614 8709865 7.0
9720614 4901087 1.0
9720614 3149791 1.0
9720614 6114695 4.0
9720614 18248435 1.0
9720614 10922928 1.0
9720614 9234420 6.0
9720614 17328632 1.0
9720614 4127926 1.0
9720614 15590555 3.0
9720614 14760757 4.0
9720614 5791548 2.0
9720614 18644088 2.0
9720614 21136945 1.0
9720614 5657004 1.0
9720614 5656152 1.0
9720614 4617479 2.0
9720614 15676016 1.0
9720614 17360076 1.0
9720614 17380080 1.0
9720614 8979434 1.0
9720614 3814853 1.0
17247877 16350988 1.0
17247877 14656798 5.0
17247877 13834125 2.0
17247877 3729496 1.0
17247877 7053966 2.0
17247877 12049797 1.0
17247877 17990556 2.0
17247877 13411445 2.0
17247877 20443457 3.0
17247877 18133444 2.0
17247877 13674287 5.0
17247877 15610774 2.0
17247877 7574701 1.0
17247877 16947349 1.0
17247877 4188325 1.0
17247877 17354414 1.0
17247877 16340461 2.0
17247877 14492757 1.0
17247877 9034378 2.0
17247877 16434560 1.0
17647621 1622901 4.0
17647621 16952691 3.0
17647621 11057449 1.0
17647621 10728333 3.0
17647621 10728328 4.0
17647621 16340998 1.0
17647621 14588375 1.0
17647621 16327998 1.0
17647621 17022668 2.0
17647621 1678567 1.0
17647621 13557064 1.0
17647621 17448356 1.0
17647621 16547252 1.0
17647621 16667592 1.0
17647621 1065967 1.0
1622901 9423829 4.0
1622901 16667592 7.0
1622901 16670540 2.0
1622901 16545113 2.0
1622901 16952691 6.0
1622901 17448356 4.0
1622901 16561284 3.0
1622901 14586769 1.0
1622901 18551732 1.0
1622901 16851577 1.0
1622901 7057730 1.0
1622901 19298644 1.0
1622901 13743125 1.0
1622901 17732256 1.0
1622901 16952642 1.0
1622901 17356024 1.0
1622901 13028455 1.0
1622901 19361427 2.0
1622901 17736654 1.0
1622901 14621584 3.0
1622901 7058243 1.0
1622901 17022668 2.0
1622901 10964258 1.0
1622901 17647621 2.0
1622901 12474164 1.0
1622901 10728333 1.0
16952691 10219170 1.0
16952691 20395646 1.0
16952691 11057449 3.0
16952691 10682660 1.0
16952691 11625573 1.0
16952691 14586769 1.0
16952691 16952691 2.0
16952691 16952642 2.0
16952691 17647621 1.0
16952691 1622901 1.0
16952691 18464581 1.0
16952691 17448356 2.0
16952691 14621584 2.0
16952691 14588375 2.0
18232369 1622901 1.0
18232369 6611100 1.0
18232369 10581624 2.0
18232369 10728333 15.0
18232369 13557064 3.0
18232369 10728328 12.0
18232369 14726069 1.0
18232369 10411574 1.0
18232369 1678567 2.0
18232369 16851496 4.0
18232369 16547281 1.0
18232369 14539753 2.0
18232369 20421224 1.0
18232369 16545264 1.0
18232369 17276867 1.0
18232369 16852589 1.0
18232369 17448356 3.0
18232369 16547252 1.0
18232369 18464581 6.0
18232369 9057043 2.0
18232369 20139548 1.0
18232369 10276161 1.0
18232369 1646076 1.0
18232369 11625573 2.0
18232369 18551732 2.0
18232369 16561284 2.0
18232369 17022668 1.0
18232369 7058243 2.0
18232369 17854345 1.0
18232369 8540770 1.0
18232369 10921106 6.0
18232369 4966994 1.0
18232369 14621584 3.0
18232369 16340998 2.0
18232369 12871993 1.0
18232369 5684940 1.0
18232369 16562142 1.0
6611100 3979181 1.0
6611100 7700444 15.0
6611100 11003551 1.0
6611100 11841664 11.0
6611100 5794678 4.0
6611100 16856539 7.0
6611100 10728328 3.0
6611100 13557064 11.0
6611100 18538744 11.0
6611100 10964258 4.0
6611100 10682660 9.0
6611100 10728333 7.0
6611100 4473922 2.0
6611100 13727202 2.0
6611100 14586769 2.0
6611100 10581624 3.0
6611100 1678567 7.0
6611100 9061235 1.0
6611100 16026677 1.0
6611100 15623649 1.0
6611100 18551732 3.0
6611100 17276867 7.0
6611100 9074101 1.0
6611100 17177115 3.0
6611100 3886356 1.0
6611100 17854345 6.0
6611100 16910799 5.0
6611100 11362334 2.0
6611100 17454636 1.0
6611100 12122924 1.0
6611100 16852589 1.0
6611100 15468308 1.0
6611100 18464581 3.0
6611100 10921106 1.0
6611100 17165755 1.0
6611100 17300165 1.0
6611100 17022668 2.0
6611100 9141404 1.0
6611100 15588620 1.0
6611100 10880408 1.0
6611100 12049797 1.0
6611100 13953184 1.0
6611100 10758204 1.0
6611100 12474164 1.0
6611100 4415241 1.0
6611100 15488316 1.0
16856539 1622901 9.0
16856539 9057043 4.0
16856539 16851577 7.0
16856539 4381129 5.0
16856539 11476614 6.0
16856539 17165755 3.0
16856539 17022668 1.0
16856539 17373283 1.0
16856539 15995958 2.0
16856539 10880408 2.0
16856539 16347283 1.0
16856539 10581624 1.0
16856539 11871574 1.0
16856539 9238937 10.0
16856539 13564607 4.0
16856539 13557064 3.0
16856539 16856539 1.0
16856539 18084995 2.0
16856539 9103732 3.0
16856539 6154200 3.0
16856539 4515496 1.0
16856539 14334367 1.0
16856539 16385470 1.0
16856539 6156152 9.0
16856539 13727202 1.0
16856539 17357979 4.0
16856539 5934511 2.0
16856539 16950798 2.0
16856539 15512404 5.0
16856539 16561284 2.0
16856539 16952691 2.0
16856539 16670540 4.0
16856539 16547252 1.0
16856539 5681132 1.0
16856539 17484564 1.0
16856539 16667592 3.0
16856539 8161148 5.0
16856539 17173852 8.0
16856539 15467736 1.0
16856539 4017464 5.0
16856539 5856647 3.0
16856539 15732503 2.0
16856539 17173922 6.0
16856539 16852622 2.0
16856539 16952642 2.0
16856539 3886356 1.0
16856539 8132513 1.0
16856539 15478720 1.0
16856539 12389097 2.0
16856539 17300165 2.0
16856539 6298455 1.0
16856539 10682660 1.0
16856539 5786898 3.0
16856539 15516413 1.0
16856539 16852589 3.0
16856539 16427492 2.0
16856539 8025665 1.0
16856539 7700444 3.0
16856539 10964258 1.0
16856539 5790355 1.0
16856539 15404207 1.0
16856539 11102156 1.0
16856539 15513540 2.0
16856539 16667306 5.0
16856539 17358864 4.0
16856539 17736654 8.0
16856539 9423829 2.0
16856539 16545113 6.0
16856539 19361427 4.0
16856539 4966994 1.0
16856539 17736641 5.0
16856539 11876076 2.0
16856539 18551732 1.0
16856539 16910799 1.0
16856539 16327998 3.0
16856539 5870071 2.0
16856539 16952665 3.0
16856539 18929470 1.0
16856539 16547281 4.0
16856539 17053270 1.0
16856539 18076102 3.0
16856539 17654519 1.0
16856539 6188181 1.0
16856539 4884579 1.0
16856539 4876839 1.0
16856539 6610913 3.0
16856539 16950121 1.0
16856539 9141404 2.0
16856539 11841664 3.0
16856539 16560178 1.0
16856539 12598741 2.0
16856539 4324567 1.0
16856539 5794678 1.0
16856539 17728695 1.0
9057043 16851496 4.0
9057043 13714311 4.0
9057043 10728333 3.0
9057043 10581624 2.0
9057043 1678567 6.0
9057043 3886356 2.0
9057043 15512408 1.0
9057043 4381129 6.0
9057043 17022668 15.0
9057043 16851577 10.0
9057043 16545113 20.0
9057043 16561284 6.0
9057043 10921106 1.0
9057043 17448356 3.0
9057043 16541149 2.0
9057043 14214039 5.0
9057043 17165755 9.0
9057043 11003551 6.0
9057043 17484564 2.0
9057043 10682660 5.0
9057043 16852622 2.0
9057043 16561224 4.0
9057043 18545747 1.0
9057043 7058243 2.0
9057043 4966994 10.0
9057043 8025665 13.0
9057043 17454636 3.0
9057043 17813499 2.0
9057043 1622901 4.0
9057043 17358864 1.0
9057043 5856647 4.0
9057043 16856539 8.0
9057043 16886842 7.0
9057043 8271875 2.0
9057043 9061235 3.0
9057043 18551732 8.0
9057043 10964258 1.0
9057043 18076102 1.0
9057043 17173852 1.0
9057043 19361427 1.0
9057043 4324567 2.0
9057043 16327998 1.0
9057043 16471422 2.0
9057043 11361875 1.0
9057043 14241490 1.0
9057043 12866697 1.0
9057043 17360404 1.0
9057043 16952642 1.0
9057043 9423829 3.0
9057043 11476614 2.0
9057043 16547252 1.0
9057043 9238937 1.0
9057043 18929470 1.0
9057043 11468088 2.0
9057043 10728328 2.0
9057043 11362334 1.0
9057043 17280216 1.0
9057043 17809869 1.0
9057043 12598741 3.0
9057043 10553248 1.0
9057043 12031406 1.0
9057043 18232369 1.0
9057043 16578252 2.0
9057043 16950121 1.0
9057043 15995958 1.0
9057043 16910799 1.0
9057043 11841664 1.0
9057043 17276867 1.0
17448356 16547281 6.0
17448356 1622901 1.0
17448356 15513540 11.0
17448356 10581624 5.0
17448356 7057730 5.0
17448356 17357979 3.0
17448356 16560178 2.0
17448356 16856539 2.0
17448356 16910799 2.0
17448356 15512404 4.0
17448356 7058243 12.0
17448356 15512408 4.0
17448356 17454636 6.0
17448356 14586769 1.0
17448356 18076102 3.0
17448356 16547287 1.0
17448356 18929470 2.0
17448356 9068024 4.0
17448356 17173922 7.0
17448356 16667592 3.0
17448356 16852622 1.0
17448356 17484564 1.0
17448356 16670540 2.0
17448356 17736641 2.0
17448356 18551732 8.0
17448356 18106257 1.0
17448356 17173852 3.0
17448356 16545113 2.0
17448356 18111410 2.0
17448356 11003551 2.0
17448356 16950115 4.0
17448356 16851577 1.0
17448356 17975547 1.0
17448356 16561224 2.0
17448356 17736654 2.0
17448356 16545264 2.0
17448356 16863538 1.0
17448356 14579509 1.0
17448356 7025831 1.0
17448356 5856647 1.0
17448356 17647621 1.0
17448356 16026677 1.0
17448356 16952691 1.0
17448356 19361427 1.0
17448356 17854345 1.0
16547281 9154024 4.0
16547281 11468088 5.0
16547281 10581624 1.0
16547281 7058243 5.0
16547281 17484564 3.0
16547281 16544462 2.0
16547281 17110189 1.0
16547281 15722990 1.0
16547281 11362589 3.0
16547281 9423829 1.0
16547281 17173922 1.0
16547281 16856617 1.0
16547281 4324567 2.0
16547281 17022668 7.0
16547281 16545264 1.0
16547281 16713227 2.0
16547281 10756813 5.0
16547281 10553248 1.0
16547281 17323054 5.0
16547281 16856539 2.0
16547281 17813499 1.0
16547281 15995958 1.0
16547281 5856647 1.0
16547281 16427492 2.0
16547281 17448356 1.0
16547281 13028455 2.0
16547281 5681132 2.0
16547281 16952665 1.0
16547281 16561224 1.0
16547281 1622901 2.0
16547281 17454636 1.0
16547281 8271875 1.0
16547281 15512408 1.0
16547281 15513540 1.0
16547281 18551732 1.0
16547281 16950115 2.0
16547281 5870071 1.0
16547281 11876076 1.0
16547281 17732426 1.0
15513540 16547281 4.0
15513540 16670540 3.0
15513540 17173922 11.0
15513540 4324567 1.0
15513540 17173852 15.0
15513540 16667306 10.0
15513540 16562142 3.0
15513540 9068024 5.0
15513540 17448356 4.0
15513540 16561224 3.0
15513540 16952665 3.0
15513540 16852622 1.0
15513540 4749004 4.0
15513540 15800115 3.0
15513540 18111410 3.0
15513540 15512408 2.0
15513540 16952642 1.0
15513540 9057043 2.0
15513540 17454636 1.0
15513540 16950121 1.0
15513540 15513540 1.0
9423829 16560178 1.0
9423829 13764822 1.0
9423829 4144377 5.0
9423829 17654514 2.0
9423829 15732503 11.0
9423829 10017944 2.0
9423829 13727202 21.0
9423829 9057043 6.0
9423829 15404207 15.0
9423829 16950550 3.0
9423829 6190181 16.0
9423829 16950798 22.0
9423829 6153877 4.0
9423829 16578252 27.0
9423829 18464581 1.0
9423829 10785260 12.0
9423829 16339338 10.0
9423829 18566361 3.0
9423829 16856539 9.0
9423829 13557064 6.0
9423829 10612094 4.0
9423829 6609380 3.0
9423829 17173852 4.0
9423829 17173922 10.0
9423829 5856647 4.0
9423829 6156152 30.0
9423829 6188181 1.0
9423829 17357979 7.0
9423829 11841664 3.0
9423829 6154921 1.0
9423829 10682660 5.0
9423829 13564607 1.0
9423829 8710444 7.0
9423829 14493841 3.0
9423829 13411394 4.0
9423829 4966994 2.0
9423829 8496618 2.0
9423829 15478720 2.0
9423829 15539984 1.0
9423829 12474164 25.0
9423829 5164129 2.0
9423829 6700147 5.0
9423829 16340977 5.0
9423829 16561284 2.0
9423829 6702943 3.0
9423829 17897230 3.0
9423829 5786898 6.0
9423829 17380309 1.0
9423829 4917442 1.0
9423829 9097065 3.0
9423829 16651566 1.0
9423829 17913199 1.0
9423829 5052370 2.0
9423829 6610913 3.0
9423829 17654519 1.0
9423829 10248031 1.0
9423829 19048289 2.0
9423829 8132513 1.0
9423829 16327998 1.0
9423829 17659014 1.0
9423829 16950354 2.0
9423829 13842372 2.0
9423829 17867309 2.0
9423829 6155577 2.0
9423829 20911955 1.0
9423829 8161148 1.0
9423829 15467736 2.0
9423829 16388736 1.0
9423829 13675374 2.0
9423829 7574701 2.0
9423829 11465297 1.0
9423829 15732509 1.0
9423829 5790355 2.0
9423829 4749004 1.0
9423829 20151537 1.0
9423829 8161142 1.0
9423829 15894178 1.0
9423829 9714476 1.0
16667592 18509063 3.0
16667592 8215466 1.0
16667592 16851577 1.0
16667592 16952648 1.0
16667592 16952671 3.0
16670540 16945771 1.0
16670540 14913093 1.0
16670540 13652117 1.0
16545113 4324567 6.0
16545113 17108278 2.0
16545113 16547281 1.0
16545113 17323054 2.0
16545113 16950121 38.0
16545113 12598741 26.0
16545113 16950115 36.0
16545113 8809171 5.0
16545113 17728730 2.0
16545113 17053270 1.0
16545113 17736641 2.0
16545113 5681132 29.0
16545113 16547297 5.0
16545113 10237401 1.0
16545113 16675987 1.0
16545113 16856369 1.0
16545113 9154024 4.0
16545113 5870071 2.0
16545113 17736755 1.0
16545113 16950097 2.0
16545113 15516413 1.0
16545113 8802069 1.0
16545113 16427492 2.0
16545113 16851577 1.0
16545113 16851718 1.0
16545113 10792336 1.0
16545113 18058793 1.0
16545113 16635345 2.0
16545113 17022668 1.0
16545113 11468088 2.0
16545113 16545113 3.0
16545113 7025831 3.0
16545113 10918898 1.0
16545113 18551732 1.0
16545113 15800115 1.0
16545113 4749004 1.0
16545113 16327998 1.0
16545113 16937395 1.0
16545113 9068024 1.0
16545113 17736748 2.0
16545113 17736654 1.0
16545113 17732071 2.0
16561284 4144377 7.0
16561284 15732509 13.0
16561284 4152272 1.0
16561284 16327998 2.0
16561284 4180774 1.0
16561284 7574701 13.0
16561284 16561284 1.0
16561284 5790355 1.0
16561284 4017464 3.0
16561284 15706875 5.0
16561284 4185530 5.0
16561284 13646473 1.0
16561284 15618614 2.0
16561284 7700444 2.0
16561284 6700147 1.0
16561284 5162462 2.0
16561284 16520950 2.0
16561284 16691937 1.0
16561284 5782947 1.0
16561284 4142619 5.0
16561284 4849988 9.0
16561284 15732503 1.0
16561284 15404207 1.0
16561284 19881737 1.0
16561284 16947349 1.0
16561284 4917442 3.0
16561284 16560178 2.0
16561284 4188325 1.0
16561284 16561429 7.0
16561284 4390116 2.0
16561284 15823055 1.0
16561284 16924423 1.0
16561284 5859372 1.0
16561284 18084995 1.0
16561284 5052370 1.0
16561284 9237734 2.0
16561284 17335266 2.0
16561284 4337398 1.0
16561284 10017944 1.0
16561284 20242957 2.0
16561284 5786898 2.0
16561284 13675374 1.0
16561284 15539984 1.0
16561284 15018449 1.0
16561284 9097065 1.0
16561284 8161142 2.0
16561284 5816138 1.0
16561284 9103732 1.0
16561284 13722900 1.0
16561284 5167842 1.0
16561284 20443362 1.0
16561284 16852589 1.0
16561284 9423829 1.0
16561284 6609380 1.0
16561284 17173852 1.0
16561284 17031293 1.0
16561284 15478720 1.0
16561284 15028907 1.0
16561284 10964258 1.0
8698941 8689674 1.0
8698941 19884188 3.0
8698941 3232808 5.0
8698941 8951591 1.0
8698941 17671219 24.0
8698941 20443501 11.0
8698941 16181130 1.0
8698941 8711574 10.0
8698941 8203947 1.0
8698941 8565131 15.0
8698941 9577562 1.0
8698941 8689148 1.0
8698941 16846902 4.0
8698941 13358515 4.0
8698941 17942676 3.0
8698941 8712361 4.0
8698941 8840343 6.0
8698941 16841026 3.0
8698941 17425996 3.0
8698941 16369928 1.0
8698941 4515496 1.0
8698941 10946002 3.0
8698941 5746180 2.0
8698941 8069478 1.0
8698941 8065771 2.0
8698941 20370716 1.0
8698941 8698941 1.0
8698941 14501257 1.0
8698941 16399845 1.0
8698941 5591201 1.0
8698941 17378548 1.0
8698941 3232277 2.0
8698941 5326407 2.0
8698941 14757050 1.0
8698941 11137808 1.0
8698941 4721087 2.0
8698941 10945581 1.0
8698941 1805669 3.0
8698941 17384874 1.0
4408397 4022539 14.0
4408397 7980189 4.0
4408397 16699958 21.0
4408397 6611100 7.0
4408397 4214582 12.0
4408397 4199033 28.0
4408397 13953546 2.0
4408397 10809383 2.0
4408397 4411542 11.0
4408397 14083681 4.0
4408397 4235139 5.0
4408397 15590555 6.0
4408397 7065182 2.0
4408397 14214039 2.0
4408397 6300434 1.0
4408397 14541927 2.0
4408397 15594113 2.0
4408397 14000746 17.0
4408397 14073503 4.0
4408397 9083312 8.0
4408397 12871993 1.0
4408397 14071613 3.0
4408397 17276867 4.0
4408397 9141404 4.0
4408397 7053966 5.0
4408397 16691937 4.0
4408397 15488316 3.0
4408397 10339991 2.0
4408397 17300165 3.0
4408397 17913199 2.0
4408397 11889676 1.0
4408397 3027876 1.0
4408397 14071449 3.0
4408397 4228119 1.0
4408397 6290724 2.0
4408397 8370111 2.0
4408397 5738449 2.0
4408397 16178283 7.0
4408397 15588620 3.0
4408397 16823703 1.0
4408397 5669107 2.0
4408397 16405545 1.0
4408397 17176927 1.0
4408397 11600886 5.0
4408397 17016974 10.0
4408397 11329998 1.0
4408397 12262910 1.0
4408397 4401350 1.0
4408397 9527522 1.0
4408397 7980369 2.0
4408397 5966099 5.0
4408397 9409359 1.0
4408397 10702736 1.0
4408397 8271875 1.0
4408397 16709072 1.0
4408397 7026287 1.0
4408397 9062992 1.0
4408397 9048462 1.0
4408397 15974183 1.0
4408397 7594047 1.0
4408397 4411688 1.0
4408397 8864785 1.0
4408397 10323628 1.0
4408397 5516552 1.0
4408397 10163418 1.0
4408397 17355757 1.0
4408397 15617305 1.0
4408397 11003551 1.0
4408397 11017761 1.0
4408397 5169587 1.0
4408397 16714214 1.0
18500988 18538744 1.0
18500988 9965610 9.0
18500988 18500988 3.0
18500988 5745929 2.0
18500988 19786464 1.0
18500988 16753901 2.0
18500988 17813499 4.0
18500988 5934511 12.0
18500988 4195012 1.0
18500988 10785260 5.0
18500988 8792477 9.0
18500988 8132513 30.0
18500988 17177419 2.0
18500988 8864785 3.0
18500988 9870483 1.0
18500988 6572414 1.0
18500988 10209260 8.0
18500988 7980369 3.0
18500988 9064208 3.0
18500988 16886842 5.0
18500988 4234559 2.0
18500988 4214582 2.0
18500988 10784285 10.0
18500988 5935744 21.0
18500988 9612903 16.0
18500988 15736398 16.0
18500988 9961098 29.0
18500988 17110007 19.0
18500988 16913476 13.0
18500988 15732497 66.0
18500988 13836327 3.0
18500988 15612283 21.0
18500988 17535542 21.0
18500988 9384504 31.0
18500988 9057043 16.0
18500988 8912726 10.0
18500988 13764822 3.0
18500988 5859372 4.0
18500988 15524629 19.0
18500988 6188181 15.0
18500988 10017944 11.0
18500988 15553218 3.0
18500988 14334367 4.0
18500988 17016974 6.0
18500988 10964258 2.0
18500988 18570360 1.0
18500988 8019816 2.0
18500988 5669107 4.0
18500988 2650887 13.0
18500988 16924423 4.0
18500988 17813457 8.0
18500988 9069084 1.0
18500988 7574701 1.0
18500988 9519425 14.0
18500988 8801736 15.0
18500988 6182848 2.0
18500988 11600886 3.0
18500988 14328512 3.0
18500988 16617920 2.0
18500988 4390116 1.0
18500988 10758204 11.0
18500988 17373283 1.0
18500988 5169587 1.0
18500988 12935696 6.0
18500988 8357933 2.0
18500988 4408397 7.0
18500988 11625573 2.0
18500988 4022539 5.0
18500988 6611100 1.0
18500988 8864778 1.0
18500988 9235545 1.0
18500988 16823703 1.0
18500988 9062992 2.0
18500988 9061235 1.0
18500988 17083341 3.0
18500988 16758011 1.0
18500988 15605297 2.0
18500988 17654514 1.0
18500988 6049565 29.0
18500988 4173633 1.0
18500988 2505266 5.0
18500988 16355225 1.0
18500988 14241490 7.0
18500988 4812481 1.0
18500988 16635345 8.0
18500988 16443509 1.0
18500988 11303036 1.0
18500988 12868041 1.0
18500988 16026677 1.0
18500988 18545747 1.0
18500988 7980189 2.0
18500988 15404207 1.0
18500988 15810983 1.0
18500988 11003551 2.0
18500988 4409374 1.0
18500988 9423829 4.0
18500988 17173922 1.0
18500988 17323054 1.0
18500988 19092010 7.0
18500988 16699958 2.0
18500988 12122924 4.0
18500988 14329745 3.0
18500988 9068024 2.0
18500988 4190567 5.0
18500988 15732509 1.0
18500988 12928099 1.0
18500988 8184598 2.0
18500988 18302931 2.0
18500988 4142619 3.0
18500988 8025665 2.0
18500988 15823055 3.0
18500988 8539175 1.0
18500988 4311241 6.0
18500988 7026287 1.0
18500988 9051960 1.0
18500988 16347283 1.0
18500988 14071449 1.0
18500988 14541927 1.0
18500988 13718916 3.0
18500988 9251793 1.0
18500988 9252296 1.0
18500988 7540581 1.0
18500988 12670738 1.0
18500988 17639784 1.0
18500988 17140424 3.0
18500988 21300466 1.0
18500988 9006142 1.0
18500988 18720819 1.0
18500988 11007420 1.0
18500988 19091931 1.0
18500988 18163015 1.0
18500988 4201020 1.0
18500988 6298455 1.0
18500988 5321459 1.0
18500988 4201555 1.0
18500988 4152272 1.0
18500988 8052161 1.0
15623649 8864785 15.0
15623649 3931398 14.0
15623649 7901791 9.0
15623649 17300165 14.0
15623649 7807684 8.0
15623649 8717042 21.0
15623649 4598109 4.0
15623649 7616956 3.0
15623649 7594047 21.0
15623649 4411688 32.0
15623649 2506050 27.0
15623649 5010581 1.0
15623649 16910799 4.0
15623649 3620633 12.0
15623649 5669107 19.0
15623649 3890028 31.0
15623649 5500958 2.0
15623649 11356523 9.0
15623649 5783868 10.0
15623649 5966099 14.0
15623649 17176781 6.0
15623649 8814922 22.0
15623649 9848760 26.0
15623649 11234536 1.0
15623649 4617479 15.0
15623649 3793760 28.0
15623649 5971400 13.0
15623649 5973097 11.0
15623649 10673895 14.0
15623649 14077179 8.0
15623649 4103336 19.0
15623649 5996485 1.0
15623649 17784367 24.0
15623649 18035864 9.0
15623649 15588620 14.0
15623649 15770140 21.0
15623649 14073503 9.0
15623649 14158399 15.0
15623649 16444548 8.0
15623649 3946166 2.0
15623649 5976168 8.0
15623649 16823703 11.0
15623649 5771934 2.0
15623649 12049797 21.0
15623649 4575178 1.0
15623649 11624548 5.0
15623649 10768709 4.0
15623649 6611100 1.0
15623649 14034311 6.0
15623649 7065182 2.0
15623649 3945246 1.0
15623649 12398622 4.0
15623649 15253921 1.0
15623649 19088042 9.0
15623649 4381377 18.0
15623649 4099900 1.0
15623649 6703240 1.0
15623649 12475432 14.0
15623649 7983899 3.0
15623649 17176767 3.0
15623649 16160495 7.0
15623649 9083312 1.0
15623649 12424940 5.0
15623649 15568134 1.0
15623649 3886356 6.0
15623649 14451162 2.0
15623649 9527522 1.0
15623649 12299647 3.0
15623649 14077615 2.0
15623649 12262910 1.0
15623649 9006142 2.0
15623649 15577444 3.0
15623649 20443457 5.0
15623649 4215611 1.0
15623649 6153877 1.0
15623649 16475849 2.0
15623649 9527333 2.0
15623649 6597872 1.0
15623649 8075484 2.0
15623649 14540633 1.0
15623649 17295912 1.0
15623649 7338309 1.0
9109799 9051960 2.0
9109799 12871993 18.0
9109799 8540770 2.0
9109799 9527522 12.0
9109799 8118947 7.0
9109799 7612147 1.0
9109799 4884579 12.0
9109799 7980369 2.0
9109799 4214582 2.0
9109799 11464638 1.0
9109799 5738449 5.0
9109799 10809383 3.0
9109799 11889676 2.0
9109799 14077615 9.0
9109799 13953356 1.0
9109799 14214039 4.0
9109799 17755491 1.0
9109799 14083681 2.0
9109799 3793760 2.0
9109799 4199033 1.0
9109799 13674287 1.0
9109799 6290724 2.0
9109799 12262910 12.0
9109799 5321459 6.0
9109799 9057998 6.0
9109799 17165286 6.0
9109799 8922644 1.0
9109799 7055857 3.0
9109799 11017761 2.0
9109799 5937084 2.0
9109799 13046847 3.0
9109799 10281116 2.0
9109799 14313750 9.0
9109799 16475849 3.0
9109799 16178283 2.0
9109799 4575178 4.0
9109799 15068806 2.0
9109799 12869029 4.0
9109799 16985194 1.0
9109799 15510288 2.0
9109799 3299214 1.0
9109799 15590555 1.0
9109799 9074101 5.0
9109799 7053966 2.0
9109799 14519048 1.0
9109799 15404207 1.0
9109799 7910624 1.0
9109799 17176808 1.0
9109799 16797672 1.0
9109799 11600886 2.0
9109799 18028397 1.0
9109799 6300434 1.0
9109799 7026287 2.0
9109799 15571194 1.0
9109799 8118474 1.0
9109799 16445338 1.0
9109799 14000746 1.0
9109799 12049797 1.0
9109799 10612630 1.0
9109799 4433960 1.0
9109799 17176819 1.0
9109799 5169587 3.0
9109799 17016974 1.0
9109799 15741865 1.0
9109799 4408397 1.0
9109799 17150791 1.0
17813457 4409374 1.0
17813457 4591713 9.0
17813457 14334367 2.0
17813457 18500988 4.0
17813457 4199033 1.0
17813457 9051960 1.0
17813457 16910799 1.0
17813457 14999928 4.0
17813457 6190181 16.0
17813457 16385470 4.0
17813457 15467736 12.0
17813457 6153877 6.0
17813457 16934932 6.0
17813457 10248031 2.0
17813457 8709865 1.0
17813457 17813006 1.0
17813457 18062678 4.0
17813457 17340973 8.0
17813457 16671014 1.0
17813457 16339338 1.0
17813457 4173633 3.0
17813457 16345627 1.0
17813457 9057998 2.0
17813457 9085808 2.0
17813457 10758204 1.0
17813457 11465297 1.0
17813457 9423829 1.0
17813457 17083341 1.0
17813457 16886842 2.0
17813457 18464581 2.0
17813457 15018449 2.0
17813457 9604434 1.0
17813457 10079731 1.0
17813457 15605297 1.0
12866697 16937815 1.0
12866697 16484888 1.0
12866697 11257084 7.0
12866697 12138418 2.0
12866697 12868041 7.0
12866697 14757992 6.0
12866697 7612147 6.0
12866697 14127447 11.0
12866697 17360262 3.0
12866697 16978882 10.0
12866697 8177199 1.0
12866697 16339645 2.0
12866697 4721538 1.0
12866697 11465297 1.0
12866697 3027876 3.0
12866697 14756061 1.0
12866697 11216417 1.0
12866697 17360296 6.0
12866697 9291437 1.0
12866697 3043970 2.0
12866697 17340931 1.0
12866697 14758420 2.0
12866697 11389855 1.0
12866697 19091931 1.0
12866697 8310087 1.0
12866697 11464638 1.0
12866697 14754777 2.0
12866697 16181130 1.0
12866697 12031406 2.0
12866697 16444552 1.0
12866697 17379372 1.0
12866697 4152020 1.0
12866697 7807684 1.0
12866697 8451818 1.0
17177005 8025665 1.0
17177005 7065182 1.0
17177005 17380319 1.0
17177005 18098174 4.0
17177005 17165755 1.0
17177005 18551732 2.0
17177005 16852589 2.0
17177005 7980369 1.0
17177005 16699958 2.0
17177005 17813457 1.0
17177005 5794678 5.0
17177005 11600886 14.0
17177005 7026287 6.0
17177005 9057043 2.0
17177005 17016974 13.0
17177005 9074101 12.0
17177005 7897469 1.0
17177005 2667980 1.0
17177005 6610913 8.0
17177005 4227831 5.0
17177005 18062678 1.0
17177005 9051960 2.0
17177005 12935696 1.0
17177005 12474164 1.0
17177005 13564607 6.0
17177005 16578252 2.0
17177005 15478720 6.0
17177005 14000746 7.0
17177005 4199033 4.0
17177005 19175973 2.0
17177005 4381377 2.0
17177005 10673895 3.0
17177005 9238937 2.0
17177005 6611100 7.0
17177005 16339338 4.0
17177005 11362334 2.0
17177005 8496618 2.0
17177005 5669107 5.0
17177005 17340973 3.0
17177005 13727202 2.0
17177005 17784367 2.0
17177005 5966099 3.0
17177005 17913199 3.0
17177005 16823703 2.0
17177005 17083341 1.0
17177005 9057998 2.0
17177005 18538744 1.0
17177005 4966994 1.0
17177005 17813006 1.0
17177005 14334367 1.0
17177005 16852421 1.0
17177005 12122924 1.0
17177005 5805651 1.0
17177005 16405545 1.0
17177005 8132513 1.0
17177005 17659014 1.0
17177005 18084995 1.0
17177005 15732509 1.0
17177005 10276161 1.0
17177005 14214039 1.0
3979181 3720037 13.0
3979181 17096642 4.0
3979181 5206247 1.0
3979181 3764792 2.0
3979181 9424902 1.0
3979181 11525714 1.0
3979181 11871574 4.0
16851496 11060026 10.0
16851496 6931770 5.0
16851496 14938436 2.0
16851496 15560233 2.0
16851496 17736654 2.0
16851496 16545113 3.0
16851496 16667592 2.0
16851496 18076102 1.0
16851496 15894178 1.0
16851496 7124156 1.0
16851496 9072237 1.0
16851496 10238739 1.0
16851496 16545264 1.0
16851496 13736919 1.0
16851496 15897280 1.0
14999928 4591713 4.0
14999928 16671014 8.0
14999928 16339338 13.0
14999928 9085808 2.0
14999928 4228105 1.0
14999928 6190181 22.0
14999928 9051500 3.0
14999928 13727202 6.0
14999928 16385470 3.0
14999928 17813457 4.0
14999928 16934932 10.0
14999928 6153877 14.0
14999928 8019816 2.0
14999928 6653450 2.0
14999928 18464581 1.0
14999928 13411394 1.0
14999928 9594273 3.0
14999928 16388736 1.0
14999928 17356024 1.0
14999928 18062678 2.0
14999928 5319633 2.0
14999928 17813499 1.0
14999928 9604434 2.0
14999928 15605297 7.0
14999928 8709865 2.0
14999928 17177005 1.0
14999928 17340973 1.0
14999928 4966994 1.0
14999928 4173633 3.0
14999928 8710444 1.0
14999928 16345627 2.0
14999928 15894178 1.0
14999928 4190567 1.0
14999928 16886842 1.0
9594273 14999928 5.0
9594273 6190181 7.0
9594273 8019816 1.0
9594273 5319633 6.0
9594273 6653450 4.0
9594273 16339338 8.0
9594273 10079731 9.0
9594273 16758011 1.0
9594273 16388736 2.0
9594273 8710444 2.0
9594273 15894278 3.0
9594273 16385470 2.0
9594273 16671014 7.0
9594273 13411394 1.0
9594273 6153877 7.0
9594273 15894178 8.0
9594273 17813457 1.0
9594273 15525794 3.0
9594273 18720819 1.0
9594273 18062678 1.0
9594273 16934932 3.0
9594273 16852421 2.0
9594273 15605297 2.0
9594273 4409374 1.0
9594273 4966994 1.0
9594273 9057998 2.0
9594273 4190567 1.0
9594273 12031406 1.0
7065182 17165755 6.0
7065182 8025665 15.0
7065182 18098174 7.0
7065182 16931001 3.0
7065182 17813457 6.0
7065182 1678567 15.0
7065182 17177005 5.0
7065182 4234559 8.0
7065182 16851496 4.0
7065182 14999928 8.0
7065182 4591713 2.0
7065182 17083341 12.0
7065182 17340955 10.0
7065182 7980369 1.0
7065182 8052161 1.0
7065182 4473922 1.0
7065182 16181377 2.0
7065182 6290724 3.0
7065182 14083681 1.0
7065182 16178283 4.0
7065182 4022539 1.0
7065182 16691937 4.0
7065182 17437725 1.0
7065182 8469124 1.0
7065182 7980189 1.0
7065182 15480928 2.0
7065182 13953546 1.0
7065182 7431625 1.0
7065182 17058350 1.0
7065182 16699958 1.0
7065182 17019327 1.0
7065182 4099900 1.0
7065182 18425189 1.0
7065182 14540633 1.0
7065182 11826171 3.0
7065182 10673895 1.0
7065182 18500988 2.0
7065182 16475849 1.0
7065182 4966994 2.0
7065182 18551732 1.0
7065182 15005403 2.0
7065182 17975547 1.0
7065182 9612903 1.0
7065182 14214039 5.0
7065182 17454636 2.0
7065182 10921106 1.0
7065182 10784285 1.0
7065182 16541149 2.0
7065182 16345627 1.0
7065182 15594113 1.0
7065182 4411542 1.0
7065182 17813006 1.0
7065182 4214582 1.0
7065182 4514494 1.0
7065182 10340880 1.0
7065182 8019816 2.0
7065182 11889676 1.0
7065182 7977834 1.0
7065182 10119916 1.0
7065182 9457719 1.0
7065182 8305958 1.0
9965610 4199033 6.0
9965610 5516552 12.0
9965610 15668497 2.0
9965610 16709072 1.0
9965610 8132513 17.0
9965610 5771934 10.0
9965610 7897469 3.0
9965610 4228119 5.0
9965610 12935696 1.0
9965610 17176927 3.0
9965610 6290724 1.0
9965610 8271875 2.0
9965610 9068024 1.0
9965610 16714214 3.0
9965610 9048462 1.0
9965610 4408397 4.0
9965610 7053966 2.0
9965610 19175973 2.0
9965610 11600886 3.0
9965610 17165286 1.0
9965610 14891367 2.0
9965610 9057998 1.0
9965610 17016974 8.0
9965610 7056904 3.0
9965610 7540581 6.0
9965610 17276867 1.0
9965610 16444552 1.0
9965610 4234009 1.0
9965610 11003551 2.0
9965610 13718916 3.0
9965610 4409374 1.0
9965610 5169587 1.0
9965610 16852589 1.0
9965610 16933362 3.0
9965610 17176911 3.0
9965610 14000746 1.0
9965610 7026287 1.0
9965610 12262910 1.0
9965610 9714476 1.0
9965610 5186443 2.0
9965610 14541927 1.0
9965610 7910624 2.0
9965610 5669107 1.0
9965610 4022539 2.0
9965610 18058793 5.0
9965610 6190181 1.0
9965610 10758204 1.0
9965610 9064208 2.0
9965610 10809383 1.0
9965610 16691937 1.0
9965610 12049797 1.0
9965610 9072237 1.0
9965610 16935790 1.0
9965610 17306107 1.0
9965610 6298455 1.0
9965610 17000062 1.0
9965610 10553248 1.0
9965610 7025064 1.0
9965610 4884579 1.0
9965610 17110007 1.0
9965610 10702736 1.0
8271875 1646076 5.0
8271875 14214039 3.0
8271875 16852589 10.0
8271875 11476614 2.0
8271875 18551732 23.0
8271875 10728333 1.0
8271875 7058243 19.0
8271875 16952691 1.0
8271875 14726069 1.0
8271875 19361427 1.0
8271875 18464581 3.0
8271875 1622901 1.0
8271875 17454636 12.0
8271875 16851496 3.0
8271875 17022668 6.0
8271875 8025665 1.0
8271875 10553248 2.0
8271875 10728328 1.0
8271875 10682660 1.0
8271875 11362589 2.0
8271875 12474815 2.0
8271875 8271875 1.0
8271875 12935706 1.0
8271875 16851718 2.0
8271875 16851577 3.0
8271875 16950115 2.0
8271875 11362334 1.0
8271875 4966994 1.0
8271875 7025064 1.0
8271875 9235545 1.0
8271875 9154024 1.0
8271875 16709072 2.0
8271875 18545747 1.0
8271875 13557064 1.0
8271875 1678567 1.0
8271875 9062992 1.0
8271875 9239759 1.0
8271875 16560178 1.0
8271875 9077224 1.0
8271875 9057043 1.0
8271875 4665627 1.0
1646076 10581624 2.0
1646076 18545747 3.0
1646076 18551732 6.0
1646076 8025665 2.0
1646076 13714311 2.0
1646076 11476614 2.0
1646076 10921106 8.0
1646076 3979181 1.0
1646076 17087885 4.0
1646076 4966994 3.0
1646076 10728333 14.0
1646076 15672269 3.0
1646076 10728328 12.0
1646076 13557064 10.0
1646076 17022668 6.0
1646076 1678567 2.0
1646076 14493841 1.0
1646076 14492880 4.0
1646076 17276867 2.0
1646076 18464581 2.0
1646076 12928099 1.0
1646076 16851496 1.0
1646076 5966099 1.0
1646076 3886356 1.0
1646076 12474815 1.0
1646076 10276161 1.0
1646076 20443457 1.0
1646076 10612094 2.0
1646076 13727202 2.0
1646076 8271875 1.0
1646076 17454636 3.0
1646076 12122924 1.0
1646076 6611100 2.0
1646076 16195633 1.0
1646076 17379420 2.0
1646076 14726069 1.0
1646076 14655602 3.0
1646076 8161148 1.0
1646076 10600188 1.0
1646076 16342197 1.0
1646076 16561284 1.0
1646076 18232369 2.0
1646076 16851718 1.0
1646076 16852589 1.0
1646076 16167914 2.0
1646076 12871993 1.0
1646076 11362589 1.0
14214039 18538744 9.0
14214039 11362334 8.0
14214039 4966994 16.0
14214039 16851718 2.0
14214039 1678567 1.0
14214039 18464581 1.0
14214039 8802069 3.0
14214039 13557064 1.0
14214039 11003551 3.0
14214039 7065182 2.0
14214039 16345627 1.0
14214039 8271875 1.0
14214039 16852589 6.0
14214039 18545747 1.0
14214039 16931001 3.0
14214039 16471422 1.0
14214039 16540741 2.0
14214039 9429085 1.0
14214039 15488316 2.0
14214039 10728328 1.0
14214039 9238937 1.0
14214039 14999928 1.0
14214039 8814524 2.0
14214039 15722990 1.0
14214039 16578252 4.0
14214039 13714311 1.0
14214039 18098174 2.0
14214039 17165755 1.0
14214039 8019816 2.0
14214039 14328512 1.0
14214039 16709072 2.0
14214039 9034378 1.0
14214039 18106257 1.0
14214039 9870483 1.0
14214039 16541149 1.0
14214039 17340955 1.0
14214039 9057043 1.0
14214039 17380319 1.0
16852589 4311241 1.0
16852589 15800115 25.0
16852589 5935744 1.0
16852589 9237734 2.0
16852589 9235545 5.0
16852589 17323054 12.0
16852589 4749004 12.0
16852589 17435815 11.0
16852589 16924423 13.0
16852589 5859372 23.0
16852589 9057043 19.0
16852589 8912726 2.0
16852589 10017944 1.0
16852589 16361363 3.0
16852589 2650887 8.0
16852589 13836327 17.0
16852589 17177115 4.0
16852589 16691937 2.0
16852589 18570360 2.0
16852589 5966099 1.0
16852589 14334367 1.0
16852589 9961098 3.0
16852589 13764822 2.0
16852589 15732503 3.0
16852589 15732509 5.0
16852589 9097065 2.0
16852589 18500988 2.0
16852589 16913476 1.0
16852589 8132513 1.0
16852589 10784285 1.0
16852589 15468308 1.0
16852589 13953184 1.0
16852589 17016974 2.0
16852589 10809383 1.0
16852589 8993049 1.0
16852589 10964258 1.0
16852589 17357979 1.0
16852589 17639824 1.0
11476614 16709072 1.0
11476614 5754346 1.0
11476614 5319633 4.0
11476614 10339991 2.0
11476614 12805363 5.0
11476614 17068730 1.0
11476614 4507955 1.0
11476614 11525714 4.0
11476614 4234016 1.0
11476614 15964206 2.0
11476614 15732485 1.0
11476614 16852421 4.0
11476614 12962772 1.0
11476614 17399735 1.0
11476614 5805651 1.0
11476614 7313896 2.0
11476614 14374534 2.0
18551732 10728333 4.0
18551732 7058243 8.0
18551732 8271875 7.0
18551732 17454636 7.0
18551732 10581624 1.0
18551732 13557064 9.0
18551732 16709072 6.0
18551732 16851496 7.0
18551732 18464581 3.0
18551732 17022668 3.0
18551732 10553248 18.0
18551732 17340955 1.0
18551732 10921106 3.0
18551732 8025665 1.0
18551732 14214039 1.0
18551732 10728328 4.0
18551732 16541149 2.0
18551732 11003551 1.0
18551732 16545264 1.0
18551732 12252572 1.0
18551732 1646076 2.0
18551732 16852589 2.0
18551732 16471422 1.0
18551732 5805651 1.0
18551732 16713227 1.0
18551732 13714311 1.0
18551732 11476614 2.0
18551732 18551732 2.0
18551732 9753494 1.0
18551732 16852421 2.0
18551732 17732426 7.0
18551732 8802069 2.0
18551732 16851718 1.0
18551732 1678567 2.0
18551732 17484564 1.0
18551732 15005403 2.0
18551732 16667306 1.0
18551732 15512408 1.0
18551732 12935706 1.0
18551732 16851791 1.0
18551732 12474815 1.0
18551732 16952691 1.0
18551732 17173852 1.0
18551732 9057043 1.0
18551732 11362334 1.0
9612903 14328512 10.0
9612903 4144377 4.0
9612903 4185530 1.0
9612903 17110007 10.0
9612903 9069084 8.0
9612903 4188325 1.0
9612903 5816138 14.0
9612903 13836327 6.0
9612903 17173922 1.0
9612903 9714476 3.0
9612903 18080008 2.0
9612903 15736398 1.0
9612903 6653450 1.0
9612903 9057043 20.0
9612903 15539984 5.0
9612903 9067063 3.0
9612903 9961098 6.0
9612903 9068346 3.0
9612903 16342197 2.0
9612903 9384504 10.0
9612903 15672263 2.0
9612903 15964206 3.0
9612903 4152272 1.0
9612903 10017944 4.0
9612903 15732509 2.0
9612903 5898284 4.0
9612903 4142619 2.0
9612903 19092010 4.0
9612903 5859372 1.0
9612903 8132513 8.0
9612903 10964258 4.0
9612903 12935696 3.0
9612903 4311241 1.0
9612903 17173852 1.0
9612903 15553218 2.0
9612903 4173633 2.0
9612903 15894178 1.0
9612903 7574701 1.0
9612903 17360404 1.0
9612903 7025064 1.0
9612903 7283193 1.0
9612903 18267838 1.0
9612903 6609380 1.0
9612903 6190181 1.0
9612903 9051500 1.0
15810983 10702736 10.0
15810983 9006142 13.0
15810983 12336493 3.0
15810983 17140424 7.0
15810983 11329998 4.0
15810983 12789813 19.0
15810983 16445338 2.0
15810983 12551020 1.0
15810983 11011058 3.0
15810983 9409359 8.0
15810983 9424902 3.0
15810983 10758204 2.0
15810983 16937815 4.0
15810983 16846805 1.0
15810983 16445073 3.0
15810983 12452356 1.0
15810983 12389097 1.0
15810983 10880408 1.0
15810983 11389855 1.0
15810983 8542422 2.0
15810983 2612527 1.0
15810983 16464284 1.0
15810983 7910624 1.0
15810983 8262372 1.0
15810983 5453333 1.0
15810983 12928099 1.0
15810983 10411574 1.0
15810983 8539175 1.0
15810983 17022668 1.0
15810983 19298625 2.0
15810983 10400440 2.0
15810983 3944626 1.0
15810983 10760217 1.0
15810983 17300165 2.0
15810983 14260575 1.0
15810983 8184598 1.0
15810983 17176911 1.0
15810983 11003551 1.0
15810983 16713227 1.0
15810983 9236708 1.0
17165755 15674282 3.0
17165755 18305476 7.0
17165755 17340973 1.0
17165755 13724377 3.0
17165755 14588375 3.0
17165755 15964206 1.0
17165755 5516552 6.0
17165755 14522404 3.0
17165755 18695745 2.0
17165755 12962772 1.0
17165755 4847079 2.0
17165755 8981761 1.0
17165755 5319633 3.0
17165755 15732485 3.0
17165755 14656798 1.0
17165755 15155348 3.0
17165755 14374534 1.0
17165755 17639824 1.0
1679034 16851496 4.0
1679034 17340955 7.0
1679034 17165755 1.0
1679034 8019816 7.0
1679034 17280216 1.0
1679034 1678567 4.0
1679034 8802069 1.0
1679034 16851718 1.0
1679034 16886842 2.0
1679034 17177005 9.0
1679034 7980189 1.0
1679034 17813457 2.0
1679034 9109799 4.0
1679034 3886356 2.0
1679034 7980369 1.0
1679034 16671014 1.0
1679034 18500988 6.0
1679034 17016974 1.0
1679034 15623649 1.0
1679034 8025665 4.0
1679034 6190181 3.0
1679034 9051960 1.0
1679034 9062992 1.0
1679034 16851791 3.0
1679034 17813499 1.0
1679034 11625573 1.0
1679034 7065182 1.0
1679034 18566361 2.0
1679034 12866697 1.0
1679034 16699958 1.0
1679034 9077224 1.0
1679034 13714311 1.0
1679034 11362334 1.0
17340955 14077615 12.0
17340955 7897469 7.0
17340955 10809383 6.0
17340955 14334367 10.0
17340955 9251793 1.0
17340955 9074101 2.0
17340955 4228119 1.0
17340955 4234016 2.0
17340955 6111289 5.0
17340955 5805651 2.0
17340955 4473922 12.0
17340955 16617920 4.0
17340955 15155348 5.0
17340955 17306107 1.0
17340955 4201555 4.0
17340955 16339645 1.0
17340955 4234559 5.0
17340955 15488316 7.0
17340955 5516552 3.0
17340955 15736398 1.0
17340955 5326407 1.0
17340955 5771934 1.0
17340955 17013073 3.0
17340955 6611100 2.0
17340955 9252296 2.0
17340955 15668309 4.0
17340955 9848760 1.0
17340955 4190567 10.0
17340955 15553218 1.0
17340955 4381377 1.0
17340955 13988443 3.0
17340955 9048462 1.0
17340955 4227831 2.0
17340955 17913199 1.0
17340955 12962772 1.0
17340955 17165711 2.0
17340955 4721087 3.0
17340955 18412747 2.0
17340955 13953356 2.0
17340955 15612283 2.0
17340955 15605297 1.0
17340955 9064208 1.0
17340955 17176927 1.0
17340955 16758011 1.0
17340955 5319633 2.0
17340955 11465297 1.0
17340955 17166682 1.0
17340955 17360010 1.0
17340955 16178283 1.0
17340955 8132513 1.0
17340955 5971400 1.0
17340955 17340931 1.0
17340955 16913476 1.0
17340955 8271875 1.0
17340955 16823703 1.0
17340955 16699958 1.0
17340955 17083341 1.0
17340955 13953546 2.0
17340955 9062992 1.0
17340955 15005403 1.0
17340955 8814524 1.0
17340955 4617479 1.0
17340955 9519425 1.0
17340955 4201020 1.0
17340955 17340955 1.0
8019816 3979181 2.0
8019816 7980369 13.0
8019816 9109799 7.0
8019816 14214039 2.0
8019816 17016974 11.0
8019816 4381377 8.0
8019816 14158399 2.0
8019816 7980189 18.0
8019816 3886356 4.0
8019816 16699958 7.0
8019816 16852589 2.0
8019816 18500988 2.0
8019816 9965610 1.0
8019816 16851496 2.0
8019816 17165755 1.0
8019816 19786464 1.0
8019816 4408397 3.0
8019816 14073503 3.0
8019816 4022539 3.0
8019816 14071449 1.0
8019816 17177005 1.0
8019816 17913199 1.0
8019816 15467736 4.0
8019816 18464581 1.0
8019816 9051960 3.0
8019816 11600886 1.0
8019816 5669107 2.0
8019816 4966994 4.0
8019816 7065182 2.0
8019816 16385470 2.0
8019816 10673895 1.0
8019816 17083341 1.0
8019816 15404207 1.0
8019816 12049797 1.0
8019816 9141404 1.0
8019816 19175973 1.0
8019816 16753901 2.0
8019816 9062992 2.0
8019816 8792477 1.0
8019816 9077224 1.0
8019816 16578252 3.0
8019816 18551732 1.0
8019816 11003551 1.0
8019816 8370111 1.0
8019816 8019816 1.0
8019816 10581624 1.0
8019816 10728328 1.0
8019816 13557064 1.0
8019816 10728333 1.0
8019816 4234559 1.0
8019816 2667980 1.0
8019816 17813457 1.0
8019816 14374534 1.0
17280216 11625573 2.0
17280216 17340955 14.0
17280216 18545747 3.0
17280216 15623649 13.0
17280216 3886356 6.0
17280216 18098174 3.0
17280216 12789813 14.0
17280216 16868923 3.0
17280216 10728333 8.0
17280216 17300165 2.0
17280216 12424940 11.0
17280216 10673895 9.0
17280216 17110007 13.0
17280216 4381377 2.0
17280216 17165755 6.0
17280216 9612903 13.0
17280216 7057730 1.0
17280216 8025665 2.0
17280216 17813499 3.0
17280216 8357933 1.0
17280216 16823703 2.0
17280216 8052161 3.0
17280216 17454636 1.0
17280216 17276867 3.0
17280216 4433197 1.0
17280216 16886842 2.0
17280216 1678567 1.0
17280216 5934511 1.0
17280216 13718916 1.0
17280216 16444548 1.0
17280216 16851496 3.0
17280216 12866697 1.0
17280216 16444552 2.0
17280216 9141404 2.0
17280216 14342744 1.0
17280216 5681132 1.0
17280216 8792477 1.0
17280216 12868041 1.0
17280216 8019816 1.0
16540741 15525794 14.0
16540741 16562142 4.0
16540741 16667306 5.0
16540741 17380319 2.0
16540741 17110007 2.0
16540741 10784285 1.0
16540741 16851496 1.0
16540741 16886842 2.0
16540741 18500988 1.0
16540741 19881737 10.0
16540741 9069084 3.0
16540741 15525711 1.0
16540741 9068346 1.0
16540741 17813499 1.0
16540741 6190181 2.0
16540741 9965610 2.0
16540741 4408362 1.0
16540741 16934932 2.0
16540741 8025665 1.0
16540741 17105218 3.0
16540741 18267838 3.0
16540741 9154024 2.0
16540741 17165755 3.0
16540741 17173922 4.0
16540741 17108278 5.0
16540741 10785260 1.0
16540741 1678567 6.0
16540741 17173852 3.0
16540741 16856369 2.0
16540741 17732426 2.0
16540741 7283193 4.0
16540741 10918898 2.0
16540741 9251793 1.0
16540741 9423829 1.0
16540741 12031406 1.0
16540741 9061235 1.0
16540741 16950121 1.0
16540741 18106257 1.0
16540741 9057043 1.0
16540741 7058243 1.0
16540741 18695745 1.0
16540741 16931001 1.0
16540741 5935744 1.0
16540741 15005403 1.0
15525794 15467736 15.0
15525794 15894178 3.0
15525794 5319633 1.0
15525794 6182848 1.0
15525794 17356024 1.0
15525794 8161148 22.0
15525794 10079731 2.0
15525794 17335266 2.0
15525794 8161142 11.0
15525794 16327998 1.0
15525794 16934932 7.0
15525794 10447988 2.0
15525794 16339338 4.0
15525794 15155348 1.0
15525794 16671014 7.0
15525794 8025665 1.0
15525794 9604434 4.0
15525794 9057043 1.0
15525794 15018449 1.0
15525794 17031293 3.0
15525794 9057998 1.0
15525794 15894278 12.0
15525794 9594273 1.0
15525794 16852421 1.0
15525794 9085808 4.0
15525794 6153877 1.0
15525794 10248031 1.0
15525794 4591713 1.0
15525794 15605297 1.0
15525794 9423829 1.0
15525794 15539984 5.0
15525794 16950550 7.0
15525794 4966994 2.0
15525794 16520950 2.0
15525794 9097065 1.0
15525794 5052370 2.0
15525794 15478720 2.0
15525794 13727202 2.0
15525794 16355225 1.0
15525794 17109286 1.0
15525794 17340973 1.0
15525794 4173633 1.0
15525794 6190181 1.0
15525794 16886842 1.0
16562142 16520950 3.0
16562142 17356024 3.0
16562142 16950550 1.0
16562142 17587734 1.0
16562142 18695745 1.0
16562142 5052370 4.0
16562142 17867309 1.0
16562142 12998937 1.0
16562142 17357979 1.0
16562142 16950798 1.0
16562142 5319633 4.0
16562142 16154290 1.0
16562142 14522404 1.0
16562142 15964206 1.0
16562142 5163599 2.0
16562142 20911955 1.0
16562142 6156152 1.0
16562142 16561429 1.0
16667306 18111410 1.0
16667306 17173922 1.0
16667306 20556072 1.0
16667306 17732256 2.0
16667306 17777031 2.0
16667306 11208232 1.0
16667306 18929470 1.0
17067625 16851496 9.0
17067625 16667306 2.0
17067625 14999928 1.0
17067625 8802069 1.0
17067625 9594273 1.0
17067625 1678567 5.0
17067625 14726069 1.0
17067625 16753901 1.0
17067625 16952691 1.0
17067625 15512408 2.0
17067625 9423829 3.0
17067625 16852421 1.0
17067625 4591713 1.0
17067625 12935706 1.0
17067625 10553248 1.0
17067625 16851791 1.0
17067625 16471422 1.0
17067625 16541149 1.0
17067625 18551732 2.0
17067625 15512404 1.0
17067625 7058243 1.0
17067625 15005403 2.0
17067625 11362334 1.0
6623089 16934932 1.0
6623089 10784285 2.0
6623089 17813457 1.0
6623089 16886842 4.0
6623089 17053270 7.0
6623089 15525711 2.0
6623089 5745929 5.0
6623089 4408362 1.0
6623089 16345627 2.0
6623089 17300165 1.0
6623089 16851496 1.0
6623089 15512404 3.0
6623089 17448356 1.0
6623089 9594273 2.0
6623089 1678567 5.0
6623089 12031406 3.0
6623089 8025665 2.0
6623089 16667592 2.0
6623089 16327998 1.0
6623089 16952691 1.0
6623089 16667306 3.0
6623089 15005403 2.0
6623089 11362334 1.0
6623089 9423829 1.0
6623089 4408397 2.0
6623089 16709072 1.0
6623089 6190181 2.0
6623089 17732426 2.0
6623089 12736001 2.0
6623089 10785260 2.0
6623089 10553248 1.0
6623089 18106257 2.0
6623089 17173922 3.0
6623089 18111410 1.0
6623089 16562142 1.0
6623089 7058243 1.0
6623089 17813499 2.0
6623089 18058793 1.0
6623089 17109286 1.0
16934932 16931001 3.0
16934932 18098174 3.0
16934932 16562142 2.0
16934932 15005403 8.0
16934932 17340955 8.0
16934932 16345627 2.0
16934932 17083341 2.0
16934932 17380319 1.0
16934932 9594273 3.0
16934932 16851496 4.0
16934932 17109286 3.0
16934932 14214039 3.0
16934932 4234559 1.0
16934932 4591713 1.0
16934932 1678567 5.0
16934932 15525794 1.0
16934932 17053270 2.0
16934932 16541149 2.0
10784285 15525794 3.0
10784285 15525711 4.0
10784285 17109286 1.0
10784285 9965610 5.0
10784285 17110007 1.0
10784285 9594273 1.0
10784285 4408369 3.0
10784285 9069084 2.0
10784285 15722990 2.0
10784285 14999928 1.0
10784285 14541927 1.0
10784285 15623649 1.0
10784285 9612903 1.0
10784285 6623089 1.0
10784285 17380319 1.0
10784285 18267838 1.0
10784285 16345627 1.0
10784285 4234559 1.0
10784285 19881737 2.0
10784285 9251793 1.0
10784285 17280216 1.0
10784285 17110024 1.0
10784285 4201555 1.0
10784285 5934511 1.0
17383431 10237401 3.0
17383431 8864785 2.0
17383431 16545264 4.0
17383431 17110024 5.0
17383431 12736001 5.0
17383431 17110189 3.0
17383431 10473853 1.0
17383431 16415910 6.0
17383431 17484564 2.0
17383431 6182848 1.0
17383431 15525711 2.0
17383431 15525794 2.0
17383431 15005403 7.0
17383431 15539984 4.0
17383431 16544462 1.0
17383431 17306107 1.0
17383431 9714476 3.0
17383431 9037152 2.0
17383431 18058793 2.0
17383431 16856369 1.0
17383431 9154024 1.0
17383431 8802069 2.0
17383431 17109286 2.0
17383431 11362334 2.0
17383431 6623089 3.0
17383431 14948339 1.0
17383431 4408397 1.0
17383431 16856617 1.0
17383431 6190181 1.0
17383431 15722990 2.0
17383431 1678567 1.0
17383431 10553248 1.0
17383431 16562142 2.0
17383431 17975547 1.0
17383431 17105218 1.0
17383431 16851791 1.0
17383431 3021609 1.0
17383431 15431408 1.0
17383431 10382824 1.0
17383431 14726069 1.0
17383431 10317031 1.0
17383431 9212816 5.0
17383431 17177419 1.0
17383431 16547252 1.0
10237401 8838927 3.0
10237401 16100461 1.0
10237401 17732071 1.0
10237401 17277623 1.0
10237401 8993049 6.0
10237401 9447255 2.0
10237401 17360266 1.0
10237401 9577562 1.0
10237401 17315288 1.0
8864785 7594047 1.0
8864785 14214039 10.0
8864785 13988443 6.0
8864785 4214582 1.0
8864785 4411542 1.0
8864785 4411688 5.0
8864785 13953356 8.0
8864785 15590555 3.0
8864785 10056280 1.0
8864785 8539175 4.0
8864785 5321459 6.0
8864785 14891367 5.0
8864785 18500988 1.0
8864785 8357933 1.0
8864785 5169587 9.0
8864785 5186443 5.0
8864785 12871993 9.0
8864785 18035864 8.0
8864785 6611100 10.0
8864785 10809383 11.0
8864785 8118947 5.0
8864785 4228119 13.0
8864785 16823703 10.0
8864785 4884579 15.0
8864785 4514494 1.0
8864785 7980369 7.0
8864785 6611894 2.0
8864785 13953546 1.0
8864785 4235139 2.0
8864785 14083681 2.0
8864785 16797672 1.0
8864785 3234817 1.0
8864785 16699958 3.0
8864785 9057998 4.0
8864785 5771934 9.0
8864785 16714214 1.0
8864785 17176927 2.0
8864785 4473922 2.0
8864785 8271875 2.0
8864785 14077615 1.0
8864785 7065182 7.0
8864785 17276867 5.0
8864785 12869029 6.0
8864785 7057894 3.0
8864785 4433960 1.0
8864785 9527522 4.0
8864785 14071449 1.0
8864785 15662776 1.0
8864785 15488316 3.0
8864785 15539984 1.0
8864785 15588620 2.0
8864785 16475849 3.0
8864785 15673715 1.0
8864785 5738449 4.0
8864785 4617479 4.0
8864785 15594113 1.0
8864785 7056904 2.0
8864785 4227831 2.0
8864785 9294475 2.0
8864785 8318813 1.0
8864785 18062678 2.0
8864785 4199033 2.0
8864785 10163418 1.0
8864785 15480928 2.0
8864785 14540633 1.0
8864785 8922644 1.0
8864785 9965610 1.0
8864785 16758011 1.0
8864785 8540770 2.0
8864785 14073503 1.0
8864785 20443598 1.0
8864785 13714311 1.0
8864785 18527962 1.0
8864785 15974183 1.0
8864785 3819859 1.0
16545264 12252572 2.0
16545264 9034378 3.0
16545264 9072560 2.0
16545264 10918898 1.0
16545264 9429085 2.0
16545264 4408397 1.0
16545264 17083341 1.0
16545264 14214039 2.0
16545264 17177005 1.0
16545264 12935706 2.0
16545264 18232369 1.0
16545264 16851791 3.0
16545264 19298625 1.0
16545264 3595837 1.0
16545264 12049797 2.0
16545264 7025064 3.0
16545264 16167914 1.0
16545264 17105842 1.0
16545264 9423829 1.0
16545264 18551732 5.0
16545264 18545747 2.0
16545264 13714311 3.0
16545264 16852421 1.0
16545264 11003551 3.0
16545264 17022668 1.0
16545264 8271875 1.0
16545264 10728328 1.0
16545264 12474815 4.0
16545264 12928099 1.0
16545264 13557064 4.0
16545264 18538744 1.0
16545264 14539753 1.0
16545264 10581624 3.0
16545264 16471422 1.0
16545264 10682660 1.0
16545264 9235545 3.0
16545264 17067625 1.0
16545264 16851718 2.0
16545264 16547281 2.0
16545264 17732426 1.0
16545264 16709072 1.0
16545264 17454636 3.0
16545264 10553248 2.0
16545264 11362334 1.0
16545264 8802069 1.0
16545264 18106257 2.0
16545264 18111410 2.0
16545264 7058243 5.0
16545264 18464581 3.0
16545264 5805651 1.0
16545264 16560178 1.0
16545264 17373283 1.0
16545264 13028455 1.0
16545264 9239759 1.0
16545264 10756813 1.0
16545264 19835787 1.0
17110024 17335266 6.0
17110024 17340973 5.0
17110024 11359482 4.0
17110024 6111289 3.0
17110024 17663944 1.0
17110024 4185530 2.0
17110024 15964206 2.0
17110024 4812481 1.0
17110024 4201020 1.0
17110024 4591713 1.0
17110024 17639824 3.0
17110024 11362589 5.0
17110024 5898284 2.0
17110024 2505266 2.0
17110024 4515496 1.0
17110024 9519425 2.0
17110024 4228105 1.0
17110024 4227880 1.0
17110024 16561429 2.0
17110024 17587734 1.0
17110024 9037152 2.0
17110024 13003574 1.0
17110024 17031293 2.0
17110024 4507955 1.0
12736001 19298625 4.0
12736001 11329998 2.0
12736001 16445338 4.0
12736001 19017386 5.0
12736001 15522152 5.0
12736001 14617508 2.0
12736001 16026677 2.0
12736001 9051960 4.0
12736001 2964760 1.0
12736001 17087885 2.0
12736001 16415910 1.0
12736001 9351843 2.0
12736001 17353986 1.0
12736001 15770140 1.0
12736001 17075832 1.0
12736001 16561660 1.0
12736001 14723506 1.0
17110189 4201020 26.0
17110189 4228105 10.0
17110189 4665627 20.0
17110189 4721087 1.0
17110189 9037152 1.0
17110189 4227880 5.0
17110189 11362334 9.0
17110189 9519425 1.0
17110189 17639824 1.0
17110189 18720819 1.0
17110189 16578252 2.0
17110189 17340973 2.0
17110189 9085808 2.0
17110189 4190567 1.0
17110189 11359482 2.0
18106257 15556861 1.0
18106257 10553248 15.0
18106257 17383431 2.0
18106257 17809869 3.0
18106257 15005403 1.0
18106257 16992171 1.0
18106257 15513540 3.0
18106257 12598741 1.0
18106257 6623089 7.0
18106257 16709072 2.0
18106257 7058243 4.0
18106257 11841664 1.0
18106257 18545747 2.0
18106257 17854345 1.0
18106257 14214039 2.0
18106257 9238937 2.0
18106257 16886842 1.0
18106257 4408397 3.0
18106257 16562142 5.0
18106257 17358864 5.0
18106257 14071613 1.0
18106257 17053270 2.0
18106257 17813499 1.0
18106257 17736641 1.0
18106257 18058793 5.0
18106257 17732426 1.0
18106257 10792336 2.0
18106257 12736001 1.0
18106257 10240382 1.0
18106257 16347283 1.0
18106257 14726069 3.0
18106257 8271875 1.0
18106257 8802069 3.0
18106257 16851718 4.0
18106257 19835787 1.0
18106257 16545264 2.0
18106257 11362334 1.0
18106257 4324567 1.0
18106257 17108278 2.0
18106257 7025064 1.0
18106257 16950115 1.0
18106257 9239759 1.0
18106257 1678567 4.0
18106257 16560178 1.0
18106257 9594273 1.0
18106257 6190181 1.0
18106257 17173922 1.0
18106257 17105218 1.0
18106257 16540741 2.0
18106257 9612903 2.0
18106257 15525794 1.0
15556861 16972043 2.0
15556861 16856369 4.0
15556861 18106257 5.0
15556861 8814524 6.0
15556861 18538744 1.0
15556861 17110189 2.0
15556861 17110024 6.0
15556861 16547252 1.0
15556861 7540581 2.0
15556861 15028907 1.0
15556861 9768166 1.0
15556861 17306107 2.0
15556861 19881737 2.0
15556861 9251793 1.0
15556861 10240382 1.0
15556861 12736001 1.0
15556861 12390459 1.0
15556861 9252296 1.0
15556861 9154024 3.0
15556861 7283193 1.0
15556861 18305476 1.0
15556861 14539753 1.0
15556861 17383431 1.0
15556861 15315491 1.0
15556861 16935790 1.0
10553248 4727546 2.0
10553248 18551732 22.0
10553248 18232369 1.0
10553248 17022668 6.0
10553248 17454636 10.0
10553248 14493841 1.0
10553248 16952691 3.0
10553248 1678567 5.0
10553248 16667592 3.0
10553248 4966994 2.0
10553248 7058243 4.0
10553248 10411574 1.0
10553248 16561284 1.0
10553248 11841664 1.0
10553248 4850409 1.0
10553248 5764924 2.0
10553248 13842372 2.0
10553248 4017464 1.0
10553248 20443362 3.0
10553248 17355864 2.0
10553248 6702943 1.0
10553248 4127096 2.0
10553248 6446394 1.0
10553248 20556072 1.0
10553248 14328512 1.0
10553248 16561224 1.0
10553248 16713227 1.0
10553248 8802069 1.0
10553248 1646076 1.0
10553248 16852421 1.0
10553248 17165755 1.0
10553248 10728333 1.0
10553248 7025064 1.0
10553248 11003551 1.0
10553248 16545264 1.0
10553248 9594273 1.0
10553248 19190681 1.0
10553248 10553248 1.0
17809869 18076102 2.0
15005403 6156152 1.0
15005403 5993765 3.0
15005403 9103732 1.0
15005403 16405545 1.0
15005403 17356024 5.0
15005403 20911955 1.0
15005403 16520950 4.0
15005403 5163599 1.0
15005403 17589475 1.0
15005403 17854345 1.0
15005403 16154290 1.0
15005403 5052370 4.0
15005403 20911961 2.0
15005403 16950550 1.0
15005403 15964206 1.0
15005403 15823055 1.0
15005403 18305476 1.0
15005403 17587734 1.0
10581624 13743125 1.0
10581624 16950097 3.0
10581624 14651659 2.0
10581624 15522152 2.0
10581624 16863538 1.0
10581624 5936935 1.0
10581624 17334530 2.0
10581624 17358891 1.0
10581624 10702736 2.0
10581624 9409359 3.0
10581624 16026677 2.0
10581624 11017761 1.0
10581624 14342744 2.0
10581624 14329745 1.0
10581624 6298455 1.0
10581624 17300165 1.0
10581624 12122924 2.0
10581624 17854345 1.0
10581624 10964258 1.0
10581624 16545264 1.0
10581624 7058243 1.0
10581624 10728333 1.0
10581624 15516413 1.0
10581624 14579509 1.0
10581624 16547268 1.0
10581624 18464581 1.0
10581624 15623649 1.0
10581624 7700444 1.0
18545747 3979181 1.0
18545747 10728333 6.0
18545747 17373283 1.0
18545747 17022668 3.0
18545747 9238937 2.0
18545747 11362334 8.0
18545747 4966994 14.0
18545747 12252572 1.0
18545747 10581624 6.0
18545747 8357933 1.0
18545747 13714311 6.0
18545747 10728328 6.0
18545747 10921106 8.0
18545747 12928099 2.0
18545747 18464581 11.0
18545747 16852589 9.0
18545747 18551732 6.0
18545747 16709072 2.0
18545747 16851718 1.0
18545747 3886356 1.0
18545747 16952691 2.0
18545747 1678567 3.0
18545747 9034378 2.0
18545747 12935696 2.0
18545747 10553248 1.0
18545747 17454636 2.0
18545747 11362589 3.0
18545747 17177005 1.0
18545747 8025665 4.0
18545747 1646076 3.0
18545747 9077224 1.0
18545747 7058243 2.0
18545747 9072560 2.0
18545747 14214039 2.0
18545747 10682660 1.0
18545747 18538744 1.0
18545747 8019816 1.0
18545747 7025064 1.0
18545747 14726069 6.0
18545747 18232369 1.0
18545747 11003551 5.0
18545747 16851496 1.0
18545747 17854345 1.0
18545747 16852421 1.0
18545747 17165755 1.0
18545747 9965610 2.0
18545747 8271875 1.0
18545747 12935706 1.0
18545747 16578252 1.0
18545747 17110189 1.0
8025665 4173633 11.0
8025665 16934932 3.0
8025665 4227831 1.0
8025665 13953184 1.0
8025665 14334367 2.0
8025665 16361363 1.0
8025665 9519425 13.0
8025665 9604434 9.0
8025665 17535542 1.0
8025665 18720819 2.0
8025665 10079731 1.0
8025665 5319633 6.0
8025665 15155348 2.0
8025665 4228119 1.0
8025665 10017944 1.0
8025665 9057043 1.0
8025665 8132513 6.0
8025665 2650887 1.0
8025665 15539984 3.0
8025665 15525794 2.0
8025665 19092010 1.0
8025665 15612283 1.0
8025665 10964258 1.0
8025665 2505266 10.0
8025665 15018449 9.0
8025665 16709072 3.0
8025665 17639824 4.0
8025665 10785260 2.0
8025665 12935696 1.0
8025665 16617920 3.0
8025665 14374534 1.0
8025665 5163599 10.0
8025665 15964206 5.0
8025665 17031293 4.0
8025665 17340973 3.0
8025665 9085808 6.0
8025665 15894278 1.0
8025665 9521722 1.0
8025665 1805418 1.0
8025665 8496618 1.0
8025665 4665627 1.0
8025665 8271875 1.0
8025665 17105218 2.0
8025665 10323628 1.0
8025665 20911961 1.0
8025665 9714476 1.0
8025665 17435815 1.0
8025665 13003574 1.0
8025665 17663944 1.0
8025665 15732497 1.0
8025665 4234016 1.0
8025665 4201555 1.0
8025665 18538744 1.0
8025665 8025665 1.0
15514582 17324711 10.0
15514582 18098174 1.0
15514582 18545747 23.0
15514582 17854345 5.0
15514582 8752697 1.0
15514582 16347786 1.0
15514582 15467736 12.0
15514582 8710444 1.0
15514582 17537254 1.0
15514582 12989453 2.0
15514582 13834125 6.0
15514582 21300466 4.0
15514582 17732334 4.0
15514582 5794678 1.0
15514582 14034206 7.0
15514582 17357979 3.0
15514582 5900426 1.0
15514582 6317793 1.0
15514582 15548844 2.0
15514582 8253620 1.0
15514582 14492757 4.0
15514582 18111410 1.0
15514582 8496618 4.0
15514582 16578252 1.0
15514582 10728333 3.0
15514582 4664256 1.0
15514582 15672269 1.0
15514582 13564607 5.0
15514582 5462159 2.0
15514582 17140424 3.0
15514582 5786898 1.0
15514582 5684940 1.0
15514582 20151537 3.0
15514582 16422727 2.0
15514582 17379420 4.0
15514582 13557064 2.0
15514582 6154200 1.0
15514582 9753530 1.0
15514582 17589475 2.0
15514582 16910799 2.0
15514582 18501001 1.0
15514582 5760480 2.0
15514582 15519213 3.0
15514582 10612094 3.0
15514582 17913199 2.0
15514582 16385470 6.0
15514582 10447988 2.0
15514582 6572414 1.0
15514582 17038587 5.0
15514582 11073313 1.0
15514582 7388340 1.0
15514582 5769582 1.0
15514582 8065771 1.0
15514582 14319498 1.0
15514582 16950550 2.0
15514582 6723364 1.0
15514582 16350988 1.0
15514582 12474164 1.0
15514582 10781924 2.0
15514582 17942676 1.0
15514582 16167914 1.0
15514582 9753494 1.0
15514582 4591713 1.0
15514582 10209260 1.0
15514582 8864785 1.0
15514582 15365184 1.0
15514582 17654634 1.0
15514582 12122924 3.0
15514582 14493841 1.0
15514582 14492880 1.0
15514582 6153877 1.0
15514582 18149325 1.0
15514582 12279941 1.0
17324711 3813487 2.0
17324711 14492757 2.0
17324711 3944626 1.0
17324711 14077179 23.0
17324711 16547268 1.0
17324711 17068730 3.0
17324711 4215611 2.0
17324711 12962772 1.0
17324711 6317793 1.0
17324711 11525714 3.0
17324711 9424902 1.0
17324711 17053270 2.0
17324711 17659014 2.0
17324711 9083312 1.0
11625573 6610913 4.0
11625573 5794678 3.0
11625573 13727202 4.0
11625573 10728333 16.0
11625573 18464581 10.0
11625573 13557064 19.0
11625573 16578252 12.0
11625573 10323628 1.0
11625573 4966994 3.0
11625573 19048289 10.0
11625573 16388736 7.0
11625573 13564607 10.0
11625573 9480916 1.0
11625573 10339991 7.0
11625573 4199033 2.0
11625573 18566361 1.0
11625573 10728328 11.0
11625573 16852421 2.0
11625573 8496618 2.0
11625573 5805651 1.0
11625573 18084995 8.0
11625573 17913199 3.0
11625573 18538744 4.0
11625573 12474164 5.0
11625573 10276161 1.0
11625573 14493841 1.0
11625573 9714476 2.0
11625573 17276867 1.0
11625573 16339338 1.0
11625573 8710444 1.0
11625573 9423829 1.0
11625573 5164129 2.0
11625573 15028907 1.0
11625573 15478720 3.0
11625573 17177005 1.0
11625573 6611100 2.0
11625573 15672269 1.0
11625573 14726069 1.0
11625573 8161142 1.0
11625573 14492880 1.0
11625573 8161148 3.0
11625573 5966099 2.0
11625573 10079731 1.0
11625573 17379420 1.0
11625573 16195633 1.0
11625573 4665627 1.0
11625573 16340461 1.0
11625573 17340973 1.0
11625573 4917442 1.0
11625573 16405545 1.0
3886356 4230739 5.0
3886356 9766793 4.0
3886356 9796812 4.0
3886356 4241237 32.0
3886356 8066542 5.0
3886356 9813188 2.0
3886356 3497901 2.0
3886356 7829784 1.0
3886356 6702830 2.0
3886356 16977881 3.0
3886356 7026287 1.0
3886356 16720240 4.0
3886356 7690945 3.0
3886356 5836163 5.0
3886356 7828725 2.0
3886356 3347708 5.0
3886356 29 2.0
3886356 4415241 5.0
3886356 16039470 2.0
3886356 6704232 3.0
3886356 11691603 8.0
3886356 7055857 29.0
3886356 16210988 5.0
3886356 16440649 4.0
3886356 4414426 2.0
3886356 9730873 5.0
3886356 7868195 2.0
3886356 14460113 3.0
3886356 5937084 6.0
3886356 16630385 3.0
3886356 14898295 4.0
3886356 11017761 10.0
3886356 16630941 4.0
3886356 4412036 6.0
3886356 14522124 1.0
3886356 8263140 2.0
3886356 16629757 3.0
3886356 8263285 3.0
3886356 17147410 4.0
3886356 15810983 5.0
3886356 4412315 6.0
3886356 16627773 6.0
3886356 3587612 8.0
3886356 7840203 4.0
3886356 4444354 1.0
3886356 7838405 2.0
3886356 6699205 8.0
3886356 9556700 3.0
3886356 9897223 4.0
3886356 7786053 4.0
3886356 5836035 1.0
3886356 5836206 4.0
3886356 8850802 7.0
3886356 7196392 4.0
3886356 5836387 6.0
3886356 4241192 4.0
3886356 8413663 4.0
3886356 5019924 1.0
3886356 16850888 2.0
3886356 4227544 3.0
3886356 16178283 7.0
3886356 4227304 5.0
3886356 3234817 1.0
3886356 5966099 5.0
3886356 8274902 2.0
3886356 9889095 2.0
3886356 5051342 2.0
3886356 5835799 2.0
3886356 11813287 2.0
3886356 10056280 3.0
3886356 4230061 2.0
3886356 8891315 3.0
3886356 8559607 2.0
3886356 5835815 3.0
3886356 5836197 3.0
3886356 16444327 1.0
3886356 8177991 2.0
3886356 16627838 4.0
3886356 12726582 3.0
3886356 16630264 4.0
3886356 8262503 3.0
3886356 7187384 2.0
3886356 8419602 1.0
3886356 3347834 1.0
3886356 8835968 1.0
3886356 3886356 1.0
3886356 16435965 4.0
3886356 16438190 3.0
3886356 8262302 7.0
3886356 4134539 5.0
3886356 9109799 4.0
3886356 16058860 2.0
3886356 9983191 1.0
3886356 11725127 6.0
3886356 14519048 5.0
3886356 3819157 3.0
3886356 16939375 5.0
3886356 8864096 2.0
3886356 8865199 3.0
3886356 16631114 4.0
3886356 16631222 1.0
3886356 16627861 4.0
3886356 15722867 2.0
3886356 14898816 3.0
3886356 11785627 1.0
3886356 8262372 2.0
3886356 8513389 2.0
3886356 8118474 1.0
3886356 11725803 2.0
3886356 4518546 1.0
3886356 15861524 3.0
3886356 16629788 3.0
3886356 16629931 1.0
3886356 15721919 2.0
3886356 8504660 1.0
3886356 9074101 1.0
3886356 8393981 3.0
3886356 15404207 1.0
3886356 16015738 1.0
3886356 8052161 1.0
3886356 17300165 1.0
5734134 16353832 2.0
5734134 18098174 12.0
5734134 8184598 3.0
5734134 13081886 2.0
5734134 8752697 1.0
5734134 17360038 2.0
5734134 15606239 3.0
5734134 3009700 1.0
5734134 5971400 1.0
5734134 11464638 1.0
5734134 9507904 1.0
5734134 17654634 2.0
5734134 6446394 4.0
5734134 12474815 2.0
5734134 5512988 1.0
5734134 16356967 3.0
5734134 5503982 2.0
5734134 4393026 1.0
5734134 3620633 1.0
5734134 3595837 1.0
5734134 18644088 1.0
5734134 7982324 1.0
5734134 8641784 1.0
5734134 14757050 1.0
5734134 10198121 1.0
5734134 9753494 1.0
5734134 15541971 3.0
5734134 10781924 1.0
5734134 12990900 1.0
5734134 2663649 1.0
5734134 9287906 4.0
5734134 13429045 2.0
5734134 16369928 1.0
5734134 8065771 2.0
5734134 17425996 1.0
5734134 8203947 2.0
5734134 13046847 2.0
5734134 7503199 2.0
5734134 4400767 1.0
5734134 5091874 4.0
5734134 12424328 1.0
5734134 19045334 1.0
5734134 5973097 1.0
5734134 7388340 2.0
5734134 9015745 1.0
5734134 21136945 3.0
5734134 8838927 2.0
5734134 3044500 1.0
5734134 2369444 1.0
5734134 12300089 1.0
5734134 8253620 2.0
5734134 16799809 3.0
5734134 9753530 1.0
5734134 16799939 1.0
5734134 11348509 1.0
5734134 5679304 1.0
5734134 9589146 1.0
5734134 13199414 1.0
5734134 11645541 2.0
5734134 3844799 2.0
5734134 13986477 1.0
5734134 16335254 1.0
5734134 5783868 1.0
5734134 17980792 1.0
5734134 8712361 3.0
5734134 12813847 1.0
5734134 7422253 3.0
5734134 8689148 2.0
5734134 8698941 1.0
5734134 8711574 2.0
5734134 16884085 1.0
5734134 16100461 1.0
5734134 13988443 1.0
5734134 15590555 1.0
5734134 17378483 1.0
5734134 17361757 2.0
5734134 5769582 1.0
5734134 2988292 1.0
5734134 15590793 1.0
5734134 3272218 1.0
5734134 17942676 1.0
5734134 3814651 1.0
5734134 14451162 1.0
5734134 14655602 1.0
5734134 17729167 1.0
5734134 13806524 1.0
5734134 19271710 1.0
5734134 16131474 1.0
5734134 6143930 1.0
5734134 17360010 1.0
5734134 10378182 1.0
5734134 21300466 1.0
5734134 8469124 1.0
5734134 17827115 1.0
5734134 16457812 2.0
5734134 8412625 1.0
5734134 16617920 1.0
5734134 9348984 1.0
16353832 4411505 4.0
16353832 16435965 5.0
16353832 17147698 15.0
16353832 7187384 7.0
16353832 8319311 6.0
16353832 8263285 2.0
16353832 16627838 4.0
16353832 16883909 14.0
16353832 16630941 2.0
16353832 17355757 1.0
16353832 15722867 5.0
16353832 8118474 8.0
16353832 5937084 7.0
16353832 15548844 1.0
16353832 8262302 3.0
16353832 16782830 12.0
16353832 16448983 1.0
16353832 16058860 1.0
16353832 11725127 2.0
16353832 8877158 1.0
16353832 15721919 2.0
16353832 15639216 1.0
16353832 5671303 1.0
16353832 18648531 1.0
16353832 8262372 2.0
16353832 11691603 1.0
16353832 16629788 1.0
16353832 4412036 1.0
16353832 8262503 1.0
16353832 11788830 1.0
16353832 4514494 1.0
16353832 15636958 1.0
16353832 16571210 1.0
16353832 16484888 1.0
16353832 3010486 1.0
16353832 8263140 4.0
16353832 14898816 1.0
16353832 16039470 1.0
16353832 4518546 2.0
16353832 17352824 1.0
16353832 19045334 2.0
16353832 8687096 1.0
16353832 14319498 1.0
16353832 8993049 1.0
16353832 16444327 1.0
16353832 16630385 1.0
16353832 9983191 1.0
16353832 3765735 1.0
16353832 16627861 1.0
16353832 14522124 1.0
16353832 4117305 1.0
16353832 19880680 1.0
16353832 8539175 1.0
16353832 16223537 1.0
16353832 16631114 1.0
16353832 16438190 1.0
8752697 4617479 5.0
8752697 13081886 1.0
8752697 18098174 1.0
8752697 5369028 1.0
8752697 3046503 7.0
8752697 10728318 3.0
8752697 10323628 10.0
8752697 3281684 1.0
8752697 12634154 7.0
8752697 4523584 4.0
8752697 3498479 24.0
8752697 3945394 5.0
8752697 4453485 9.0
8752697 3945246 6.0
8752697 2369444 1.0
8752697 6011278 1.0
8752697 10872426 4.0
8752697 4506509 4.0
8752697 3436420 2.0
8752697 3420915 2.0
8752697 3762317 1.0
8752697 4414163 6.0
8752697 6445994 1.0
8752697 10459723 9.0
8752697 3945225 12.0
8752697 10329208 5.0
8752697 4523803 2.0
8752697 10059655 11.0
8752697 3946166 1.0
8752697 3945756 5.0
8752697 9408003 2.0
8752697 10119916 1.0
8752697 6591182 2.0
8752697 16361363 3.0
8752697 9428865 2.0
8752697 3729496 1.0
8752697 7700444 1.0
8752697 17176767 3.0
8752697 12293334 1.0
8752697 3928522 1.0
8752697 9643439 1.0
8752697 9372642 1.0
8752697 10716080 2.0
8752697 14655602 2.0
8752697 11217208 2.0
8752697 11013351 1.0
8752697 10281116 1.0
8752697 15672269 1.0
8752697 10418394 1.0
8752697 19508873 4.0
8752697 16353832 1.0
8752697 16335254 1.0
8752697 5134110 2.0
8752697 10563755 2.0
8752697 9753530 1.0
8752697 7557604 1.0
8752697 7422595 1.0
8752697 14760757 1.0
8752697 9641919 1.0
8752697 6290724 1.0
8752697 7982324 1.0
8752697 7476468 1.0
8752697 10202724 1.0
4617479 16823703 4.0
4617479 15588620 3.0
4617479 7980189 3.0
4617479 4214582 3.0
4617479 4884579 14.0
4617479 7594047 1.0
4617479 18035864 7.0
4617479 14077615 6.0
4617479 10809383 15.0
4617479 7980369 7.0
4617479 6611100 2.0
4617479 4346154 2.0
4617479 15488316 3.0
4617479 4228119 13.0
4617479 10339991 3.0
4617479 13988443 2.0
4617479 14334367 1.0
4617479 13953356 5.0
4617479 10056280 1.0
4617479 15590555 2.0
4617479 4411688 3.0
4617479 8539175 3.0
4617479 5321459 5.0
4617479 17176911 1.0
4617479 5169587 3.0
4617479 14891367 5.0
4617479 14540633 4.0
4617479 14071613 3.0
4617479 8118947 7.0
4617479 8864785 5.0
4617479 4473922 1.0
4617479 12871993 7.0
4617479 18062678 5.0
4617479 16475849 3.0
4617479 17276867 3.0
4617479 5186443 4.0
4617479 18500988 3.0
4617479 4514494 2.0
4617479 14083681 9.0
4617479 5669107 1.0
4617479 7802210 1.0
4617479 7026287 3.0
4617479 15480928 4.0
4617479 16797672 3.0
4617479 5738449 5.0
4617479 17300165 1.0
4617479 4199033 1.0
4617479 15474790 1.0
4617479 14214039 3.0
4617479 7065182 4.0
4617479 11889676 1.0
4617479 16699958 2.0
4617479 6611894 7.0
4617479 5771934 2.0
4617479 16709072 1.0
4617479 4617479 1.0
4617479 8922644 1.0
4617479 4235139 1.0
4617479 14000746 2.0
4617479 8318813 1.0
4617479 4433960 1.0
4617479 15974183 1.0
4617479 4227831 2.0
4617479 7057894 4.0
4617479 12869029 5.0
4617479 19175973 1.0
4617479 4411542 1.0
4617479 4234016 1.0
4617479 9057998 2.0
4617479 8271875 1.0
4617479 4234009 1.0
4617479 15421363 1.0
4617479 14082322 1.0
4617479 9251793 1.0
4617479 4201555 1.0
10018260 18341449 5.0
10018260 9798791 2.0
10018260 3814853 5.0
10018260 17324637 1.0
10018260 15585114 1.0
10018260 4901087 1.0
10018260 17378483 2.0
10018260 11257084 1.0
10018260 14260575 2.0
10018260 4398543 1.0
10018260 8884212 3.0
10018260 15048530 1.0
10018260 11261332 2.0
10018260 17591442 2.0
10018260 19143114 3.0
10018260 9845997 1.0
10018260 13858797 1.0
10018260 8340950 1.0
10018260 17176819 1.0
10018260 12498338 2.0
10018260 16051878 2.0
10018260 20370716 3.0
10018260 13210358 2.0
10018260 16399845 2.0
10018260 8069365 2.0
10018260 8184598 1.0
10018260 10400440 1.0
10018260 19017386 1.0
10018260 12832017 1.0
10018260 10540188 1.0
10018260 5474852 2.0
10018260 17125520 1.0
10018260 17827115 3.0
10018260 17012001 1.0
10018260 8065771 1.0
10018260 5734134 1.0
10018260 15547235 1.0
10018260 12813847 1.0
10018260 17328632 1.0
10018260 14948339 1.0
10018260 4422289 1.0
10018260 17150791 1.0
10018260 14760757 3.0
10018260 8712361 3.0
10018260 10955244 1.0
10018260 19395500 2.0
10018260 10658673 1.0
10018260 8711574 1.0
10018260 2772093 1.0
10018260 8065380 6.0
10018260 17671219 1.0
10018260 17038587 1.0
10018260 13722516 1.0
10018260 7431625 1.0
10018260 7467027 2.0
10018260 3820148 1.0
10018260 17639784 1.0
10018260 16685117 2.0
10018260 7388340 2.0
10018260 3712893 1.0
10018260 16978882 1.0
10018260 16799939 1.0
10018260 8932110 1.0
10018260 15829660 3.0
10018260 17361566 1.0
10018260 3235409 1.0
10018260 5791548 1.0
10018260 2439067 1.0
10018260 10827212 1.0
10018260 9811608 2.0
10018260 7429933 1.0
10018260 17379372 2.0
10018260 5700090 2.0
10018260 7449767 2.0
10018260 10922020 1.0
10018260 17729167 2.0
10018260 11788830 2.0
10018260 3650006 1.0
10018260 11003707 1.0
10018260 14519756 2.0
10018260 5691934 1.0
10018260 15985265 1.0
10018260 8461082 2.0
10018260 8582134 1.0
10018260 10842099 1.0
10018260 21220994 1.0
10018260 8469124 2.0
10018260 19046339 2.0
10018260 17729110 1.0
10018260 2854715 1.0
10018260 19101351 2.0
10018260 3815483 1.0
10018260 13038489 1.0
10018260 5591201 1.0
10018260 17654617 1.0
10018260 15632120 1.0
10018260 2920061 1.0
10018260 13046354 1.0
10018260 4127944 1.0
10018260 5708994 1.0
10018260 20479959 1.0
10018260 8640212 2.0
10018260 17488886 2.0
10018260 18648531 1.0
10018260 17425996 1.0
10018260 4721538 1.0
10018260 4985759 1.0
10018260 8253620 1.0
10018260 16686371 1.0
10018260 8069432 1.0
10018260 3043970 1.0
10018260 14818307 1.0
10018260 16115575 1.0
10018260 18264509 1.0
10018260 8546775 1.0
10018260 11011058 1.0
10018260 16937815 1.0
10018260 16838915 1.0
10018260 10842047 1.0
10018260 15680292 1.0
10018260 17378548 1.0
10018260 20443544 1.0
10018260 2979675 1.0
15606239 13369670 1.0
15606239 18142558 2.0
15606239 13365464 6.0
15606239 3793760 8.0
15606239 15732471 4.0
15606239 6300434 7.0
15606239 8951591 1.0
15606239 16051878 1.0
15606239 6317793 8.0
15606239 11278919 11.0
15606239 16195633 3.0
15606239 17813001 5.0
15606239 11306294 3.0
15606239 2669331 4.0
15606239 8566140 6.0
15606239 6143930 1.0
15606239 15568333 1.0
15606239 16699958 2.0
15606239 15480928 1.0
15606239 10340880 3.0
15606239 8572353 1.0
15606239 10351681 2.0
15606239 17384874 2.0
15606239 15605301 4.0
15606239 12031406 1.0
15606239 17756162 2.0
15606239 3027876 6.0
15606239 19132527 1.0
15606239 16405545 4.0
15606239 16484888 1.0
15606239 6597872 1.0
15606239 7422595 1.0
15606239 11018254 1.0
15606239 17019327 1.0
15606239 19271710 3.0
15606239 7980369 1.0
15606239 9287906 1.0
15606239 6133702 1.0
15606239 9585013 3.0
15606239 9039416 2.0
15606239 5590611 1.0
15606239 15606239 1.0
15606239 6061068 1.0
15606239 16339645 1.0
15606239 7421507 1.0
15606239 17177115 1.0
15606239 11946903 1.0
15606239 10710503 1.0
15606239 9237370 1.0
15606239 6011278 1.0
15606239 867393 2.0
16713231 5791548 1.0
16713231 4617479 2.0
16713231 8710444 1.0
16713231 20443544 1.0
9753530 5783868 5.0
9753530 13674287 16.0
9753530 11639192 3.0
9753530 8007556 8.0
9753530 3414508 9.0
9753530 3622234 2.0
9753530 14154154 5.0
9753530 19786464 2.0
9753530 5480553 2.0
9753530 15250080 1.0
9753530 16318521 2.0
9753530 5559657 2.0
9753530 13836327 1.0
9753530 15334461 1.0
9753530 4700182 4.0
9753530 14495367 1.0
9753530 17176781 1.0
9753530 13167025 1.0
17379360 6317793 1.0
17379360 14077179 1.0
17379360 16561224 1.0
17379360 13749806 1.0
16335254 16353832 3.0
16335254 5734134 3.0
16335254 18098174 17.0
16335254 5134110 1.0
16335254 17378483 1.0
16335254 19508873 1.0
16335254 13722516 1.0
16335254 17437719 1.0
16335254 13081886 2.0
16335254 11464638 1.0
16335254 20479959 1.0
16335254 6446394 4.0
16335254 10945795 2.0
16335254 7982324 2.0
16335254 17897230 1.0
16335254 17654634 4.0
16335254 5512988 3.0
16335254 15541971 1.0
16335254 14034206 1.0
16335254 15639294 1.0
16335254 15606239 1.0
16335254 17784367 1.0
16335254 11146422 1.0
16335254 12424328 1.0
16335254 10418394 1.0
16335254 15517247 2.0
16335254 16571210 1.0
16335254 15636958 1.0
16335254 15639216 2.0
16335254 15639331 1.0
16335254 12990900 1.0
16335254 15672269 1.0
16335254 9287906 1.0
16335254 13429045 1.0
16335254 8319311 3.0
16335254 14127447 2.0
16335254 19088042 1.0
16335254 7388340 1.0
16335254 5091874 3.0
16335254 7168356 5.0
16335254 6494382 2.0
16335254 11135340 3.0
16335254 6494274 1.0
16335254 19045334 1.0
16335254 16799939 2.0
16335254 13422280 1.0
16335254 21136945 1.0
16335254 2379529 1.0
16335254 17379372 1.0
16335254 16799809 1.0
16335254 19395500 3.0
16335254 16848497 1.0
16335254 8253620 1.0
16335254 9585145 2.0
16335254 18142558 1.0
16335254 13038489 1.0
16335254 8711574 1.0
16335254 9761454 1.0
16335254 17326218 1.0
16335254 9513911 1.0
16335254 11645541 1.0
16335254 15605987 1.0
16335254 16100461 1.0
16335254 12667895 1.0
16335254 8689674 1.0
16335254 6572414 1.0
16335254 2979486 1.0
16335254 17038587 1.0
16335254 5973097 1.0
16335254 14077179 1.0
16335254 17176808 1.0
12868041 16937815 1.0
12868041 11465297 4.0
12868041 12138418 1.0
12868041 11216417 10.0
12868041 7982896 3.0
12868041 7612147 7.0
12868041 14127447 8.0
12868041 16348875 2.0
12868041 14757992 10.0
12868041 15601640 1.0
12868041 12031406 2.0
12868041 17340931 6.0
12868041 8310087 3.0
12868041 19091931 2.0
12868041 12866697 6.0
12868041 2660767 4.0
12868041 16978882 12.0
12868041 8451818 2.0
12868041 17360262 2.0
12868041 18098174 1.0
12868041 10673895 1.0
12868041 17125520 1.0
12868041 11257084 6.0
12868041 16339645 3.0
12868041 14756061 2.0
12868041 14914182 1.0
12868041 16181130 1.0
12868041 16444548 1.0
12868041 17360296 2.0
12868041 4422289 1.0
12868041 3043970 3.0
12868041 6978516 1.0
12868041 12299647 1.0
12868041 11389855 1.0
12868041 14758420 1.0
12868041 16444552 1.0
12868041 16484888 1.0
17380319 8025665 4.0
17380319 1678567 12.0
17380319 18098174 4.0
17380319 4591713 2.0
17380319 17340955 16.0
17380319 14999928 1.0
17380319 18551732 6.0
17380319 17109286 2.0
17380319 16345627 2.0
17380319 18267838 1.0
17380319 7283193 1.0
17380319 18464581 3.0
17380319 8802069 2.0
17380319 16851496 2.0
17380319 16931001 3.0
17380319 17165755 1.0
17380319 17083341 1.0
17380319 10784285 1.0
17380319 6190181 1.0
17380319 16578252 1.0
17380319 14214039 2.0
17380319 4408369 1.0
17380319 17067625 1.0
17380319 13714311 1.0
17380319 16541149 1.0
17380319 17975547 1.0
17380319 16671014 1.0
17380319 17110007 1.0
17380319 17280216 1.0
17380319 8814524 1.0
17380319 9068346 1.0
17380319 17454636 1.0
16931001 17380319 2.0
16931001 17165755 1.0
16931001 7065182 4.0
16931001 18098174 8.0
16931001 17454636 8.0
16931001 12474815 1.0
16931001 12868041 1.0
16931001 9594273 5.0
16931001 14999928 2.0
16931001 8025665 2.0
16931001 16562142 4.0
16931001 4234559 3.0
16931001 16851496 1.0
16931001 1678567 5.0
16931001 16345627 1.0
16931001 9057043 2.0
16931001 4966994 2.0
16931001 10784285 1.0
16931001 10682660 1.0
16931001 17484564 1.0
16931001 7025064 5.0
16931001 15005403 3.0
16931001 16578252 5.0
16931001 10785260 1.0
16931001 15722990 2.0
16931001 16540741 1.0
16931001 7057730 1.0
16931001 8814524 2.0
16931001 16671014 1.0
16931001 18551732 3.0
16931001 17083341 1.0
16931001 14214039 1.0
16931001 12031406 1.0
16931001 10581624 1.0
16931001 17173922 1.0
16931001 4408369 1.0
16931001 16886842 1.0
16931001 16934932 1.0
16931001 4591713 1.0
4234559 16931001 4.0
4234559 17454636 4.0
4234559 18098174 7.0
4234559 1678567 4.0
4234559 8025665 4.0
4234559 17083341 2.0
4234559 18500988 1.0
4234559 14334367 2.0
4234559 6190181 1.0
4234559 9965610 2.0
4234559 17165755 1.0
4234559 15722990 1.0
4234559 7065182 3.0
4234559 14214039 5.0
4234559 9064208 1.0
4234559 15512408 1.0
4234559 16851496 2.0
4234559 17975547 4.0
4234559 10784285 2.0
4234559 16671014 1.0
4234559 17177005 1.0
4234559 15005403 1.0
4234559 4591713 2.0
4234559 18106257 1.0
4234559 9594273 2.0
4234559 17340955 1.0
4234559 16345627 1.0
4234559 8814524 2.0
17454636 11003551 1.0
17454636 10553248 19.0
17454636 18551732 9.0
17454636 12474815 4.0
17454636 4966994 2.0
17454636 17173922 12.0
17454636 16952691 6.0
17454636 7058243 3.0
17454636 17173852 11.0
17454636 19835787 2.0
17454636 17732426 8.0
17454636 19361427 2.0
17454636 17484564 1.0
17454636 18106257 1.0
17454636 10728328 1.0
17454636 15512404 4.0
17454636 15005403 6.0
17454636 14726069 1.0
17454636 13557064 1.0
17454636 8271875 2.0
17454636 16709072 1.0
17454636 10411574 1.0
17454636 4408397 1.0
17454636 6190181 3.0
17454636 16544462 1.0
17454636 16667592 4.0
17454636 15722990 1.0
17454636 17435815 1.0
17454636 17165755 1.0
17454636 1678567 4.0
17454636 17022668 2.0
17454636 16952665 2.0
17454636 15512408 1.0
17454636 14656798 1.0
17454636 10240382 1.0
17454636 16852421 1.0
17454636 9154024 1.0
17454636 16950121 1.0
17454636 9072560 1.0
17454636 16562142 1.0
1678567 14586769 3.0
1678567 16545113 4.0
1678567 16952691 5.0
1678567 16670540 1.0
1678567 16547252 5.0
1678567 16667592 5.0
1678567 17448356 4.0
1678567 13652117 16.0
1678567 10553248 1.0
1678567 9057043 1.0
1678567 16952665 1.0
1678567 10238739 1.0
1678567 15894178 1.0
1678567 1678567 2.0
4591713 1678567 15.0
4591713 17380319 3.0
4591713 18098174 6.0
4591713 12928099 1.0
4591713 14999928 1.0
4591713 17340955 9.0
4591713 9594273 7.0
4591713 17813499 2.0
4591713 16345627 11.0
4591713 16578252 1.0
4591713 8025665 3.0
4591713 17165755 1.0
4591713 7065182 3.0
4591713 8814524 1.0
4591713 8802069 1.0
4591713 18551732 1.0
4591713 16851496 5.0
4591713 16671014 2.0
4591713 17083341 8.0
4591713 10785260 1.0
4591713 17177005 2.0
4591713 19881737 1.0
4591713 4201020 1.0
4591713 17975547 1.0
4591713 15525794 1.0
4591713 16886842 1.0
4591713 17053270 1.0
4591713 17105218 1.0
4591713 15722990 1.0
17110007 9067063 3.0
17110007 9714476 1.0
17110007 4390116 3.0
17110007 15732509 6.0
17110007 9057043 20.0
17110007 14328512 16.0
17110007 4173633 1.0
17110007 5816138 11.0
17110007 4337398 2.0
17110007 4142619 4.0
17110007 10017944 9.0
17110007 9069084 11.0
17110007 19092010 4.0
17110007 6049565 4.0
17110007 9384504 11.0
17110007 18500988 2.0
17110007 8132513 12.0
17110007 9961098 11.0
17110007 13836327 3.0
17110007 17535542 4.0
17110007 12935696 5.0
17110007 15539984 3.0
17110007 5859372 1.0
17110007 9068024 1.0
17110007 15736398 2.0
17110007 5935744 1.0
17110007 16947349 4.0
17110007 18302931 1.0
17110007 15964206 5.0
17110007 16520950 1.0
17110007 16561284 3.0
17110007 9612903 4.0
17110007 4311241 1.0
17110007 17654514 1.0
17110007 15894178 1.0
17110007 9068346 2.0
17110007 4144377 2.0
17110007 4185530 1.0
17110007 5898284 1.0
17110007 16924423 1.0
17110007 5782947 1.0
17110007 8052161 1.0
16886842 16758011 5.0
16886842 15605297 1.0
16886842 9085808 3.0
16886842 16671014 4.0
16886842 17031293 3.0
16886842 9604434 5.0
16886842 15525794 6.0
16886842 13411394 1.0
16886842 17340973 1.0
16886842 15467736 1.0
16886842 4409374 2.0
16886842 4591713 2.0
16886842 9068346 5.0
16886842 9069084 6.0
16886842 6182848 1.0
16886842 9521722 1.0
16886842 4173633 4.0
16886842 15525711 1.0
16886842 10447988 1.0
16886842 8709865 1.0
16886842 10784285 1.0
9069084 16540741 1.0
9069084 17109286 2.0
9069084 14999928 3.0
9069084 16934932 2.0
9069084 20172310 4.0
9069084 10785260 4.0
9069084 18551732 24.0
9069084 15722990 8.0
9069084 1678567 5.0
9069084 6190181 1.0
9069084 16345627 5.0
9069084 16851496 6.0
9069084 15005403 3.0
9069084 16562142 4.0
9069084 17340955 3.0
9069084 16671014 1.0
9069084 17105218 1.0
9069084 7025064 3.0
9069084 17454636 6.0
9069084 17380319 2.0
9069084 14214039 2.0
9069084 4591713 3.0
9069084 9057043 1.0
9069084 9384504 1.0
9069084 9067063 2.0
9069084 8271875 1.0
9069084 9423829 1.0
9069084 16541149 1.0
9069084 9594273 4.0
9069084 17083341 1.0
9069084 16578252 1.0
9069084 17736641 3.0
9069084 17022668 1.0
9069084 17383431 1.0
9069084 18695745 1.0
17109286 4199033 1.0
17109286 7897469 1.0
17109286 17306107 18.0
17109286 16935790 14.0
17109286 15590555 1.0
17109286 17360266 7.0
17109286 14334367 3.0
17109286 9091922 18.0
17109286 5319633 2.0
17109286 4228105 1.0
17109286 16758011 1.0
17109286 9519425 16.0
17109286 6188181 2.0
17109286 13007383 1.0
17109286 16934932 1.0
17109286 9051500 2.0
17109286 16852421 3.0
17109286 19989037 4.0
17109286 3272218 1.0
17109286 9067063 1.0
17109286 17105218 1.0
17109286 17535542 1.0
17109286 4473922 2.0
17109286 16617920 6.0
17109286 17340955 1.0
19881737 17356024 6.0
19881737 16443509 28.0
19881737 2650887 4.0
19881737 10792336 8.0
19881737 17356442 6.0
19881737 10758204 7.0
19881737 17660233 2.0
19881737 8801736 10.0
19881737 17379298 3.0
19881737 19091931 2.0
19881737 5163599 4.0
19881737 16355225 2.0
19881737 17378648 1.0
19881737 17297936 2.0
19881737 2505266 1.0
19881737 17336347 1.0
19881737 4812481 4.0
19881737 12031406 1.0
19881737 10317031 1.0
19881737 18597845 1.0
19881737 8810141 1.0
19881737 20556072 1.0
19881737 17353986 2.0
19881737 18412747 1.0
19881737 6049565 1.0
19881737 17543765 1.0
16578252 16541149 3.0
16578252 18545747 2.0
16578252 4966994 1.0
16578252 14214039 11.0
16578252 17454636 5.0
16578252 17380319 1.0
16578252 18098174 2.0
16578252 14999928 5.0
16578252 10728333 8.0
16578252 16851496 20.0
16578252 13714311 3.0
16578252 17177005 4.0
16578252 18551732 13.0
16578252 11003551 1.0
16578252 15512408 1.0
16578252 17340955 1.0
16578252 18464581 1.0
16578252 1678567 11.0
16578252 17165755 5.0
16578252 15005403 4.0
16578252 8814524 2.0
16578252 16345627 1.0
16578252 8019816 2.0
16578252 16852589 3.0
16578252 16931001 1.0
16578252 9594273 1.0
16578252 16562142 1.0
16578252 13557064 1.0
16578252 12928099 1.0
16578252 4591713 2.0
16578252 10921106 1.0
16578252 18106257 1.0
16578252 17083341 1.0
16578252 1679034 1.0
16578252 1646076 1.0
4966994 10728333 5.0
4966994 13727202 4.0
4966994 18545747 6.0
4966994 18464581 10.0
4966994 16339338 25.0
4966994 16578252 2.0
4966994 8161142 3.0
4966994 9051960 1.0
4966994 8019816 5.0
4966994 17913199 1.0
4966994 10728328 4.0
4966994 6190181 6.0
4966994 10248031 2.0
4966994 10079731 1.0
4966994 9057998 2.0
4966994 15467736 4.0
4966994 8496618 3.0
4966994 13564607 1.0
4966994 8161148 5.0
4966994 13557064 2.0
4966994 13411394 5.0
4966994 15478720 2.0
4966994 17340973 3.0
4966994 9423829 2.0
4966994 15770140 1.0
4966994 10785260 1.0
4966994 15605297 1.0
4966994 8710444 3.0
4966994 16385470 2.0
4966994 11465297 2.0
4966994 17177005 2.0
4966994 11625573 1.0
4966994 4917442 1.0
4966994 16856539 1.0
4966994 16340461 2.0
4966994 6153877 2.0
4966994 19048289 1.0
11003551 8792477 1.0
11003551 17176911 11.0
11003551 12789813 4.0
11003551 17300165 2.0
11003551 5321459 4.0
11003551 7056904 19.0
11003551 18098174 2.0
11003551 16554856 1.0
11003551 5169587 9.0
11003551 12262910 7.0
11003551 9103732 2.0
11003551 3944626 6.0
11003551 11017761 1.0
11003551 6298455 3.0
11003551 16823703 1.0
11003551 15605297 2.0
11003551 17276867 1.0
11003551 9141404 3.0
11003551 7910624 2.0
11003551 17000062 7.0
11003551 14891367 3.0
11003551 15431408 2.0
11003551 8132513 1.0
11003551 17373283 3.0
11003551 11600886 2.0
11003551 16475849 2.0
11003551 14541927 2.0
11003551 9527522 1.0
11003551 9109799 1.0
11003551 15510288 1.0
11003551 12805363 1.0
11003551 18570360 1.0
11003551 8539175 1.0
11003551 4409374 2.0
11003551 16933362 1.0
11003551 18500988 1.0
11003551 11003551 1.0
11003551 7540581 1.0
11003551 4408397 1.0
11003551 9848760 1.0
11003551 12869029 1.0
11003551 11841664 1.0
11003551 17854345 1.0
11003551 13743125 1.0
11003551 5186443 1.0
10728328 17210906 6.0
10728328 5512988 1.0
10728328 10499711 1.0
10728328 17173922 2.0
10728328 19048289 2.0
10728328 17355864 8.0
10728328 8007556 1.0
10728328 14495367 1.0
10728328 16340977 1.0
10728328 18509063 1.0
10728328 8234099 1.0
10728328 18058793 2.0
10728328 10411574 1.0
10728328 18485293 3.0
10728328 5893912 1.0
10728328 13743125 1.0
10728328 10728333 3.0
10728328 5052370 1.0
10728328 16520950 1.0
10728328 19298644 1.0
10728328 17022668 1.0
10728328 13675374 1.0
13557064 5462159 1.0
13557064 10219170 3.0
13557064 20395646 3.0
13557064 14586769 5.0
13557064 14621584 11.0
13557064 7540581 2.0
13557064 4542433 3.0
13557064 16667592 1.0
13557064 18464581 4.0
13557064 10921106 1.0
13557064 8007556 1.0
13557064 10240382 1.0
13557064 14726069 1.0
13557064 16167914 1.0
13557064 16340998 3.0
13557064 16952648 1.0
13557064 17537254 1.0
13557064 13557064 1.0
13557064 17448356 2.0
13557064 16154290 1.0
13557064 12474164 1.0
13557064 17022668 1.0
13557064 14588375 1.0
10870424 3862443 1.0
10870424 7388340 3.0
10870424 15548844 1.0
10870424 18098174 1.0
10870424 8572353 1.0
10870424 10276161 1.0
10870424 20479904 4.0
10870424 3945756 1.0
10870424 10872426 1.0
10870424 10100020 5.0
10870424 16340977 1.0
10870424 16195633 1.0
10870424 15522152 1.0
10870424 9480916 2.0
10870424 10728318 1.0
10870424 11348509 3.0
10870424 18111410 4.0
10870424 12782494 4.0
10870424 5690425 2.0
10870424 15585114 2.0
10870424 17295912 2.0
10870424 1980134 2.0
10870424 16415910 1.0
10870424 16676038 1.0
10870424 5936935 1.0
10870424 16846902 1.0
10870424 8069478 1.0
10870424 20443544 3.0
10870424 16353832 1.0
10870424 1805669 1.0
10870424 9077224 1.0
10870424 9234420 1.0
10870424 18500988 2.0
10870424 2669844 1.0
10870424 17854345 1.0
10870424 13242252 1.0
10870424 7982307 2.0
10870424 16388736 1.0
10870424 14756061 1.0
10870424 12551020 1.0
10870424 15623649 2.0
10870424 6193472 1.0
10870424 9424902 1.0
10870424 6446394 1.0
10870424 14501257 1.0
10870424 16445073 1.0
10870424 5769582 1.0
10870424 17729347 2.0
10870424 19010160 1.0
10870424 10781924 1.0
10870424 4110483 2.0
10870424 15897280 1.0
10870424 17354414 1.0
10870424 17587730 1.0
10870424 21136945 1.0
10870424 18305433 1.0
15431795 8177199 1.0
15431795 16339645 1.0
15431795 3945756 1.0
15431795 10276161 2.0
15431795 9480916 5.0
15431795 17176808 5.0
15431795 10017931 1.0
15431795 10842099 4.0
15431795 8572353 3.0
15431795 15792643 1.0
15431795 10882750 5.0
15431795 16978882 1.0
15431795 17360282 1.0
15431795 9077224 4.0
15431795 15548844 1.0
15431795 10872426 2.0
15431795 11348509 2.0
15431795 16676038 1.0
15431795 19017386 3.0
15431795 7005145 1.0
15431795 16340977 3.0
15431795 1980134 1.0
15431795 14073503 4.0
15431795 15610774 2.0
15431795 5669107 3.0
15431795 8127390 1.0
15431795 12031406 1.0
15431795 3021609 1.0
15431795 14756061 1.0
15431795 14753815 1.0
15431795 12551020 2.0
15431795 18305433 2.0
15431795 16851791 1.0
15431795 14617508 1.0
15431795 13743125 1.0
15431795 20443362 1.0
15431795 17176819 2.0
15431795 16848587 1.0
15431795 12832017 1.0
15431795 1646076 1.0
15431795 16444754 1.0
15431795 16686371 1.0
8559525 17328632 2.0
8559525 8065771 2.0
8559525 9234420 1.0
8559525 8471817 20.0
8559525 8313802 1.0
8559525 9698907 2.0
8559525 2505266 1.0
8559525 13242336 4.0
8559525 10986253 11.0
8559525 20443362 5.0
8559525 12990900 5.0
8559525 14753815 7.0
8559525 8193545 1.0
8559525 16468935 2.0
8559525 9753418 12.0
8559525 3765735 4.0
8559525 15606239 3.0
8559525 9798791 3.0
8559525 2963280 3.0
8559525 8840343 2.0
8559525 9116228 1.0
8559525 13049485 2.0
8559525 7421507 6.0
8559525 17379372 1.0
8559525 17324637 12.0
8559525 15633329 2.0
8559525 10781924 2.0
8559525 5656152 5.0
8559525 15632120 2.0
8559525 11137808 1.0
8559525 19132527 1.0
8559525 8689148 1.0
8559525 11234536 2.0
8559525 16353832 3.0
8559525 15048530 2.0
8559525 20443501 1.0
8559525 9806510 2.0
8559525 4127096 2.0
8559525 20443571 1.0
8559525 13210358 1.0
8559525 1805669 1.0
8559525 17278502 1.0
8559525 17729973 1.0
8559525 11081239 1.0
8559525 18639459 2.0
8559525 14914182 1.0
8559525 8347613 1.0
8253620 18098174 5.0
8253620 3620633 3.0
8253620 8826198 4.0
8253620 8065771 10.0
8253620 13081886 2.0
8253620 9643439 2.0
8253620 17328632 7.0
8253620 3149791 2.0
8253620 16115575 4.0
8253620 15431795 2.0
8253620 5462159 4.0
8253620 16686371 1.0
8253620 15365184 1.0
8253620 9720614 3.0
8253620 7467027 2.0
8253620 18644088 3.0
8253620 16385470 4.0
8253620 5680013 4.0
8253620 15577444 2.0
8253620 8412625 2.0
8253620 15514582 3.0
8253620 15594113 2.0
8253620 5763407 1.0
8253620 17588623 1.0
8253620 12667895 1.0
8253620 14338439 3.0
8253620 19395500 4.0
8253620 17729161 6.0
8253620 3946166 1.0
8253620 17360038 6.0
8253620 17728922 2.0
8253620 21300466 2.0
8253620 12279941 3.0
8253620 8864785 2.0
8253620 16931001 1.0
8253620 17295912 1.0
8253620 10797407 2.0
8253620 17038587 3.0
8253620 8689674 1.0
8253620 13199414 2.0
8253620 16100461 1.0
8253620 5474852 2.0
8253620 11051740 1.0
8253620 16978882 2.0
8253620 16399845 1.0
8253620 14333371 1.0
8253620 16096934 1.0
8253620 10893103 4.0
8253620 6446394 5.0
8253620 6114695 1.0
8253620 17658978 1.0
8253620 8559525 5.0
8253620 17354392 1.0
8253620 15590555 2.0
8253620 14753815 1.0
8253620 15679639 1.0
8253620 10922928 1.0
8253620 9234420 1.0
8253620 4617479 1.0
8253620 20443544 1.0
8253620 8709865 1.0
8253620 11081239 1.0
8253620 8939384 1.0
8253620 17378483 2.0
8253620 13049485 1.0
8253620 14034206 1.0
8253620 16353832 2.0
8253620 5656152 1.0
8253620 18566501 1.0
8253620 10945795 2.0
8253620 16059134 3.0
8253620 17170215 3.0
8253620 16848587 3.0
8253620 4398543 1.0
8253620 11717030 1.0
8253620 17729020 1.0
8253620 3060480 2.0
8253620 14797760 1.0
8253620 17379372 1.0
8253620 11291653 1.0
8253620 18639459 1.0
8253620 9971209 1.0
8253620 13743125 1.0
8253620 4637677 1.0
8253620 17962513 1.0
8253620 8765298 1.0
3620633 3498479 3.0
3620633 6445994 9.0
3620633 18035864 11.0
3620633 10323628 4.0
3620633 10059655 6.0
3620633 3720037 2.0
3620633 10716080 5.0
3620633 5038920 2.0
3620633 3595837 2.0
3620633 14760757 3.0
3620633 17352470 2.0
3620633 4874953 2.0
3620633 5469039 6.0
3620633 5617164 2.0
3620633 7589765 3.0
3620633 7569260 4.0
3620633 4414163 1.0
3620633 16683883 6.0
3620633 7005184 3.0
3620633 15623649 2.0
3620633 3945394 2.0
3620633 10609443 1.0
3620633 3944330 3.0
3620633 3944626 3.0
3620633 3946166 5.0
3620633 18099401 2.0
3620633 14034206 3.0
3620633 3945225 3.0
3620633 3882998 1.0
3620633 9424902 1.0
3620633 5500958 4.0
3620633 16571210 1.0
3620633 4595609 3.0
3620633 4188290 2.0
3620633 10728318 1.0
3620633 5996485 2.0
3620633 4400767 1.0
3620633 16492104 1.0
3620633 14034311 1.0
3620633 7130033 1.0
3620633 19088042 1.0
3620633 10418394 1.0
3620633 3620633 1.0
3620633 10345590 1.0
3620633 3925724 4.0
3620633 16683943 5.0
3620633 17096642 1.0
3620633 3926904 4.0
3620633 7476468 3.0
3620633 12424940 1.0
3620633 12299805 1.0
3620633 9408003 1.0
3620633 6011278 1.0
3620633 3928522 1.0
3620633 12299647 1.0
3620633 11018254 1.0
3620633 4607160 1.0
3620633 3945246 1.0
3620633 11356523 1.0
3620633 13749806 1.0
3620633 3915835 1.0
3620633 16042164 1.0
3620633 17053270 1.0
16356967 17897230 19.0
16356967 17360038 2.0
16356967 14757050 16.0
16356967 18098174 8.0
16356967 10319019 1.0
16356967 12474815 2.0
16356967 13081886 3.0
16356967 8826198 6.0
16356967 16540741 7.0
16356967 17378483 14.0
16356967 16852421 2.0
16356967 19508873 9.0
[truncated: 2,114,644 more chars]
