# Supplementary material for: Generative network modeling reveals quantitative definitions of bilateral symmetry exhibited by a whole insect brain connectome
Source: eLife. 2023 Mar 28;12:e83739. doi: 10.7554/eLife.83739 (PMC10115445; doi:10.7554/eLife.83739)
Supplement: Figure 1—source data 1. [file elife-83739-fig1-data1.zip › elife/meta_data.csv]

	name	brain_neurons	left	right	sink	preliminary_LN	partially_differentiated	motor	unsplittable	class1	all_class1	n_class1	class2	all_class2	n_class2	merge_class	paper_clustered_neurons	center	ipsilateral_axon	contralateral_axon	bilateral_axon	incomplete	MBON_special-cases	accessory_neurons	duplicated_neurons	developmental_defect	missing_axon	missing_dendrite	duplicated_neurons_to_delete	brain_and_inputs	very_incomplete	axon_lat	outputs	inputs	a1_ascending	sensory	a1_sensory	reconstruction_incomplete	io	sensories	PNs	LHNs	MBINs	KCs	MB-FBNs	CNs	dSEZs	dVNCs	RGNs
29	KC #0	True	False	True	False	False	False	False	False	KC	['KC']	1	4claw	['KC_subclass_4claw']	1	KC-4claw	True	False	True	False	False	False	False	False	False	False	False	False	False	True	False	ipsi	False	False	False	False	False	False	inter	False	False	False	False	True	False	False	False	False	False
37365	Rh6PR-9;left	False	True	False	False	False	False	False	False	sens	['sens']	1	photoRh6	['sens_subclass_photoRh6']	1	sens-photoRh6	True	False	True	False	False	False	False	False	False	False	False	False	False	True	False	ipsi	False	True	False	True	False	False	input	True	False	False	False	False	False	False	False	False	False
38147	PaN-L-motor-02	False	True	False	False	False	False	True	False	unk	[]	0	PaN	['motor_subclass_PaN']	1	unk-PaN	False	False	False	False	False	False	False	True	False	False	False	False	False	False	False	unk	False	False	False	False	False	False	inter	False	False	False	False	False	False	False	False	False	False
40045	22c ORN left	False	True	False	False	False	False	False	False	sens	['sens']	1	ORN	['sens_subclass_ORN']	1	sens-ORN	True	False	True	False	False	False	False	False	False	False	False	False	False	True	False	ipsi	False	True	False	True	False	False	input	True	False	False	False	False	False	False	False	False	False
40152	AN-L-Sens-B1-ACa-10	False	True	False	False	False	False	False	False	sens	['sens']	1	AN	['sens_subclass_AN']	1	sens-AN	True	False	True	False	False	False	False	False	False	False	False	False	False	True	False	ipsi	False	True	False	True	False	False	input	True	False	False	False	False	False	False	False	False	False
159280	lch5-2/4 a1l	False	True	False	False	False	False	False	False	unk	[]	0		[]	0	unk	False	False	False	False	False	False	False	False	False	False	False	False	False	False	False	unk	False	False	False	False	True	False	inter	False	False	False	False	False	False	False	False	False	False
162293	lch5-2/4 a1l	False	True	False	False	False	False	False	False	unk	[]	0		[]	0	unk	False	False	False	False	False	False	False	False	False	False	False	False	False	False	False	unk	False	False	False	False	True	False	inter	False	False	False	False	False	False	False	False	False	False
407869	AN-L-motor-08	False	True	False	False	False	False	True	False	unk	[]	0	AN	['motor_subclass_AN']	1	unk-AN	False	False	False	False	False	False	False	True	False	False	False	False	False	False	False	unk	False	False	False	False	False	False	inter	False	False	False	False	False	False	False	False	False	False
668627	VAN-L-motor neuron 3	False	True	False	False	False	False	True	False	unk	[]	0	VAN	['motor_subclass_VAN']	1	unk-VAN	False	False	False	False	False	False	False	True	False	False	False	False	False	False	False	unk	False	False	False	False	False	False	inter	False	False	False	False	False	False	False	False	False	False
677717	KC1	True	False	True	False	False	False	False	False	KC	['KC']	1	4claw	['KC_subclass_4claw']	1	KC-4claw	True	False	True	False	False	False	False	False	False	False	False	False	False	True	False	ipsi	False	False	False	False	False	False	inter	False	False	False	False	True	False	False	False	False	False
722935	ddaA a1l class III md	False	True	False	False	False	False	False	False	unk	[]	0		[]	0	unk	False	False	False	False	False	False	False	False	False	False	False	False	False	False	False	unk	False	False	False	False	True	False	inter	False	False	False	False	False	False	False	False	False	False
766246	Rh5PR-1;right	False	False	True	False	False	False	False	False	sens	['sens']	1	photoRh5	['sens_subclass_photoRh5']	1	sens-photoRh5	True	False	True	False	False	False	False	False	False	False	False	False	False	True	False	ipsi	False	True	False	True	False	False	input	True	False	False	False	False	False	False	False	False	False
853526	AN-R-motor-15	False	False	True	False	False	False	True	False	unk	[]	0	AN	['motor_subclass_AN']	1	unk-AN	False	False	False	False	False	False	False	True	False	False	False	False	False	False	False	unk	False	False	False	False	False	False	inter	False	False	False	False	False	False	False	False	False	False
855719	AN-R-motor-14	False	False	True	False	False	False	True	False	unk	[]	0	AN	['motor_subclass_AN']	1	unk-AN	False	False	False	False	False	False	False	True	False	False	False	False	False	False	False	unk	False	False	False	False	False	False	inter	False	False	False	False	False	False	False	False	False	False
858479	BAmas12_dor center output 1 right	True	False	True	False	False	False	False	False	dSEZ	['dSEZ']	1		[]	0	dSEZ	True	False	False	False	True	False	False	False	False	False	False	False	False	True	False	bi	True	False	False	False	False	False	output	False	False	False	False	False	False	False	True	False	False
865151	BAmas12 midline neuron 2 right	True	False	True	False	False	False	False	False	dSEZ	['dSEZ']	1		[]	0	dSEZ	True	False	False	False	True	False	False	False	False	False	False	False	False	True	False	bi	True	False	False	False	False	False	output	False	False	False	False	False	False	False	True	False	False
865801	AN-R-motor-17	False	False	True	False	False	False	True	False	unk	[]	0	AN	['motor_subclass_AN']	1	unk-AN	False	False	False	False	False	False	False	True	False	False	False	False	False	False	False	unk	False	False	False	False	False	False	inter	False	False	False	False	False	False	False	False	False	False
867393	BAmas lineage neuron right 2	True	False	True	False	False	False	False	False	unk	[]	0		[]	0	unk	True	False	True	False	False	False	False	False	False	False	False	False	False	True	False	ipsi	False	False	False	False	False	False	inter	False	True	False	False	False	False	False	False	False	False
869360	SEZ cup right	True	False	True	False	False	False	False	False	dSEZ	['dSEZ']	1		[]	0	dSEZ	True	False	False	False	True	False	False	False	False	False	False	False	False	True	False	bi	True	False	False	False	False	False	output	False	False	False	False	False	False	False	True	False	False
873148	AN-R-motor-13	False	False	True	False	False	False	True	False	unk	[]	0	AN	['motor_subclass_AN']	1	unk-AN	False	False	False	False	False	False	False	True	False	False	False	False	False	False	False	unk	False	False	False	False	False	False	inter	False	False	False	False	False	False	False	False	False	False
873782	AN-R-motor-16	False	False	True	False	False	False	True	False	unk	[]	0	AN	['motor_subclass_AN']	1	unk-AN	False	False	False	False	False	False	False	True	False	False	False	False	False	False	False	unk	False	False	False	False	False	False	inter	False	False	False	False	False	False	False	False	False	False
875613	AN-R-motor-09	False	False	True	False	False	False	True	False	unk	[]	0	AN	['motor_subclass_AN']	1	unk-AN	False	False	False	False	False	False	False	True	False	False	False	False	False	False	False	unk	False	False	False	False	False	False	inter	False	False	False	False	False	False	False	False	False	False
882339	AN-R-motor-06	False	False	True	False	False	False	True	False	unk	[]	0	AN	['motor_subclass_AN']	1	unk-AN	False	False	False	False	False	False	False	True	False	False	False	False	False	False	False	unk	False	False	False	False	False	False	inter	False	False	False	False	False	False	False	False	False	False
891237	v'td_vnc_a7r	False	False	True	False	False	False	False	False	sens	['sens']	1	vtd	['sens_subclass_vtd']	1	sens-vtd	True	False	True	False	False	False	False	False	False	False	False	False	False	True	False	ipsi	False	True	False	True	False	False	input	True	False	False	False	False	False	False	False	False	False
900032	Rh6PR-1;right	False	False	True	False	False	False	False	False	sens	['sens']	1	photoRh6	['sens_subclass_photoRh6']	1	sens-photoRh6	True	False	True	False	False	False	False	False	False	False	False	False	False	True	False	ipsi	False	True	False	True	False	False	input	True	False	False	False	False	False	False	False	False	False
902038	Rh6PR-3;right	False	False	True	False	False	False	False	False	sens	['sens']	1	photoRh6	['sens_subclass_photoRh6']	1	sens-photoRh6	True	False	True	False	False	False	False	False	False	False	False	False	False	True	False	ipsi	False	True	False	True	False	False	input	True	False	False	False	False	False	False	False	False	False
902877	Rh5PR-2;right	False	False	True	False	False	False	False	False	sens	['sens']	1	photoRh5	['sens_subclass_photoRh5']	1	sens-photoRh5	True	False	True	False	False	False	False	False	False	False	False	False	False	True	False	ipsi	False	True	False	True	False	False	input	True	False	False	False	False	False	False	False	False	False
910064	AN-R-motor-11	False	False	True	False	False	False	True	False	unk	[]	0	AN	['motor_subclass_AN']	1	unk-AN	False	False	False	False	False	False	False	True	False	False	False	False	False	False	False	unk	False	False	False	False	False	False	inter	False	False	False	False	False	False	False	False	False	False
918889	A02o_a1l Wave-1	False	True	False	False	False	False	False	False	unk	[]	0		[]	0	unk	False	False	False	False	False	False	False	False	False	False	False	False	False	False	False	unk	False	False	False	False	False	False	inter	False	False	False	False	False	False	False	False	False	False
937332	AN-R-motor-18	False	False	True	False	False	False	True	False	unk	[]	0	AN	['motor_subclass_AN']	1	unk-AN	False	False	False	False	False	False	False	True	False	False	False	False	False	False	False	unk	False	False	False	False	False	False	inter	False	False	False	False	False	False	False	False	False	False
945309	AN-R-Sens-B1-AVa-44	False	False	True	False	False	False	False	False	sens	['sens']	1	AN	['sens_subclass_AN']	1	sens-AN	True	False	True	False	False	False	False	False	False	False	False	False	False	True	False	ipsi	False	True	False	True	False	False	input	True	False	False	False	False	False	False	False	False	False
946481	Rh6PR-8;right	False	False	True	False	False	False	False	False	sens	['sens']	1	photoRh6	['sens_subclass_photoRh6']	1	sens-photoRh6	True	False	True	False	False	False	False	False	False	False	False	False	False	True	False	ipsi	False	True	False	True	False	False	input	True	False	False	False	False	False	False	False	False	False
986460	ddaC_a1l	False	True	False	False	False	False	False	False	unk	[]	0		[]	0	unk	False	False	False	False	False	False	False	False	False	False	False	False	False	False	False	unk	False	False	False	False	True	False	inter	False	False	False	False	False	False	False	False	False	False
992646	BAmas12 contra left; Interneuron--35 in total	True	True	False	False	False	False	False	False	dSEZ	['dSEZ']	1		[]	0	dSEZ	True	False	False	False	True	False	False	False	False	False	False	False	False	True	False	bi	True	False	False	False	False	False	output	False	False	False	False	False	False	False	True	False	False
1011675	AN-L-Sens-B2-ACp-02	False	True	False	False	False	False	False	False	sens	['sens']	1	AN	['sens_subclass_AN']	1	sens-AN	True	False	True	False	False	False	False	False	False	False	False	False	False	True	False	ipsi	False	True	False	True	False	False	input	True	False	False	False	False	False	False	False	False	False
1042538	A00c_a6l	False	True	False	False	False	False	False	False	A00c	['A00c']	1		[]	0	A00c	True	False	False	True	False	False	False	False	False	False	False	False	False	True	False	contra	False	True	True	False	False	False	input	False	False	False	False	False	False	False	False	False	False
1065967	DPMl_ant_ven descending right	True	False	True	False	False	False	False	False	dVNC	['dVNC']	1		[]	0	dVNC	True	False	False	True	False	False	False	False	False	False	False	False	False	True	False	contra	True	False	False	False	False	False	output	False	False	False	False	False	False	False	False	True	False
1100936	A01j_a1l	False	True	False	False	False	False	False	False	unk	[]	0		[]	0	unk	False	False	False	False	False	False	False	False	False	False	False	False	False	False	False	unk	False	False	False	False	False	False	inter	False	False	False	False	False	False	False	False	False	False
1137946	mixed bpl terminal right	True	False	True	False	True	False	False	False	unk	[]	0		[]	0	unk	True	False	True	False	False	False	False	False	False	False	False	False	False	True	False	ipsi	False	False	False	False	False	False	inter	False	False	False	False	False	False	False	False	False	False
1141813	BLVa34 local hook right; downstream of basket PN; BLVa34 a 4	True	False	True	False	False	False	False	False	unk	[]	0		[]	0	unk	True	False	True	False	False	False	False	False	False	False	False	False	False	True	False	ipsi	False	False	False	False	False	False	inter	False	False	False	False	False	False	False	False	False	False
1218587	AN-R-motor-08	False	False	True	False	False	False	True	False	unk	[]	0	AN	['motor_subclass_AN']	1	unk-AN	False	False	False	False	False	False	False	True	False	False	False	False	False	False	False	unk	False	False	False	False	False	False	inter	False	False	False	False	False	False	False	False	False	False
1347886	AN-L-Sens-B2-AVp-01	False	True	False	False	False	False	False	False	sens	['sens']	1	AN	['sens_subclass_AN']	1	sens-AN	True	False	True	False	False	False	False	False	False	False	False	False	False	True	False	ipsi	False	True	False	True	False	False	input	True	False	False	False	False	False	False	False	False	False
1351125	AN-L-Sens-B1-AVa-40	False	True	False	False	False	False	False	False	sens	['sens']	1	AN	['sens_subclass_AN']	1	sens-AN	True	False	True	False	False	False	False	False	False	False	False	False	False	True	False	ipsi	False	True	False	True	False	False	input	True	False	False	False	False	False	False	False	False	False
1367171	AN-L-Sens-B1-ACa-04	False	True	False	False	False	False	False	False	sens	['sens']	1	AN	['sens_subclass_AN']	1	sens-AN	True	False	True	False	False	False	False	False	False	False	False	False	False	True	False	ipsi	False	True	False	True	False	False	input	True	False	False	False	False	False	False	False	False	False
1375101	AN-L-Sens-B1-AVa-17	False	True	False	False	False	False	False	False	sens	['sens']	1	AN	['sens_subclass_AN']	1	sens-AN	True	False	True	False	False	False	False	False	False	False	False	False	False	True	False	ipsi	False	True	False	True	False	False	input	True	False	False	False	False	False	False	False	False	False
1377586	AN-L-Sens-B1-ACa-07	False	True	False	False	False	False	False	False	sens	['sens']	1	AN	['sens_subclass_AN']	1	sens-AN	True	False	True	False	False	False	False	False	False	False	False	False	False	True	False	ipsi	False	True	False	True	False	False	input	True	False	False	False	False	False	False	False	False	False
1391179	AN-L-Sens-B1-ACa-15	False	True	False	False	False	False	False	False	sens	['sens']	1	AN	['sens_subclass_AN']	1	sens-AN	True	False	True	False	False	False	False	False	False	False	False	False	False	True	False	ipsi	False	True	False	True	False	False	input	True	False	False	False	False	False	False	False	False	False
1392771	AN-L-Sens-B1-ACa-06	False	True	False	False	False	False	False	False	sens	['sens']	1	AN	['sens_subclass_AN']	1	sens-AN	True	False	True	False	False	False	False	False	False	False	False	False	False	True	False	ipsi	False	True	False	True	False	False	input	True	False	False	False	False	False	False	False	False	False
1395971	AN-L-Sens-B1-ACa-11	False	True	False	False	False	False	False	False	sens	['sens']	1	AN	['sens_subclass_AN']	1	sens-AN	True	False	True	False	False	False	False	False	False	False	False	False	False	True	False	ipsi	False	True	False	True	False	False	input	True	False	False	False	False	False	False	False	False	False
1398253	AN-L-Sens-B1-ACa-05	False	True	False	False	False	False	False	False	sens	['sens']	1	AN	['sens_subclass_AN']	1	sens-AN	True	False	True	False	False	False	False	False	False	False	False	False	False	True	False	ipsi	False	True	False	True	False	False	input	True	False	False	False	False	False	False	False	False	False
1400725	AN-L-Sens-B1-ACa-12	False	True	False	False	False	False	False	False	sens	['sens']	1	AN	['sens_subclass_AN']	1	sens-AN	True	False	True	False	False	False	False	False	False	False	False	False	False	True	False	ipsi	False	True	False	True	False	False	input	True	False	False	False	False	False	False	False	False	False
1405493	AN-L-Sens-B1-ACa-09	False	True	False	False	False	False	False	False	sens	['sens']	1	AN	['sens_subclass_AN']	1	sens-AN	True	False	True	False	False	False	False	False	False	False	False	False	False	True	False	ipsi	False	True	False	True	False	False	input	True	False	False	False	False	False	False	False	False	False
1406463	AN-L-Sens-B1-ACa-14	False	True	False	False	False	False	False	False	sens	['sens']	1	AN	['sens_subclass_AN']	1	sens-AN	True	False	True	False	False	False	False	False	False	False	False	False	False	True	False	ipsi	False	True	False	True	False	False	input	True	False	False	False	False	False	False	False	False	False
1414206	AN-L-Sens-B1-AVa-16	False	True	False	False	False	False	False	False	sens	['sens']	1	AN	['sens_subclass_AN']	1	sens-AN	True	False	True	False	False	False	False	False	False	False	False	False	False	True	False	ipsi	False	True	False	True	False	False	input	True	False	False	False	False	False	False	False	False	False
1415168	AN-L-Sens-B1-AVa-26	False	True	False	False	False	False	False	False	sens	['sens']	1	AN	['sens_subclass_AN']	1	sens-AN	True	False	True	False	False	False	False	False	False	False	False	False	False	True	False	ipsi	False	True	False	True	False	False	input	True	False	False	False	False	False	False	False	False	False
1419315	AN-L-Sens-B1-AVa-31	False	True	False	False	False	False	False	False	sens	['sens']	1	AN	['sens_subclass_AN']	1	sens-AN	True	False	False	False	True	False	False	False	False	False	False	False	False	True	False	bi	False	True	False	True	False	False	input	True	False	False	False	False	False	False	False	False	False
1427012	AN-L-Sens-B1-AVa-32	False	True	False	False	False	False	False	False	sens	['sens']	1	AN	['sens_subclass_AN']	1	sens-AN	True	False	True	False	False	False	False	False	False	False	False	False	False	True	False	ipsi	False	True	False	True	False	False	input	True	False	False	False	False	False	False	False	False	False
1428271	AN-L-Sens-B1-AVa-22	False	True	False	False	False	False	False	False	sens	['sens']	1	AN	['sens_subclass_AN']	1	sens-AN	True	False	True	False	False	False	False	False	False	False	False	False	False	True	False	ipsi	False	True	False	True	False	False	input	True	False	False	False	False	False	False	False	False	False
1429969	AN-L-Sens-B1-AVa-20	False	True	False	False	False	False	False	False	sens	['sens']	1	AN	['sens_subclass_AN']	1	sens-AN	True	False	True	False	False	False	False	False	False	False	False	False	False	True	False	ipsi	False	True	False	True	False	False	input	True	False	False	False	False	False	False	False	False	False
1431256	AN-L-Sens-B1-AVa-27	False	True	False	False	False	False	False	False	sens	['sens']	1	AN	['sens_subclass_AN']	1	sens-AN	True	False	True	False	False	False	False	False	False	False	False	False	False	True	False	ipsi	False	True	False	True	False	False	input	True	False	False	False	False	False	False	False	False	False
1432836	AN-L-Sens-B1-AVa-18	False	True	False	False	False	False	False	False	sens	['sens']	1	AN	['sens_subclass_AN']	1	sens-AN	True	False	True	False	False	False	False	False	False	False	False	False	False	True	False	ipsi	False	True	False	True	False	False	input	True	False	False	False	False	False	False	False	False	False
1435466	AN-L-Sens-B1-AVa-21	False	True	False	False	False	False	False	False	sens	['sens']	1	AN	['sens_subclass_AN']	1	sens-AN	True	False	True	False	False	False	False	False	False	False	False	False	False	True	False	ipsi	False	True	False	True	False	False	input	True	False	False	False	False	False	False	False	False	False
1591270	Nag right	True	False	True	False	False	False	False	False	unk	[]	0		[]	0	unk	True	False	False	True	False	False	False	False	False	False	False	False	False	True	False	contra	False	False	False	False	False	False	inter	False	False	False	False	False	False	False	False	False	False
1591351	GB: right	False	False	True	False	False	False	False	False	FFN	['FFN']	1		[]	0	FFN	False	False	False	False	False	False	False	True	False	False	False	False	False	False	False	unk	False	False	False	False	False	False	inter	False	True	False	False	False	False	False	False	False	False
1622901	DALd bushy left; DALd_l 2	True	True	False	False	False	False	False	False	dVNC	['dVNC' 'CX']	2		[]	0	dVNC	True	False	True	False	False	False	False	False	False	False	False	False	False	True	False	ipsi	True	False	False	False	False	False	output	False	False	False	False	False	False	False	False	True	False
1646076	DALd_l 3	True	True	False	False	False	False	False	False	unk	[]	0		[]	0	unk	True	False	False	False	True	False	False	False	False	False	False	False	False	True	False	bi	False	False	False	False	False	False	inter	False	False	False	False	False	False	False	False	False	False
1678567	BU ; DALd 4_left	True	True	False	False	False	False	False	False	dVNC	['dVNC' 'CX']	2		[]	0	dVNC	True	False	True	False	False	False	False	False	False	False	False	False	False	True	False	ipsi	True	False	False	False	False	False	output	False	False	False	False	False	False	False	False	True	False
1679034	UNK brain ascending left	True	True	False	False	False	False	False	False	unk	[]	0		[]	0	unk	True	False	True	False	False	False	False	False	False	False	False	False	False	True	False	ipsi	False	False	False	False	False	False	inter	False	False	False	False	False	False	False	False	False	False
1690576	A00c_a6r	False	False	True	False	False	False	False	False	A00c	['A00c']	1		[]	0	A00c	True	False	False	True	False	False	False	False	False	False	False	False	False	True	False	contra	False	True	True	False	False	False	input	False	False	False	False	False	False	False	False	False	False
1706716	AN-L-Sens-B2-ACp-19	False	True	False	False	False	False	False	False	sens	['sens']	1	AN	['sens_subclass_AN']	1	sens-AN	True	False	True	False	False	False	False	False	False	False	False	False	False	True	False	ipsi	False	True	False	True	False	False	input	True	False	False	False	False	False	False	False	False	False
1709802	AN-L-Sens-B2-AVa-24 (PPS mechano)	False	True	False	False	False	False	False	False	sens	['sens']	1	AN	['sens_subclass_AN']	1	sens-AN	True	False	True	False	False	False	False	False	False	False	False	False	False	True	False	ipsi	False	True	False	True	False	False	input	True	False	False	False	False	False	False	False	False	False
1715990	AN-L-Sens-B2-ACp-17	False	True	False	False	False	False	False	False	sens	['sens']	1	AN	['sens_subclass_AN']	1	sens-AN	True	False	True	False	False	False	False	False	False	False	False	False	False	True	False	ipsi	False	True	False	True	False	False	input	True	False	False	False	False	False	False	False	False	False
1767828	A12m_a1l	False	True	False	False	False	False	False	False	unk	[]	0		[]	0	unk	False	False	False	False	False	False	False	False	False	False	False	False	False	False	False	unk	False	False	False	False	False	False	inter	False	False	False	False	False	False	False	False	False	False
1805406	PVC_right; BLP34 a 8	True	False	True	False	False	False	False	False	unk	[]	0		[]	0	unk	True	False	True	False	False	False	False	False	False	False	False	False	False	True	False	ipsi	False	False	False	False	False	False	inter	False	False	False	False	False	False	False	False	False	False
1805418	BLP post ven neuron 1 right; BLP34 a 6	True	False	True	False	False	False	False	False	unk	[]	0		[]	0	unk	True	False	True	False	False	False	False	False	False	False	False	False	False	True	False	ipsi	False	False	False	False	False	False	inter	False	False	False	False	False	False	False	False	False	False
1805669	BLP34 descending 3 right	True	False	True	False	False	False	False	False	unk	[]	0		[]	0	unk	True	False	True	False	False	False	False	False	False	False	False	False	False	True	False	ipsi	False	False	False	False	False	False	inter	False	False	False	False	False	False	False	False	False	False
1856512	Rh6PR-4;right	False	False	True	False	False	False	False	False	sens	['sens']	1	photoRh6	['sens_subclass_photoRh6']	1	sens-photoRh6	True	False	True	False	False	False	False	False	False	False	False	False	False	True	False	ipsi	False	True	False	True	False	False	input	True	False	False	False	False	False	False	False	False	False
1868538	CP4 8 right	True	False	True	False	False	False	False	False	unk	[]	0		[]	0	unk	True	False	False	False	True	False	False	False	False	False	False	False	False	True	False	bi	False	False	False	False	False	False	inter	False	False	False	False	False	False	False	False	False	False
1869592	FLON;right	True	False	True	False	False	False	False	False	LON	['LON']	1		[]	0	LON	True	False	True	False	False	False	False	False	False	False	False	False	False	True	False	ipsi	False	False	False	False	False	False	inter	False	False	False	False	False	False	False	False	False	False
1924051	BAmas12 midline neuron 1 left	True	True	False	False	False	False	False	False	dSEZ	['dSEZ']	1		[]	0	dSEZ	True	False	False	False	True	False	False	False	False	False	False	False	False	True	False	bi	True	False	False	False	False	False	output	False	False	False	False	False	False	False	True	False	False
1961182	CPf contralateral 3 left	True	True	False	False	False	False	False	False	unk	[]	0		[]	0	unk	True	False	False	False	True	False	False	False	False	False	False	False	False	True	False	bi	False	False	False	False	False	False	inter	False	False	False	False	False	False	False	False	False	False
1980134	CPf descending ipsilateral-like left	True	True	False	False	False	False	False	False	dVNC	['dVNC']	1		[]	0	dVNC	True	False	True	False	False	False	False	False	False	False	False	False	False	True	False	ipsi	True	False	False	False	False	False	output	False	False	False	False	False	False	False	False	True	False
2123422	hook-1_a1l	False	True	False	False	False	False	False	False	unk	[]	0		[]	0	unk	True	False	True	False	False	False	False	False	False	False	False	False	False	True	False	ipsi	False	True	True	False	False	False	input	False	False	False	False	False	False	False	False	False	False
2138427	hugin-RG left 1	False	True	False	False	False	False	False	False	RGN	['RGN']	1		[]	0	RGN	True	False	False	False	False	False	False	True	False	False	False	False	False	False	False	unk	True	False	False	False	False	False	output	False	False	False	False	False	False	False	False	False	True
2142817	pre-dorsal-MAP presynaptic-D-2-R left	True	True	False	False	False	False	False	False	unk	[]	0		[]	0	unk	True	False	False	False	True	False	False	False	False	False	False	False	False	True	False	bi	False	False	False	False	False	False	inter	False	False	False	False	False	False	False	False	False	False
2200028	Rh6PR-2;left	False	True	False	False	False	False	False	False	sens	['sens']	1	photoRh6	['sens_subclass_photoRh6']	1	sens-photoRh6	True	False	True	False	False	False	False	False	False	False	False	False	False	True	False	ipsi	False	True	False	True	False	False	input	True	False	False	False	False	False	False	False	False	False
2204467	LN2;left	True	True	False	False	False	False	False	False	LON	['LON']	1		[]	0	LON	True	False	True	False	False	False	False	False	False	False	False	False	False	True	False	ipsi	False	False	False	False	False	False	inter	False	True	False	False	False	False	False	False	False	False
2206279	Rh6PR-3;left	False	True	False	False	False	False	False	False	sens	['sens']	1	photoRh6	['sens_subclass_photoRh6']	1	sens-photoRh6	True	False	True	False	False	False	False	False	False	False	False	False	False	True	False	ipsi	False	True	False	True	False	False	input	True	False	False	False	False	False	False	False	False	False
2209091	Rh5PR-4;left	False	True	False	False	False	False	False	False	sens	['sens']	1	photoRh5	['sens_subclass_photoRh5']	1	sens-photoRh5	True	False	True	False	False	False	False	False	False	False	False	False	False	True	False	ipsi	False	True	False	True	False	False	input	True	False	False	False	False	False	False	False	False	False
2215247	Rh6PR-7;left	False	True	False	False	False	False	False	False	sens	['sens']	1	photoRh6	['sens_subclass_photoRh6']	1	sens-photoRh6	True	False	True	False	False	False	False	False	False	False	False	False	False	True	False	ipsi	False	True	False	True	False	False	input	True	False	False	False	False	False	False	False	False	False
2215447	Rh6PR-4;left	False	True	False	False	False	False	False	False	sens	['sens']	1	photoRh6	['sens_subclass_photoRh6']	1	sens-photoRh6	True	False	True	False	False	False	False	False	False	False	False	False	False	True	False	ipsi	False	True	False	True	False	False	input	True	False	False	False	False	False	False	False	False	False
2215622	Rh6PR-8;left	False	True	False	False	False	False	False	False	sens	['sens']	1	photoRh6	['sens_subclass_photoRh6']	1	sens-photoRh6	True	False	True	False	False	False	False	False	False	False	False	False	False	True	False	ipsi	False	True	False	True	False	False	input	True	False	False	False	False	False	False	False	False	False
2216131	Rh6PR-6;left	False	True	False	False	False	False	False	False	sens	['sens']	1	photoRh6	['sens_subclass_photoRh6']	1	sens-photoRh6	True	False	True	False	False	False	False	False	False	False	False	False	False	True	False	ipsi	False	True	False	True	False	False	input	True	False	False	False	False	False	False	False	False	False
2216187	Rh5PR-2;left	False	True	False	False	False	False	False	False	sens	['sens']	1	photoRh5	['sens_subclass_photoRh5']	1	sens-photoRh5	True	False	True	False	False	False	False	False	False	False	False	False	False	True	False	ipsi	False	True	False	True	False	False	input	True	False	False	False	False	False	False	False	False	False
2216445	Rh6PR-1;left	False	True	False	False	False	False	False	False	sens	['sens']	1	photoRh6	['sens_subclass_photoRh6']	1	sens-photoRh6	True	False	True	False	False	False	False	False	False	False	False	False	False	True	False	ipsi	False	True	False	True	False	False	input	True	False	False	False	False	False	False	False	False	False
2220573	PaN-R-motor-01	False	False	True	False	False	False	True	False	unk	[]	0	PaN	['motor_subclass_PaN']	1	unk-PaN	False	False	False	False	False	False	False	True	False	False	False	False	False	False	False	unk	False	False	False	False	False	False	inter	False	False	False	False	False	False	False	False	False	False
2260755	DH44 1 right	True	False	True	False	False	False	False	False	RGN	['RGN']	1		[]	0	RGN	True	False	False	False	False	False	False	False	False	False	False	False	False	True	False	unk	True	False	False	False	False	False	output	False	False	False	False	False	False	False	False	False	True
2268281	PaN-R-Sens-B1-VM-02	False	False	True	False	False	False	False	False	sens	['sens']	1	PaN	['sens_subclass_PaN']	1	sens-PaN	False	False	False	False	False	False	False	False	False	False	False	False	False	False	False	unk	False	False	False	False	False	False	inter	False	False	False	False	False	False	False	False	False	False
2283495	IPC pair 4; IPC 3 right	True	False	True	False	False	False	False	False	RGN	['RGN']	1	IPC	['RGN_subclass_IPC']	1	RGN-IPC	True	False	False	False	False	False	False	False	False	False	False	False	False	True	False	unk	True	False	False	False	False	False	output	False	False	False	False	False	False	False	False	False	True
2284021	AN-L-Sens-B1-ACa-01	False	True	False	False	False	False	False	False	sens	['sens']	1	AN	['sens_subclass_AN']	1	sens-AN	True	False	False	False	True	False	False	False	False	False	False	False	False	True	False	bi	False	True	False	True	False	False	input	True	False	False	False	False	False	False	False	False	False
2302816	PaN-R-Sens-B2-VM-01	False	False	True	False	False	False	False	False	sens	['sens']	1	PaN	['sens_subclass_PaN']	1	sens-PaN	False	False	False	False	False	False	False	False	False	False	False	False	False	False	False	unk	False	False	False	False	False	False	inter	False	False	False	False	False	False	False	False	False	False
2305234	PaN-R-Sens-B1-VM-01	False	False	True	False	False	False	False	False	sens	['sens']	1	PaN	['sens_subclass_PaN']	1	sens-PaN	False	False	False	False	False	False	False	False	False	False	False	False	False	False	False	unk	False	False	False	False	False	False	inter	False	False	False	False	False	False	False	False	False	False
2340336	AN-R-Sens-B1-ACa-02	False	False	True	False	False	False	False	False	sens	['sens']	1	AN	['sens_subclass_AN']	1	sens-AN	True	False	False	False	True	False	False	False	False	False	False	False	False	True	False	bi	False	True	False	True	False	False	input	True	False	False	False	False	False	False	False	False	False
2355126	IPC 7 right	True	False	True	False	False	False	False	False	RGN	['RGN']	1	IPC	['RGN_subclass_IPC']	1	RGN-IPC	True	False	False	False	False	False	False	False	False	False	False	False	False	True	False	unk	True	False	False	False	False	False	output	False	False	False	False	False	False	False	False	False	True
2357110	IPC pair 1; IPC 6 right	True	False	True	False	False	False	False	False	RGN	['RGN']	1	IPC	['RGN_subclass_IPC']	1	RGN-IPC	True	False	False	True	False	False	False	False	False	False	False	False	False	True	False	contra	True	False	False	False	False	False	output	False	False	False	False	False	False	False	False	False	True
2369444	Z: contra_left	True	True	False	False	False	False	False	False	LHN;CN	['LHN' 'CN']	2		[]	0	LHN;CN	True	False	False	False	True	False	False	False	False	False	False	False	False	True	False	bi	False	False	False	False	False	False	inter	False	False	True	False	False	False	True	False	False	False
2379529	PVL2 left	True	True	False	False	False	False	False	False	LHN	['LHN']	1		[]	0	LHN	True	False	True	False	False	False	False	False	False	False	False	False	False	True	False	ipsi	False	False	False	False	False	False	inter	False	False	True	False	False	False	False	False	False	False
2379544	BLP12 claw 1 left	True	True	False	False	False	False	False	False	unk	[]	0		[]	0	unk	True	False	True	False	False	False	False	False	False	False	False	False	False	True	False	ipsi	False	False	False	False	False	False	inter	False	False	False	False	False	False	False	False	False	False
2391092	PaN-L-motor-01	False	True	False	False	False	False	True	False	unk	[]	0	PaN	['motor_subclass_PaN']	1	unk-PaN	False	False	False	False	False	False	False	True	False	False	False	False	False	False	False	unk	False	False	False	False	False	False	inter	False	False	False	False	False	False	False	False	False	False
2432564	SEZ-IN-A01-right	True	False	True	False	False	False	False	False	unk	[]	0		[]	0	unk	True	False	False	True	False	False	False	False	False	False	False	False	False	True	False	contra	False	False	False	False	False	False	inter	False	True	False	False	False	False	False	False	False	False
2438653	MB2IN-162 left; PDLr	True	True	False	False	False	False	False	False	unk	[]	0		[]	0	unk	True	False	False	False	True	False	False	False	False	False	False	False	False	True	False	bi	False	False	False	False	False	False	inter	False	False	False	False	False	False	False	False	False	False
2439067	T3: PVLr_left	True	True	False	False	False	False	False	False	LHN	['LHN']	1		[]	0	LHN	True	False	False	False	True	False	False	False	False	False	False	False	False	True	False	bi	False	False	False	False	False	False	inter	False	False	True	False	False	False	False	False	False	False
2439134	BLDa b 6_from Another temp PN (ds5th-2) left	True	True	False	False	False	False	False	False	LHN	['LHN']	1		[]	0	LHN	True	False	True	False	False	False	False	False	False	False	False	False	False	True	False	ipsi	False	False	False	False	False	False	inter	False	False	True	False	False	False	False	False	False	False
2439150	inner bridge 2 left	True	True	False	False	False	False	False	False	LHN	['LHN']	1		[]	0	LHN	True	False	True	False	False	False	False	False	False	False	False	False	False	True	False	ipsi	False	False	False	False	False	False	inter	False	False	True	False	False	False	False	False	False	False
2456826	AN-R-Sens-B1-ACa-01	False	False	True	False	False	False	False	False	sens	['sens']	1	AN	['sens_subclass_AN']	1	sens-AN	True	False	False	False	True	False	False	False	False	False	False	False	False	True	False	bi	False	True	False	True	False	False	input	True	False	False	False	False	False	False	False	False	False
2495308	PaN-L-Sens-B1-VM-01	False	True	False	False	False	False	False	False	sens	['sens']	1	PaN	['sens_subclass_PaN']	1	sens-PaN	False	False	False	False	False	False	False	False	False	False	False	False	False	False	False	unk	False	False	False	False	False	False	inter	False	False	False	False	False	False	False	False	False	False
2504517	CM13 horseshoe 2 right	True	False	True	False	False	False	False	False	unk	[]	0		[]	0	unk	True	False	False	False	True	False	False	False	False	False	False	False	False	True	False	bi	False	False	False	False	False	False	inter	False	False	False	False	False	False	False	False	False	False
2505266	CP contralateral right; helper-gap neuron down_oct	True	False	True	False	False	False	False	False	unk	[]	0		[]	0	unk	True	False	False	False	True	False	False	False	False	False	False	False	False	True	False	bi	False	False	False	False	False	False	inter	False	False	False	False	False	False	False	False	False	False
2505675	PaN-L-Sens-B1-VM-04	False	True	False	False	False	False	False	False	sens	['sens']	1	PaN	['sens_subclass_PaN']	1	sens-PaN	False	False	False	False	False	False	False	False	False	False	False	False	False	False	False	unk	False	False	False	False	False	False	inter	False	False	False	False	False	False	False	False	False	False
2506050	MBE4a right	True	False	True	False	False	False	False	False	MBIN	['MBIN']	1	DAN	['MBIN_subclass_DAN']	1	MBIN-DAN	True	False	False	False	True	False	False	False	False	False	False	False	False	True	False	bi	False	False	False	False	False	False	inter	False	False	False	True	False	False	False	False	False	False
2511238	A00c_a4l	False	True	False	False	False	False	False	False	A00c	['A00c']	1		[]	0	A00c	True	False	False	True	False	False	False	False	False	False	False	False	False	True	False	contra	False	True	True	False	False	False	input	False	False	False	False	False	False	False	False	False	False
2512602	LN2;right	True	False	True	True	False	False	False	False	LON	['LON']	1		[]	0	LON	True	False	True	False	False	False	False	False	False	False	True	False	False	True	False	ipsi	False	False	False	False	False	True	inter	False	True	False	False	False	False	False	False	False	False
2524026	PaN-L-Sens-B2-VM-02	False	True	False	False	False	False	False	False	sens	['sens']	1	PaN	['sens_subclass_PaN']	1	sens-PaN	False	False	False	False	False	False	False	False	False	False	False	False	False	False	False	unk	False	False	False	False	False	False	inter	False	False	False	False	False	False	False	False	False	False
2532841	Rh6PR-6;right	False	False	True	False	False	False	False	False	sens	['sens']	1	photoRh6	['sens_subclass_photoRh6']	1	sens-photoRh6	True	False	True	False	False	False	False	False	False	False	False	False	False	True	False	ipsi	False	True	False	True	False	False	input	True	False	False	False	False	False	False	False	False	False
2544902	Rh6PR-5;right	False	False	True	False	False	False	False	False	sens	['sens']	1	photoRh6	['sens_subclass_photoRh6']	1	sens-photoRh6	True	False	True	False	False	False	False	False	False	False	False	False	False	True	False	ipsi	False	True	False	True	False	False	input	True	False	False	False	False	False	False	False	False	False
2552701	Rh5PR-4;right	False	False	True	False	False	False	False	False	sens	['sens']	1	photoRh5	['sens_subclass_photoRh5']	1	sens-photoRh5	True	False	True	False	False	False	False	False	False	False	False	False	False	True	False	ipsi	False	True	False	True	False	False	input	True	False	False	False	False	False	False	False	False	False
2557644	BAla34 ventral cluster 1 right	True	False	True	False	False	False	False	False	dSEZ	['dSEZ']	1		[]	0	dSEZ	True	False	True	False	False	False	False	False	False	False	False	False	False	True	False	ipsi	True	False	False	False	False	False	output	False	False	False	False	False	False	False	True	False	False
2568465	mPN iACT B1_left	True	True	False	False	False	False	False	False	mPN	['mPN']	1	multi	['mPN_subclass_multi']	1	mPN-multi	True	False	True	False	False	False	False	False	False	False	False	False	False	True	False	ipsi	False	False	False	False	False	False	inter	False	True	False	False	False	False	False	False	False	False
2568522	Another Upper Comissure PN right	True	False	True	False	False	False	False	False	unk	[]	0		[]	0	unk	True	False	False	True	False	False	False	False	False	False	False	False	False	True	False	contra	False	False	False	False	False	False	inter	False	True	False	False	False	False	False	False	False	False
2571761	83a ORN right	False	False	True	False	False	False	False	False	sens	['sens']	1	ORN	['sens_subclass_ORN']	1	sens-ORN	True	False	True	False	False	False	False	False	False	False	False	False	False	True	False	ipsi	False	True	False	True	False	False	input	True	False	False	False	False	False	False	False	False	False
2582391	1a ORN right	False	False	True	False	False	False	False	False	sens	['sens']	1	ORN	['sens_subclass_ORN']	1	sens-ORN	True	False	True	False	False	False	False	False	False	False	False	False	False	True	False	ipsi	False	True	False	True	False	False	input	True	False	False	False	False	False	False	False	False	False
2584838	30a ORN right	False	False	True	False	False	False	False	False	sens	['sens']	1	ORN	['sens_subclass_ORN']	1	sens-ORN	True	False	True	False	False	False	False	False	False	False	False	False	False	True	False	ipsi	False	True	False	True	False	False	input	True	False	False	False	False	False	False	False	False	False
2597151	AF5: Short-presynaptic-D-1R	True	True	False	False	False	False	False	False	unk	[]	0		[]	0	unk	True	False	True	False	False	False	False	False	False	False	False	False	False	True	False	ipsi	False	False	False	False	False	False	inter	False	False	False	False	False	False	False	False	False	False
2608843	42b ORN right	False	False	True	False	False	False	False	False	sens	['sens']	1	ORN	['sens_subclass_ORN']	1	sens-ORN	True	False	True	False	False	False	False	False	False	False	False	False	False	True	False	ipsi	False	True	False	True	False	False	input	True	False	False	False	False	False	False	False	False	False
2610744	AN-L-Sens-B3-ACal-05 (Non-ORN 1)	False	True	False	False	False	False	False	False	sens	['sens']	1	AN	['sens_subclass_AN']	1	sens-AN	True	False	True	False	False	False	False	False	False	False	False	False	False	True	False	ipsi	False	True	False	True	False	False	input	True	False	False	False	False	False	False	False	False	False
2611805	1a ORN left	False	True	False	False	False	False	False	False	sens	['sens']	1	ORN	['sens_subclass_ORN']	1	sens-ORN	True	False	True	False	False	False	False	False	False	False	False	False	False	True	False	ipsi	False	True	False	True	False	False	input	True	False	False	False	False	False	False	False	False	False
2612527	mPN iACT C2 left	True	True	False	False	False	False	False	False	mPN	['mPN']	1	multi	['mPN_subclass_multi']	1	mPN-multi	True	False	True	False	False	False	False	False	False	False	False	False	False	True	False	ipsi	False	False	False	False	False	False	inter	False	True	False	False	False	False	False	False	False	False
2619565	A00c_a5r	False	False	True	False	False	False	False	False	A00c	['A00c']	1		[]	0	A00c	True	False	False	True	False	False	False	False	False	False	False	False	False	True	False	contra	False	True	True	False	False	False	input	False	False	False	False	False	False	False	False	False	False
2628785	AE:BAmd2 r bilateral_left	True	True	False	False	True	False	False	False	unk	[]	0		[]	0	unk	True	False	False	True	False	False	False	False	False	False	False	False	False	True	False	contra	False	False	False	False	False	False	inter	False	True	False	False	False	False	False	False	False	False
2637812	A02n_a1r Pseudolooper-4	False	False	True	False	False	False	False	False	unk	[]	0		[]	0	unk	False	False	False	False	False	False	False	False	False	False	False	False	False	False	False	unk	False	False	False	False	False	False	inter	False	False	False	False	False	False	False	False	False	False
2648254	DPMpm1 4 DNs	True	False	True	False	False	False	False	False	dSEZ	['dSEZ']	1		[]	0	dSEZ	True	False	True	False	False	False	False	False	False	False	False	False	False	True	False	ipsi	True	False	False	False	False	False	output	False	False	False	False	False	False	False	True	False	False
2650887	CA ; DPMpm1 1_right	True	False	True	False	False	False	False	False	unk	[]	0		[]	0	unk	True	False	False	False	True	False	False	False	False	False	False	False	False	True	False	bi	False	False	False	False	False	False	inter	False	False	False	False	False	False	False	False	False	False
2652641	BLVa_t hook 2 left	True	True	False	False	False	False	False	False	unk	[]	0		[]	0	unk	True	False	True	False	False	False	False	False	False	False	False	False	False	True	False	ipsi	False	False	False	False	False	False	inter	False	False	False	False	False	False	False	False	False	False
2655798	DPMm1 ipsilateral descending right	True	False	True	False	False	False	False	False	dSEZ	['dSEZ']	1		[]	0	dSEZ	True	False	True	False	False	False	False	False	False	False	False	False	False	True	False	ipsi	True	False	False	False	False	False	output	False	False	False	False	False	False	False	True	False	False
2659386	DMS 1 right	True	False	True	False	False	False	False	False	RGN	['RGN']	1		[]	0	RGN	True	False	False	False	True	False	False	False	False	False	False	False	False	True	False	bi	True	False	False	False	False	False	output	False	False	False	False	False	False	False	False	False	True
2659504	CM4-dm horseshoe 1 right	True	False	True	False	False	False	False	False	unk	[]	0		[]	0	unk	True	False	False	True	False	False	False	False	False	False	False	False	False	True	False	contra	False	False	False	False	False	False	inter	False	False	False	False	False	False	False	False	False	False
2660767	CM4-dm Tiny 1 right	True	False	True	False	False	True	False	False	unk	[]	0		[]	0	unk	False	False	False	False	False	False	False	False	False	False	False	False	False	True	False	unk	False	False	False	False	False	False	inter	False	False	False	False	False	False	False	False	False	False
2663649	DPMl a 5 right	True	False	True	False	False	False	False	False	dUnk	['dUnk']	1		[]	0	dUnk	True	False	False	False	False	True	False	False	False	False	True	False	False	True	False	unk	False	False	False	False	False	True	inter	False	False	False	False	False	False	False	False	False	False
2667061	ASB TODO B1 right 8 Fragment with soma	True	False	True	False	False	False	False	False	CN	['FFN' 'CN']	2		[]	0	CN	True	False	True	False	False	False	False	False	False	False	False	False	False	True	False	ipsi	False	False	False	False	False	False	inter	False	False	False	False	False	False	True	False	False	False
2667980	DPMm1 horseshoe 2 right	True	False	True	False	False	False	False	False	unk	[]	0		[]	0	unk	True	False	False	False	True	False	False	False	False	False	False	False	False	True	False	bi	False	False	False	False	False	False	inter	False	False	False	False	False	False	False	False	False	False
2668719	PaN-L-Sens-B1-VM-02	False	True	False	False	False	False	False	False	sens	['sens']	1	PaN	['sens_subclass_PaN']	1	sens-PaN	False	False	False	False	False	False	False	False	False	False	False	False	False	False	False	unk	False	False	False	False	False	False	inter	False	False	False	False	False	False	False	False	False	False
2669331	DPMpm1 horseshoe right	True	False	True	False	False	False	False	False	unk	[]	0		[]	0	unk	True	False	False	False	True	False	False	False	False	False	False	False	False	True	False	bi	False	False	False	False	False	False	inter	False	False	False	False	False	False	False	False	False	False
2669832	PaN-L-Sens-B1-VM-03	False	True	False	False	False	False	False	False	sens	['sens']	1	PaN	['sens_subclass_PaN']	1	sens-PaN	False	False	False	False	False	False	False	False	False	False	False	False	False	False	False	unk	False	False	False	False	False	False	inter	False	False	False	False	False	False	False	False	False	False
2669844	Horseshoe deviant right	True	False	True	False	False	False	False	False	dVNC	['dVNC']	1		[]	0	dVNC	True	False	False	False	True	True	False	False	False	False	False	False	False	True	False	bi	True	False	False	False	False	False	output	False	False	False	False	False	False	False	False	True	False
2670619	putative 11H10 right	True	False	True	False	False	False	False	False	dSEZ	['dSEZ']	1		[]	0	dSEZ	True	False	False	True	False	False	False	False	False	False	False	False	False	True	False	contra	True	False	False	False	False	False	output	False	False	False	False	False	False	False	True	False	False
2772093	BLVa hook 1 right	True	False	True	False	False	False	False	False	unk	[]	0		[]	0	unk	True	False	True	False	False	False	False	False	False	False	False	False	False	True	False	ipsi	False	False	False	False	False	False	inter	False	False	False	False	False	False	False	False	False	False
2775707	LN4;right	True	False	True	False	False	False	False	False	LON	['LON']	1		[]	0	LON	True	False	True	False	False	False	False	False	False	False	False	False	False	True	False	ipsi	False	False	False	False	False	False	inter	False	True	False	False	False	False	False	False	False	False
2775943	LN3;right	True	False	True	False	False	False	False	False	LON	['LON']	1		[]	0	LON	True	False	True	False	False	False	False	False	False	False	False	False	False	True	False	ipsi	False	False	False	False	False	False	inter	False	True	False	False	False	False	False	False	False	False
2776773	3rd Thermo Right - ADL022	True	False	True	False	False	False	False	False	LHN	['LHN']	1		[]	0	LHN	True	False	True	False	False	False	False	False	False	False	False	False	False	True	False	ipsi	False	False	False	False	False	False	inter	False	False	True	False	False	False	False	False	False	False
2777891	vdaD class III md_a1r or es?	False	False	True	False	False	False	False	False	unk	[]	0		[]	0	unk	False	False	False	False	False	False	False	False	False	False	False	False	False	False	False	unk	False	False	False	False	True	False	inter	False	False	False	False	False	False	False	False	False	False
2784471	hook-1_a1r	False	False	True	False	False	False	False	False	unk	[]	0		[]	0	unk	True	False	True	False	False	False	False	False	False	False	False	False	False	True	False	ipsi	False	True	True	False	False	False	input	False	False	False	False	False	False	False	False	False	False
2797480	DPLc_post_med descending left	True	True	False	False	True	False	False	False	unk	[]	0		[]	0	unk	True	False	True	False	False	False	False	False	False	False	False	False	False	True	False	ipsi	False	False	False	False	False	False	inter	False	False	False	False	False	False	False	False	False	False
2798040	A02i_a1l	False	True	False	False	False	False	False	False	unk	[]	0		[]	0	unk	False	False	False	False	False	False	False	False	False	False	False	False	False	False	False	unk	False	False	False	False	False	False	inter	False	False	False	False	False	False	False	False	False	False
2799380	PaN-L-Sens-B2-VM-01	False	True	False	False	False	False	False	False	sens	['sens']	1	PaN	['sens_subclass_PaN']	1	sens-PaN	False	False	False	False	False	False	False	False	False	False	False	False	False	False	False	unk	False	False	False	False	False	False	inter	False	False	False	False	False	False	False	False	False	False
2816457	A00c_a5l	False	True	False	False	False	False	False	False	A00c	['A00c']	1		[]	0	A00c	True	False	False	True	False	False	False	False	False	False	False	False	False	True	False	contra	False	True	True	False	False	False	input	False	False	False	False	False	False	False	False	False	False
2842451	MIXED pointer-like right	True	False	True	False	False	False	False	False	unk	[]	0		[]	0	unk	True	False	True	False	False	False	False	False	False	False	False	False	False	True	False	ipsi	False	False	False	False	False	False	inter	False	False	False	False	False	False	False	False	False	False
2846555	BLP34 lateral right	True	False	True	False	False	False	False	False	unk	[]	0		[]	0	unk	True	False	True	False	False	False	False	False	False	False	False	False	False	True	False	ipsi	False	False	False	False	False	False	inter	False	False	False	False	False	False	False	False	False	False
2852273	IPC pair 6; IPC 2 right	True	False	True	False	False	False	False	False	RGN	['RGN']	1	IPC	['RGN_subclass_IPC']	1	RGN-IPC	True	False	False	False	False	False	False	False	False	False	False	False	False	True	False	unk	True	False	False	False	False	False	output	False	False	False	False	False	False	False	False	False	True
2854715	DPLam neuron right	True	False	True	False	False	False	False	False	unk	[]	0		[]	0	unk	True	False	True	False	False	False	False	False	False	False	False	False	False	True	False	ipsi	False	False	False	False	False	False	inter	False	False	False	False	False	False	False	False	False	False
2878185	BLAv12_lat pointer-like right	True	False	True	False	False	False	False	False	unk	[]	0		[]	0	unk	True	False	True	False	False	False	False	False	False	False	False	False	False	True	False	ipsi	False	False	False	False	False	False	inter	False	False	False	False	False	False	False	False	False	False
2881070	BLDc A00c pointer right	True	False	True	False	False	False	False	False	unk	[]	0		[]	0	unk	True	False	True	False	False	False	False	False	False	False	False	False	False	True	False	ipsi	False	False	False	False	False	False	inter	False	False	False	False	False	False	False	False	False	False
2885630	UNK triple branch right; Ipsilateral BPL interneuron (hook target)	True	False	True	False	False	False	False	False	unk	[]	0		[]	0	unk	True	False	True	False	False	False	False	False	False	False	False	False	False	True	False	ipsi	False	False	False	False	False	False	inter	False	False	False	False	False	False	False	False	False	False
2910892	UNK triple branch left	True	True	False	False	False	False	False	False	unk	[]	0		[]	0	unk	True	False	True	False	False	False	False	False	False	False	False	False	False	True	False	ipsi	False	False	False	False	False	False	inter	False	False	False	False	False	False	False	False	False	False
2911847	DPlal simple bilateral 3 right; BPL to lateral bilateral right	True	False	True	False	False	False	False	False	unk	[]	0		[]	0	unk	True	False	False	False	True	False	False	False	False	False	False	False	False	True	False	bi	False	False	False	False	False	False	inter	False	False	False	False	False	False	False	False	False	False
2914206	DN1-1 - PDL007 right	True	False	True	False	True	False	False	False	LHN	['LHN']	1		[]	0	LHN	True	False	True	False	False	False	False	False	False	False	False	False	False	True	False	ipsi	False	False	False	False	False	False	inter	False	False	True	False	False	False	False	False	False	False
2920061	DPLc_ant_lat bilateral right; DN2-1R (ASB TODO A2 11)	True	False	True	False	False	False	False	False	LHN	['LHN']	1		[]	0	LHN	True	False	False	True	False	False	False	False	False	False	False	False	False	True	False	contra	False	False	False	False	False	False	inter	False	False	True	False	False	False	False	False	False	False
2920554	cpld-- downtoDN1 right	True	False	True	False	False	False	False	False	unk	[]	0		[]	0	unk	True	False	False	True	False	False	False	False	False	False	False	False	False	True	False	contra	False	False	False	False	False	False	inter	False	False	False	False	False	False	False	False	False	False
2921933	V1: possible PVL005 - 3 Right	True	False	True	False	True	False	False	False	LHN;CN	['LHN' 'CN']	2		[]	0	LHN;CN	True	False	True	False	False	False	False	False	False	False	False	False	False	True	False	ipsi	False	False	False	False	False	False	inter	False	False	True	False	False	False	True	False	False	False
2932028	AF:uptoLN2 sibling 35_right	True	False	True	False	False	False	False	False	LHN	['LHN']	1		[]	0	LHN	True	False	True	False	False	False	False	False	False	False	False	False	False	True	False	ipsi	False	False	False	False	False	False	inter	False	False	True	False	False	False	False	False	False	False
2935173	WS: from olfactory to Hugin interneuron right	True	False	True	False	False	False	False	False	LHN	['LHN']	1		[]	0	LHN	True	False	True	False	False	False	False	False	False	False	False	False	False	True	False	ipsi	False	False	False	False	False	False	inter	False	False	True	False	False	False	False	False	False	False
2935198	AF3 thermo 3rd right	True	False	True	False	False	False	False	False	LHN	['LHN']	1		[]	0	LHN	True	False	True	False	False	False	False	False	False	False	False	False	False	True	False	ipsi	False	False	False	False	False	False	inter	False	False	True	False	False	False	False	False	False	False
2963280	try5thLN_sibling 35 right	True	False	True	False	False	False	False	False	LHN;CN	['LHN' 'CN']	2		[]	0	LHN;CN	True	False	True	False	False	False	False	False	False	False	False	False	False	True	False	ipsi	False	False	False	False	False	False	inter	False	False	True	False	False	False	True	False	False	False
2964760	DPLd C neuron left	True	True	False	False	False	False	False	False	unk	[]	0		[]	0	unk	True	False	True	False	False	False	False	False	False	False	False	False	False	True	False	ipsi	False	False	False	False	False	False	inter	False	False	False	False	False	False	False	False	False	False
2966602	K ; DPLam med _left	True	True	False	False	False	False	False	False	LHN;CN	['FBN' 'LHN' 'CN']	3		[]	0	LHN;CN	True	False	False	False	True	False	False	False	False	False	False	False	False	True	False	bi	False	False	False	False	False	False	inter	False	False	True	False	False	True	True	False	False	False
2979486	GX; Left	True	True	False	False	False	False	False	False	LHN	['LHN']	1		[]	0	LHN	True	False	False	False	True	False	False	False	False	False	False	False	False	True	False	bi	False	False	False	False	False	False	inter	False	False	True	False	False	False	False	False	False	False
2979675	DPLam Talon 1 left	True	True	False	False	False	False	False	False	unk	[]	0		[]	0	unk	True	False	True	False	False	False	False	False	False	False	False	False	False	True	False	ipsi	False	False	False	False	False	False	inter	False	False	False	False	False	False	False	False	False	False
2988292	Two-headed cobra left	True	True	False	False	False	False	False	False	unk	[]	0		[]	0	unk	True	False	True	False	False	False	False	False	False	False	False	False	False	True	False	ipsi	False	False	False	False	False	False	inter	False	False	False	False	False	False	False	False	False	False
3002410	Upper Looping PN Right - AVM004 (BAla1/2)	True	False	True	False	False	False	False	False	tPN	['tPN']	1		[]	0	tPN	True	False	True	False	False	False	False	False	False	False	False	False	False	True	False	ipsi	False	False	False	False	False	False	inter	False	True	False	False	False	False	False	False	False	False
3009700	Coaster (NPF) Right	True	False	True	False	False	False	False	False	dVNC	['dVNC']	1		[]	0	dVNC	True	False	False	True	False	False	False	False	False	False	False	False	False	True	False	contra	True	False	False	False	False	False	output	False	False	False	False	False	False	False	False	True	False
3010486	AF0: neuron right	True	False	True	False	False	False	False	False	unk	[]	0		[]	0	unk	True	False	True	False	False	False	False	False	False	False	False	False	False	True	False	ipsi	False	False	False	False	False	False	inter	False	False	False	False	False	False	False	False	False	False
3021609	DPM contralateral horseshoe right	True	False	True	False	True	False	False	False	unk	[]	0		[]	0	unk	True	False	False	True	False	False	False	False	False	False	False	False	False	True	False	contra	False	False	False	False	False	False	inter	False	False	False	False	False	False	False	False	False	False
3027876	Tomato Vine 2_right	True	False	True	False	False	False	False	False	dSEZ	['dSEZ']	1		[]	0	dSEZ	True	False	True	False	False	False	False	False	False	False	False	False	False	True	False	ipsi	True	False	False	False	False	False	output	False	False	False	False	False	False	False	True	False	False
3032520	MN-L-Sens-B3-AVp-03	False	True	False	False	False	False	False	False	sens	['sens']	1	MN	['sens_subclass_MN']	1	sens-MN	True	False	True	False	False	False	False	False	False	False	False	False	False	True	False	ipsi	False	True	False	True	False	False	input	True	False	False	False	False	False	False	False	False	False
3034133	A09b a1l Basin-1	False	True	False	False	False	False	False	False	unk	[]	0		[]	0	unk	False	False	False	False	False	False	False	False	False	False	False	False	False	False	False	unk	False	False	False	False	False	False	inter	False	False	False	False	False	False	False	False	False	False
3036249	MN-L-Sens-B3-VM-12	False	True	False	False	False	False	False	False	sens	['sens']	1	MN	['sens_subclass_MN']	1	sens-MN	True	False	True	False	False	False	False	False	False	False	False	False	False	True	False	ipsi	False	True	False	True	False	False	input	True	False	False	False	False	False	False	False	False	False
3040481	A09c a1l Basin-4	False	True	False	False	False	False	False	False	unk	[]	0		[]	0	unk	False	False	False	False	False	False	False	False	False	False	False	False	False	False	False	unk	False	False	False	False	False	False	inter	False	False	False	False	False	False	False	False	False	False
3041612	A09a a1l Basin-2	False	True	False	False	False	False	False	False	unk	[]	0		[]	0	unk	False	False	False	False	False	False	False	False	False	False	False	False	False	False	False	unk	False	False	False	False	False	False	inter	False	False	False	False	False	False	False	False	False	False
3043970	SLO_left	True	True	False	False	False	False	False	False	unk	[]	0		[]	0	unk	True	False	False	False	True	False	False	False	False	False	False	False	False	True	False	bi	False	False	False	False	False	False	inter	False	False	False	False	False	False	False	False	False	False
3044500	DPLc1 Descending L	True	True	False	False	False	False	False	False	dSEZ	['dSEZ']	1		[]	0	dSEZ	True	False	False	True	False	False	False	False	False	False	False	False	False	True	False	contra	True	False	False	False	False	False	output	False	False	False	False	False	False	False	True	False	False
3046503	IPC 7 left	True	True	False	False	False	False	False	False	RGN	['RGN']	1	IPC	['RGN_subclass_IPC']	1	RGN-IPC	True	False	False	False	False	False	False	False	False	False	False	False	False	True	False	unk	True	False	False	False	False	False	output	False	False	False	False	False	False	False	False	False	True
3048606	Coaster (NPF) Left	True	True	False	False	False	False	False	False	dVNC	['dVNC']	1		[]	0	dVNC	True	False	False	True	False	False	False	False	False	False	False	False	False	True	False	contra	True	False	False	False	False	False	output	False	False	False	False	False	False	False	False	True	False
3050645	MN-L-Sens-B3-VM-14	False	True	False	False	False	False	False	False	sens	['sens']	1	MN	['sens_subclass_MN']	1	sens-MN	True	False	False	False	True	False	False	False	False	False	False	False	False	True	False	bi	False	True	False	True	False	False	input	True	False	False	False	False	False	False	False	False	False
3054101	MN-L-Sens-B3-ACp-04	False	True	False	False	False	False	False	False	sens	['sens']	1	MN	['sens_subclass_MN']	1	sens-MN	True	False	True	False	False	False	False	False	False	False	False	False	False	True	False	ipsi	False	True	False	True	False	False	input	True	False	False	False	False	False	False	False	False	False
3058132	DPlal simple bilateral 2 right	True	False	True	False	False	False	False	False	unk	[]	0		[]	0	unk	True	False	False	False	True	False	False	False	False	False	False	False	False	True	False	bi	False	False	False	False	False	False	inter	False	False	False	False	False	False	False	False	False	False
3060480	DPLl Gnarly left	True	True	False	False	False	False	False	False	unk	[]	0		[]	0	unk	True	False	True	False	False	False	False	False	False	False	False	False	False	True	False	ipsi	False	False	False	False	False	False	inter	False	False	False	False	False	False	False	False	False	False
3061422	DM-NPF_conn4_left	True	True	False	False	False	False	False	False	unk	[]	0		[]	0	unk	True	False	False	False	True	False	False	False	False	False	False	False	False	True	False	bi	False	False	False	False	False	False	inter	False	False	False	False	False	False	False	False	False	False
3071301	MN-R-Sens-B2-ACp-13	False	False	True	False	False	False	False	False	sens	['sens']	1	MN	['sens_subclass_MN']	1	sens-MN	True	False	True	False	False	False	False	False	False	False	False	False	False	True	False	ipsi	False	True	False	True	False	False	input	True	False	False	False	False	False	False	False	False	False
3074106	A09a a1r Basin-2	False	False	True	False	False	False	False	False	unk	[]	0		[]	0	unk	False	False	False	False	False	False	False	False	False	False	False	False	False	False	False	unk	False	False	False	False	False	False	inter	False	False	False	False	False	False	False	False	False	False
3091943	A09g a1r Basin-3	False	False	True	False	False	False	False	False	unk	[]	0		[]	0	unk	False	False	False	False	False	False	False	False	False	False	False	False	False	False	False	unk	False	False	False	False	False	False	inter	False	False	False	False	False	False	False	False	False	False
3093284	A00c_a4r	False	False	True	False	False	False	False	False	A00c	['A00c']	1		[]	0	A00c	True	False	False	True	False	False	False	False	False	False	False	False	False	True	False	contra	False	True	True	False	False	False	input	False	False	False	False	False	False	False	False	False	False
3122533	BLDc descending 1 right; BPL feedback local R	True	False	True	False	False	False	False	False	unk	[]	0		[]	0	unk	True	False	True	False	False	False	False	False	False	False	False	False	False	True	False	ipsi	False	False	False	False	False	False	inter	False	False	False	False	False	False	False	False	False	False
3123905	MN-R-Sens-B3-ACpl-07	False	False	True	False	False	False	False	False	sens	['sens']	1	MN	['sens_subclass_MN']	1	sens-MN	True	False	True	False	False	False	False	False	False	False	False	False	False	True	False	ipsi	False	True	False	True	False	False	input	True	False	False	False	False	False	False	False	False	False
3149791	telephone-related right	True	False	True	False	False	False	False	False	unk	[]	0		[]	0	unk	True	False	False	False	True	False	False	False	False	False	False	False	False	True	False	bi	False	False	False	False	False	False	inter	False	False	False	False	False	False	False	False	False	False
3157405	AN: DPMlp Lar_left	True	True	False	False	False	False	False	False	CN	['FAN' 'CN']	2		[]	0	CN	True	False	False	True	False	False	False	False	False	False	False	False	False	True	False	contra	False	False	False	False	False	False	inter	False	False	False	False	False	True	True	False	False	False
3158085	AF5: Short-presynaptic-D-1L	True	False	True	False	False	False	False	False	unk	[]	0		[]	0	unk	True	False	True	False	False	False	False	False	False	False	False	False	False	True	False	ipsi	False	False	False	False	False	False	inter	False	False	False	False	False	False	False	False	False	False
3158123	presynaptic-D-2-MAP-L left	True	True	False	False	False	False	False	False	LHN	['LHN']	1		[]	0	LHN	True	False	False	False	True	False	False	False	False	False	False	False	False	True	False	bi	False	False	False	False	False	False	inter	False	False	True	False	False	False	False	False	False	False
3158543	63a ORN left	False	True	False	False	False	False	False	False	sens	['sens']	1	ORN	['sens_subclass_ORN']	1	sens-ORN	True	False	True	False	False	False	False	False	False	False	False	False	False	True	False	ipsi	False	True	False	True	False	False	input	True	False	False	False	False	False	False	False	False	False
3163105	BLVa12 tripartite right; F14: PVL005 - 1 right?	True	False	True	False	False	False	False	False	unk	[]	0		[]	0	unk	True	False	True	False	False	False	False	False	False	False	False	False	False	True	False	ipsi	False	False	False	False	False	False	inter	False	False	False	False	False	False	False	False	False	False
3166745	UNK basal right; DL-LH_cand2	True	False	True	False	False	False	False	False	unk	[]	0		[]	0	unk	True	False	True	False	False	False	False	False	False	False	False	False	False	True	False	ipsi	False	False	False	False	False	False	inter	False	False	False	False	False	False	False	False	False	False
3166836	BLVa ascending 1 right; DL-LH_cand3_no	True	False	True	False	False	False	False	False	unk	[]	0		[]	0	unk	True	False	True	False	False	False	False	False	False	False	False	False	False	True	False	ipsi	False	False	False	False	False	False	inter	False	False	False	False	False	False	False	False	False	False
3167039	BLVa12 local right; DL-LH_cand4; BLVa12 a 6 (Wrong Connection)	True	False	True	False	False	False	False	False	unk	[]	0		[]	0	unk	True	False	True	False	False	False	False	False	False	False	False	False	False	True	False	ipsi	False	False	False	False	False	False	inter	False	False	False	False	False	False	False	False	False	False
3180525	A03o_a1r	False	False	True	False	False	False	False	False	unk	[]	0		[]	0	unk	False	False	False	False	False	False	False	False	False	False	False	False	False	False	False	unk	False	False	False	False	False	False	inter	False	False	False	False	False	False	False	False	False	False
3180681	BLVp1 local a right	True	False	True	False	False	False	False	False	unk	[]	0		[]	0	unk	True	False	True	False	False	False	False	False	False	False	False	False	False	True	False	ipsi	False	False	False	False	False	False	inter	False	False	False	False	False	False	False	False	False	False
3182103	BLDc pointer right	True	False	True	False	False	False	False	False	unk	[]	0		[]	0	unk	True	False	True	False	False	False	False	False	False	False	False	False	False	True	False	ipsi	False	False	False	False	False	False	inter	False	False	False	False	False	False	False	False	False	False
3192952	AN-R-Sens-B2-AVa-25 (PPS mechano)	False	False	True	False	False	False	False	False	sens	['sens']	1	AN	['sens_subclass_AN']	1	sens-AN	True	False	True	False	False	False	False	False	False	False	False	False	False	True	False	ipsi	False	True	False	True	False	False	input	True	False	False	False	False	False	False	False	False	False
3199456	MN-R-Sens-B3-ACp-05	False	False	True	False	False	False	False	False	sens	['sens']	1	MN	['sens_subclass_MN']	1	sens-MN	True	False	True	False	False	False	False	False	False	False	False	False	False	True	False	ipsi	False	True	False	True	False	False	input	True	False	False	False	False	False	False	False	False	False
3220616	A09 Contra Brain Projection_a1l	False	True	False	False	False	False	False	False	unk	[]	0		[]	0	unk	True	False	False	False	False	False	False	False	False	False	False	False	False	True	False	unk	False	False	False	False	False	False	inter	False	False	False	False	False	False	False	False	False	False
3232277	DL-LH_cand9 right	True	False	True	False	False	False	False	False	CN	['CN']	1		[]	0	CN	True	False	True	False	False	False	False	False	False	False	False	False	False	True	False	ipsi	False	False	False	False	False	False	inter	False	False	False	False	False	False	True	False	False	False
3232808	DL-LH_cand10 right; BLVa 34 b 1 right	True	False	True	False	False	False	False	False	LHN	['LHN']	1		[]	0	LHN	True	False	True	False	False	False	False	False	False	False	False	False	False	True	False	ipsi	False	False	False	False	False	False	inter	False	False	True	False	False	False	False	False	False	False
3234817	MBE12 right	True	False	True	False	False	False	False	False	APL	['APL']	1		[]	0	APL	True	False	True	False	False	False	False	False	False	False	False	False	False	True	False	ipsi	False	False	False	False	False	False	inter	False	False	False	False	False	False	False	False	False	False
3235409	Rose 1 right	True	False	True	False	False	False	False	False	unk	[]	0		[]	0	unk	True	False	True	False	False	False	False	False	False	False	False	False	False	True	False	ipsi	False	False	False	False	False	False	inter	False	False	False	False	False	False	False	False	False	False
3251140	BLVp1 hook right	True	False	True	False	False	False	False	False	unk	[]	0		[]	0	unk	True	False	True	False	False	False	False	False	False	False	False	False	False	True	False	ipsi	False	False	False	False	False	False	inter	False	False	False	False	False	False	False	False	False	False
3267019	MN-L-Sens-B2-VM-19	False	True	False	False	False	False	False	False	sens	['sens']	1	MN	['sens_subclass_MN']	1	sens-MN	True	False	False	False	True	False	False	False	False	False	False	False	False	True	False	bi	False	True	False	True	False	False	input	True	False	False	False	False	False	False	False	False	False
3272218	DM-NPF_conn4_right	True	False	True	False	False	False	False	False	unk	[]	0		[]	0	unk	True	False	False	False	True	False	False	False	False	False	False	False	False	True	False	bi	False	False	False	False	False	False	inter	False	False	False	False	False	False	False	False	False	False
3276003	L1: Short-presynapticD-3-R	True	False	True	False	False	False	False	False	unk	[]	0		[]	0	unk	True	False	True	False	False	False	False	False	False	False	False	False	False	True	False	ipsi	False	False	False	False	False	False	inter	False	False	False	False	False	False	False	False	False	False
3281684	IPC pair 5; IPC 5 left	True	True	False	False	False	False	False	False	RGN	['RGN']	1	IPC	['RGN_subclass_IPC']	1	RGN-IPC	True	False	False	False	False	False	False	False	False	False	False	False	False	True	False	unk	True	False	False	False	False	False	output	False	False	False	False	False	False	False	False	False	True
3282869	A09b a1r Basin-1	False	False	True	False	False	False	False	False	unk	[]	0		[]	0	unk	False	False	False	False	False	False	False	False	False	False	False	False	False	False	False	unk	False	False	False	False	False	False	inter	False	False	False	False	False	False	False	False	False	False
3299214	MBE2a right	True	False	True	False	False	False	False	False	MBON	['MBON']	1	neith	['MBON_subclass_neither']	1	MBON-neith	True	False	True	False	False	False	False	False	False	False	False	False	False	True	False	ipsi	False	False	False	False	False	False	inter	False	False	False	False	False	False	False	False	False	False
3340561	AN-R-motor-10	False	False	True	False	False	False	True	False	unk	[]	0	AN	['motor_subclass_AN']	1	unk-AN	False	False	False	False	False	False	False	True	False	False	False	False	False	False	False	unk	False	False	False	False	False	False	inter	False	False	False	False	False	False	False	False	False	False
3347708	KC2	True	False	True	False	False	False	False	False	KC	['KC']	1	1claw	['KC_subclass_1claw']	1	KC-1claw	True	False	True	False	False	False	False	False	False	False	False	False	False	True	False	ipsi	False	False	False	False	False	False	inter	False	False	False	False	True	False	False	False	False	False
3347834	KC3	True	False	True	False	False	False	False	False	KC	['KC']	1	3claw	['KC_subclass_3claw']	1	KC-3claw	True	False	True	False	False	False	False	False	False	False	False	False	False	True	False	ipsi	False	False	False	False	False	False	inter	False	False	False	False	True	False	False	False	False	False
3410499	42b ORN left	False	True	False	False	False	False	False	False	sens	['sens']	1	ORN	['sens_subclass_ORN']	1	sens-ORN	True	False	True	False	False	False	False	False	False	False	False	False	False	True	False	ipsi	False	True	False	True	False	False	input	True	False	False	False	False	False	False	False	False	False
3410506	85c ORN left	False	True	False	False	False	False	False	False	sens	['sens']	1	ORN	['sens_subclass_ORN']	1	sens-ORN	True	False	True	False	False	False	False	False	False	False	False	False	False	True	False	ipsi	False	True	False	True	False	False	input	True	False	False	False	False	False	False	False	False	False
3414508	contra-vine left	True	True	False	False	False	False	False	False	dSEZ	['dSEZ']	1		[]	0	dSEZ	True	False	False	True	False	False	False	False	False	False	False	False	False	True	False	contra	True	False	False	False	False	False	output	False	False	False	False	False	False	False	True	False	False
3420915	SOG into brain contralaterally right - paired with #3622234	False	False	True	False	False	False	False	False	FFN	['FFN']	1		[]	0	FFN	False	False	False	True	False	False	False	True	False	False	False	False	False	False	False	contra	False	False	False	False	False	False	inter	False	True	False	False	False	False	False	False	False	False
3436420	Pre PMN right	True	False	True	False	False	False	False	False	dSEZ	['dSEZ']	1		[]	0	dSEZ	True	False	False	True	False	False	False	False	False	False	False	False	False	True	False	contra	True	False	False	False	False	False	output	False	False	False	False	False	False	False	True	False	False
3450442	mPN iACT B2 left	True	True	False	False	False	False	False	False	mPN	['mPN']	1	olfac	['mPN_subclass_olfactory']	1	mPN-olfac	True	False	True	False	False	False	False	False	False	False	False	False	False	True	False	ipsi	False	False	False	False	False	False	inter	False	True	False	False	False	False	False	False	False	False
3450751	mPN BAmd1-g right	True	False	True	False	True	False	False	False	CN	['CN']	1		[]	0	CN	True	False	False	True	False	False	False	False	False	False	False	False	False	True	False	contra	False	False	False	False	False	False	inter	False	True	False	False	False	False	True	False	False	False
3464773	42a ORN left	False	True	False	False	False	False	False	False	sens	['sens']	1	ORN	['sens_subclass_ORN']	1	sens-ORN	True	False	True	False	False	False	False	False	False	False	False	False	False	True	False	ipsi	False	True	False	True	False	False	input	True	False	False	False	False	False	False	False	False	False
3465659	35a ORN left	False	True	False	False	False	False	False	False	sens	['sens']	1	ORN	['sens_subclass_ORN']	1	sens-ORN	True	False	True	False	False	False	False	False	False	False	False	False	False	True	False	ipsi	False	True	False	True	False	False	input	True	False	False	False	False	False	False	False	False	False
3486381	42a PN left	True	True	False	False	False	False	False	False	uPN	['uPN']	1		[]	0	uPN	True	False	True	False	False	False	False	False	False	False	False	False	False	True	False	ipsi	False	False	False	False	False	False	inter	False	True	False	False	False	False	False	False	False	False
3486867	130729_SFO Cand 42a-42b_OSN_IN1 left	True	True	False	False	False	False	False	False	dSEZ	['dSEZ']	1		[]	0	dSEZ	True	False	False	False	True	False	False	False	False	False	False	False	False	True	False	bi	True	False	False	False	False	False	output	False	False	False	False	False	False	False	True	False	False
3486950	vine left	False	True	False	False	False	False	False	False	unk	[]	0		[]	0	unk	False	False	True	False	False	False	False	True	False	False	False	False	False	False	False	ipsi	False	False	False	False	False	False	inter	False	False	False	False	False	False	False	False	False	False
3487306	AN-R-Sens-B3-ACal-03 (temp sensing right neuron together 1)	False	False	True	False	False	False	False	False	sens	['sens']	1	thermo	['sens_subclass_thermo']	1	sens-thermo	True	False	True	False	False	False	False	False	False	False	False	False	False	True	False	ipsi	False	True	False	True	False	False	input	True	False	False	False	False	False	False	False	False	False
3497901	KC4	True	False	True	False	False	False	False	False	KC	['KC']	1	4claw	['KC_subclass_4claw']	1	KC-4claw	True	False	True	False	False	False	False	False	False	False	False	False	False	True	False	ipsi	False	False	False	False	False	False	inter	False	False	False	False	True	False	False	False	False	False
3498479	contra-vine right	True	False	True	False	False	False	False	False	dSEZ	['dSEZ']	1		[]	0	dSEZ	True	False	False	True	False	False	False	False	False	False	False	False	False	True	False	contra	True	False	False	False	False	False	output	False	False	False	False	False	False	False	True	False	False
3504632	A02c?_a1l	False	True	False	False	False	False	False	False	unk	[]	0		[]	0	unk	False	False	False	False	False	False	False	False	False	False	False	False	False	False	False	unk	False	False	False	False	False	False	inter	False	False	False	False	False	False	False	False	False	False
3511996	94a & 94b ORN left	False	True	False	False	False	False	False	False	sens	['sens']	1	ORN	['sens_subclass_ORN']	1	sens-ORN	True	False	True	False	False	False	False	False	False	False	False	False	False	True	False	ipsi	False	True	False	True	False	False	input	True	False	False	False	False	False	False	False	False	False
3522293	KC5	True	False	True	False	False	False	False	False	KC	['KC']	1	5claw	['KC_subclass_5claw']	1	KC-5claw	True	False	True	False	False	False	False	False	False	False	False	False	False	True	False	ipsi	False	False	False	False	False	False	inter	False	False	False	False	True	False	False	False	False	False
3538129	mPN D right	True	False	True	False	False	False	False	False	mPN	['mPN']	1	olfac	['mPN_subclass_olfactory']	1	mPN-olfac	True	False	False	False	True	False	False	False	False	False	False	False	False	True	False	bi	False	False	False	False	False	False	inter	False	True	False	False	False	False	False	False	False	False
3539170	BAla12 descending 1 left	True	True	False	False	False	False	False	False	dSEZ	['dSEZ']	1		[]	0	dSEZ	True	False	True	False	False	False	False	False	False	False	False	False	False	True	False	ipsi	True	False	False	False	False	False	output	False	False	False	False	False	False	False	True	False	False
3543931	BAmas SOG MBE1_l (acbiliblo (left))	True	True	False	False	False	False	False	False	unk	[]	0		[]	0	unk	True	False	False	False	True	False	False	False	False	False	False	False	False	True	False	bi	False	False	False	False	False	False	inter	False	True	False	False	False	False	False	False	False	False
3546334	A02m_a1r Pseudolooper-3	False	False	True	False	False	False	False	False	unk	[]	0		[]	0	unk	False	False	False	False	False	False	False	False	False	False	False	False	False	False	False	unk	False	False	False	False	False	False	inter	False	False	False	False	False	False	False	False	False	False
3546835	A02n_a1l Pseudolooper-4	False	True	False	False	False	False	False	False	unk	[]	0		[]	0	unk	False	False	False	False	False	False	False	False	False	False	False	False	False	False	False	unk	False	False	False	False	False	False	inter	False	False	False	False	False	False	False	False	False	False
3547397	83a ORN left	False	True	False	False	False	False	False	False	sens	['sens']	1	ORN	['sens_subclass_ORN']	1	sens-ORN	True	False	True	False	False	False	False	False	False	False	False	False	False	True	False	ipsi	False	True	False	True	False	False	input	True	False	False	False	False	False	False	False	False	False
3556191	AN-R-Sens-B1-ACa-03	False	False	True	False	False	False	False	False	sens	['sens']	1	AN	['sens_subclass_AN']	1	sens-AN	True	False	True	False	False	False	False	False	False	False	False	False	False	True	False	ipsi	False	True	False	True	False	False	input	True	False	False	False	False	False	False	False	False	False
3561724	IPC pair 3; IPC 5 right	True	False	True	False	False	False	False	False	RGN	['RGN']	1	IPC	['RGN_subclass_IPC']	1	RGN-IPC	True	False	False	False	False	False	False	False	False	False	False	False	False	True	False	unk	True	False	False	False	False	False	output	False	False	False	False	False	False	False	False	False	True
3562954	MN-R-Sens-B2-VM-21	False	False	True	False	False	False	False	False	sens	['sens']	1	MN	['sens_subclass_MN']	1	sens-MN	True	False	True	False	False	False	False	False	False	False	False	False	False	True	False	ipsi	False	True	False	True	False	False	input	True	False	False	False	False	False	False	False	False	False
3564452	ASC2_left (Projection neuron a2cb)	False	False	True	False	False	False	False	False	unk	[]	0		[]	0	unk	True	False	False	False	False	False	False	False	False	False	False	False	False	True	False	unk	False	False	False	False	False	False	inter	False	False	False	False	False	False	False	False	False	False
3565102	KC6 young	True	False	True	False	False	True	False	False	KC	['KC']	1		[]	0	KC	False	False	False	False	False	False	False	False	False	False	False	False	False	True	False	unk	False	False	False	False	False	False	inter	False	False	False	False	True	False	False	False	False	False
3571478	ASC2_right	False	True	False	False	False	False	False	False	unk	[]	0		[]	0	unk	True	False	False	False	False	False	False	False	False	False	False	False	False	True	False	unk	False	False	False	False	False	False	inter	False	False	False	False	False	False	False	False	False	False
3586984	AN-L-Sens-B3-ACal-07 (upstream of Multig. Olfactory PN 3)	False	True	False	False	False	False	False	False	sens	['sens']	1	AN	['sens_subclass_AN']	1	sens-AN	True	False	True	False	False	False	False	False	False	False	False	False	False	True	False	ipsi	False	True	False	True	False	False	input	True	False	False	False	False	False	False	False	False	False
3587612	KC7	True	False	True	False	False	False	False	False	KC	['KC']	1	3claw	['KC_subclass_3claw']	1	KC-3claw	True	False	True	False	False	False	False	False	False	False	False	False	False	True	False	ipsi	False	False	False	False	False	False	inter	False	False	False	False	True	False	False	False	False	False
3592997	24a ORN left	False	True	False	False	False	False	False	False	sens	['sens']	1	ORN	['sens_subclass_ORN']	1	sens-ORN	True	False	True	False	False	False	False	False	False	False	False	False	False	True	False	ipsi	False	True	False	True	False	False	input	True	False	False	False	False	False	False	False	False	False
3595837	DPMm1 Brain descending into VNC right	True	False	True	False	False	False	False	False	dVNC	['dVNC']	1		[]	0	dVNC	True	False	False	True	False	False	False	False	False	False	False	False	False	True	False	contra	True	False	False	False	False	False	output	False	False	False	False	False	False	False	False	True	False
3598000	DPMm1 Brain descending into VNC 2 right	True	False	True	False	False	False	False	False	dVNC	['dVNC']	1		[]	0	dVNC	True	False	False	True	False	False	False	False	False	False	False	False	False	True	False	contra	True	False	False	False	False	False	output	False	False	False	False	False	False	False	False	True	False
3605630	KC8 young	True	False	True	False	False	True	False	False	KC	['KC']	1		[]	0	KC	False	False	False	False	False	False	False	False	False	False	False	False	False	True	False	unk	False	False	False	False	False	False	inter	False	False	False	False	True	False	False	False	False	False
3608397	AN-L-Sens-B3-ACal-01 (temp sensing left neuron alone)	False	True	False	False	False	False	False	False	sens	['sens']	1	thermo	['sens_subclass_thermo']	1	sens-thermo	True	False	True	False	False	False	False	False	False	False	False	False	False	True	False	ipsi	False	True	False	True	False	False	input	True	False	False	False	False	False	False	False	False	False
3609202	AN-L-Sens-B3-ACal-03 (temp sensing left neuron together 1)	False	True	False	False	False	False	False	False	sens	['sens']	1	thermo	['sens_subclass_thermo']	1	sens-thermo	True	False	True	False	False	False	False	False	False	False	False	False	False	True	False	ipsi	False	True	False	True	False	False	input	True	False	False	False	False	False	False	False	False	False
3620633	Pre-goro3 right	True	False	True	False	False	False	False	False	dVNC	['dVNC']	1		[]	0	dVNC	True	False	False	True	False	False	False	False	False	False	False	False	False	True	False	contra	True	False	False	False	False	False	output	False	False	False	False	False	False	False	False	True	False
3622234	SOG into Brain contralaterally left - paired with #3420915	False	True	False	False	False	False	False	False	FFN	['FFN']	1		[]	0	FFN	False	False	False	True	False	False	False	True	False	False	False	False	False	False	False	contra	False	False	False	False	False	False	inter	False	True	False	False	False	False	False	False	False	False
3639968	AN-L-Sens-B3-ACal-02 (temp sensing left neuron together 2)	False	True	False	False	False	False	False	False	sens	['sens']	1	thermo	['sens_subclass_thermo']	1	sens-thermo	True	False	True	False	False	False	False	False	False	False	False	False	False	True	False	ipsi	False	True	False	True	False	False	input	True	False	False	False	False	False	False	False	False	False
3641568	SN motor neuron a1r ventral dendrite	False	False	True	False	False	False	False	False	unk	[]	0		[]	0	unk	False	False	False	False	False	False	False	False	False	False	False	False	False	False	False	unk	False	False	False	False	False	False	inter	False	False	False	False	False	False	False	False	False	False
3650006	PN of GPhN to LH (left)	True	True	False	False	False	False	False	False	unk	[]	0		[]	0	unk	True	False	True	False	False	False	False	False	False	False	False	False	False	True	False	ipsi	False	False	False	False	False	False	inter	False	True	False	False	False	False	False	False	False	False
3650600	AN-R-Sens-B3-ACal-01 (temp sensing right neuron alone)	False	False	True	False	False	False	False	False	sens	['sens']	1	thermo	['sens_subclass_thermo']	1	sens-thermo	True	False	True	False	False	False	False	False	False	False	False	False	False	True	False	ipsi	False	True	False	True	False	False	input	True	False	False	False	False	False	False	False	False	False
3652587	AN-L-Sens-B3-ACp-08	False	True	False	False	False	False	False	False	sens	['sens']	1	AN	['sens_subclass_AN']	1	sens-AN	True	False	True	False	False	False	False	False	False	False	False	False	False	True	False	ipsi	False	True	False	True	False	False	input	True	False	False	False	False	False	False	False	False	False
3664102	Thermo KC B_right - mbi2 - unknown	True	False	True	False	False	False	False	False	KC	['KC']	1	4claw	['KC_subclass_4claw']	1	KC-4claw	True	False	True	False	False	False	False	False	False	False	False	False	False	True	False	ipsi	False	False	False	False	False	False	inter	False	False	False	False	True	False	False	False	False	False
3679411	KC9 young	True	False	True	False	False	True	False	False	KC	['KC']	1		[]	0	KC	False	False	False	False	False	False	False	False	False	False	False	False	False	True	False	unk	False	False	False	False	False	False	inter	False	False	False	False	True	False	False	False	False	False
3690921	Lower Looping PN Right - AVM004 (BAla1/2)	True	False	True	False	False	False	False	False	tPN	['tPN']	1		[]	0	tPN	True	False	True	False	False	False	False	False	False	False	False	False	False	True	False	ipsi	False	False	False	False	False	False	inter	False	True	False	False	False	False	False	False	False	False
3694515	47a & 33b ORN left	False	True	False	False	False	False	False	False	sens	['sens']	1	ORN	['sens_subclass_ORN']	1	sens-ORN	True	False	True	False	False	False	False	False	False	False	False	False	False	True	False	ipsi	False	True	False	True	False	False	input	True	False	False	False	False	False	False	False	False	False
3707204	Magic wand right (AF11)	True	False	True	False	False	False	False	False	unk	[]	0		[]	0	unk	True	False	True	False	False	False	False	False	False	False	False	False	False	True	False	ipsi	False	False	False	False	False	False	inter	False	False	False	False	False	False	False	False	False	False
3708875	33a ORN left	False	True	False	False	False	False	False	False	sens	['sens']	1	ORN	['sens_subclass_ORN']	1	sens-ORN	True	False	True	False	False	False	False	False	False	False	False	False	False	True	False	ipsi	False	True	False	True	False	False	input	True	False	False	False	False	False	False	False	False	False
3709977	backwards handlebar left (looks like 35a)	False	True	False	False	False	False	False	False	unk	[]	0		[]	0	unk	False	False	False	False	False	False	False	True	False	False	False	False	False	False	False	unk	False	False	False	False	False	False	inter	False	True	False	False	False	False	False	False	False	False
3712893	mPN iACT bilateral LOWER left	False	True	False	False	False	False	False	False	mPN	['mPN']	1	olfac	['mPN_subclass_olfactory']	1	mPN-olfac	False	False	False	False	True	False	False	True	False	False	False	False	False	False	False	bi	False	False	False	False	False	False	inter	False	True	False	False	False	False	False	False	False	False
3716797	45a ORN left	False	True	False	False	False	False	False	False	sens	['sens']	1	ORN	['sens_subclass_ORN']	1	sens-ORN	True	False	True	False	False	False	False	False	False	False	False	False	False	True	False	ipsi	False	True	False	True	False	False	input	True	False	False	False	False	False	False	False	False	False
3720037	gorogoro t2l	False	True	False	False	False	False	False	False	unk	[]	0		[]	0	unk	False	False	False	False	False	False	False	False	False	False	False	False	False	False	False	unk	False	False	False	False	False	False	inter	False	False	False	False	False	False	False	False	False	False
3726990	DPLm1 contralateral 2 right; potential RG neuron	True	False	True	False	False	False	False	False	unk	[]	0		[]	0	unk	True	False	False	True	False	False	False	False	False	False	False	False	False	True	False	contra	False	False	False	False	False	False	inter	False	False	False	False	False	False	False	False	False	False
3727004	CRZ 3 right	True	False	True	False	False	False	False	False	RGN	['RGN']	1		[]	0	RGN	True	False	False	False	False	False	False	False	False	False	False	False	False	True	False	unk	True	False	False	False	False	False	output	False	False	False	False	False	False	False	False	False	True
3727026	CRZ 1 right	True	False	True	False	False	False	False	False	RGN	['RGN']	1		[]	0	RGN	True	False	False	False	False	False	False	False	False	False	False	False	False	True	False	unk	True	False	False	False	False	False	output	False	False	False	False	False	False	False	False	False	True
3729496	Input from both Munin 3, into SOG left, PAIR #2	True	True	False	False	False	False	False	False	dSEZ	['dSEZ']	1		[]	0	dSEZ	True	False	False	True	False	False	False	False	False	False	False	False	False	True	False	contra	True	False	False	False	False	False	output	False	False	False	False	False	False	False	True	False	False
3729504	Munin Output right - unfinished	True	False	True	False	False	False	False	False	unk	[]	0		[]	0	unk	True	False	False	False	True	False	False	False	False	False	False	False	False	True	False	bi	False	False	False	False	False	False	inter	False	True	False	False	False	False	False	False	False	False
3732322	SEZ-IN-32-right	True	False	True	False	False	False	False	False	dSEZ	['dSEZ']	1		[]	0	dSEZ	True	False	True	False	False	False	False	False	False	False	False	False	False	True	False	ipsi	True	False	False	False	False	False	output	False	False	False	False	False	False	False	True	False	False
3736500	ginkgo 2 left	False	True	False	False	False	False	False	False	unk	[]	0		[]	0	unk	False	False	False	False	True	False	False	True	False	False	False	False	False	False	False	bi	False	False	False	False	False	False	inter	False	False	False	False	False	False	False	False	False	False
3756659	PN Only Connects To Togethers Right	True	False	True	False	False	False	False	False	tPN	['tPN']	1		[]	0	tPN	True	False	True	False	False	False	False	False	False	False	False	False	False	True	False	ipsi	False	False	False	False	False	False	inter	False	True	False	False	False	False	False	False	False	False
3762317	Input from both Munin 3, into SOG right, PAIR #3	True	False	True	False	False	False	False	False	dSEZ	['dSEZ']	1		[]	0	dSEZ	True	False	False	True	False	False	False	False	False	False	False	False	False	True	False	contra	True	False	False	False	False	False	output	False	False	False	False	False	False	False	True	False	False
3762787	CRZ 2 right	True	False	True	False	False	False	False	False	RGN	['RGN']	1		[]	0	RGN	True	False	False	False	False	False	False	False	False	False	False	False	False	True	False	unk	True	False	False	False	False	False	output	False	False	False	False	False	False	False	False	False	True
3764792	telegoro-1R	True	False	True	False	False	False	False	False	dVNC	['dVNC']	1		[]	0	dVNC	True	False	False	True	False	False	False	False	False	False	False	False	False	True	False	contra	True	False	False	False	False	False	output	False	False	False	False	False	False	False	False	True	False
3765728	UNK bridge right; AF6: Munin Output right	True	False	True	False	False	False	False	False	unk	[]	0		[]	0	unk	True	False	True	False	False	False	False	False	False	False	False	False	False	True	False	ipsi	False	False	False	False	False	False	inter	False	False	False	False	False	False	False	False	False	False
3765735	BLAl horseshoe neuron right	True	False	True	False	False	False	False	False	unk	[]	0		[]	0	unk	True	False	True	False	False	False	False	False	False	False	False	False	False	True	False	ipsi	False	False	False	False	False	False	inter	False	False	False	False	False	False	False	False	False	False
3768025	30a ORN left	False	True	False	False	False	False	False	False	sens	['sens']	1	ORN	['sens_subclass_ORN']	1	sens-ORN	True	False	True	False	False	False	False	False	False	False	False	False	False	True	False	ipsi	False	True	False	True	False	False	input	True	False	False	False	False	False	False	False	False	False
3771794	49a ORN left	False	True	False	False	False	False	False	False	sens	['sens']	1	ORN	['sens_subclass_ORN']	1	sens-ORN	True	False	True	False	False	False	False	False	False	False	False	False	False	True	False	ipsi	False	True	False	True	False	False	input	True	False	False	False	False	False	False	False	False	False
3774568	82a ORN left	False	True	False	False	False	False	False	False	sens	['sens']	1	ORN	['sens_subclass_ORN']	1	sens-ORN	True	False	True	False	False	False	False	False	False	False	False	False	False	True	False	ipsi	False	True	False	True	False	False	input	True	False	False	False	False	False	False	False	False	False
3786734	v'ada_a1r	False	False	True	False	False	False	False	False	unk	[]	0		[]	0	unk	False	False	False	False	False	False	False	False	False	False	False	False	False	False	False	unk	False	False	False	False	True	False	inter	False	False	False	False	False	False	False	False	False	False
3790004	67b ORN right	False	False	True	False	False	False	False	False	sens	['sens']	1	ORN	['sens_subclass_ORN']	1	sens-ORN	True	False	True	False	False	False	False	False	False	False	False	False	False	True	False	ipsi	False	True	False	True	False	False	input	True	False	False	False	False	False	False	False	False	False
3793681	DAMv12_med Munin Output right	True	False	True	False	False	False	False	False	unk	[]	0		[]	0	unk	True	False	False	False	True	False	False	False	False	False	False	False	False	True	False	bi	False	False	False	False	False	False	inter	False	True	False	False	False	False	False	False	False	False
3793760	Output of Munin 3 right - PAIR #1; CP4 9	True	False	True	False	False	False	False	False	unk	[]	0		[]	0	unk	True	False	False	False	True	False	False	False	False	False	False	False	False	True	False	bi	False	False	False	False	False	False	inter	False	False	False	False	False	False	False	False	False	False
3794023	Output of Hugin right	True	False	True	False	False	False	False	False	LHN	['LHN']	1		[]	0	LHN	True	False	False	True	False	False	False	False	False	False	False	False	False	True	False	contra	False	False	False	False	False	False	inter	False	False	True	False	False	False	False	False	False	False
3795424	v'td_a5l (Abdominal Sensory)	False	True	False	False	False	False	False	False	sens	['sens']	1	vtd	['sens_subclass_vtd']	1	sens-vtd	True	False	False	False	False	False	False	False	False	False	False	False	False	True	False	unk	False	True	False	True	False	False	input	True	False	False	False	False	False	False	False	False	False
3795498	AN-R-Sens-B2-ACp-12	False	False	True	False	False	False	False	False	sens	['sens']	1	AN	['sens_subclass_AN']	1	sens-AN	True	False	False	False	True	False	False	False	False	False	False	False	False	True	False	bi	False	True	False	True	False	False	input	True	False	False	False	False	False	False	False	False	False
3797420	Input to both Munin PC 3 left- paired with #5558724	True	True	False	False	False	False	False	False	dSEZ	['dSEZ']	1		[]	0	dSEZ	True	False	False	False	True	False	False	False	False	False	False	False	False	True	False	bi	True	False	False	False	False	False	output	False	False	False	False	False	False	False	True	False	False
3804108	A17a (= Pre-goro4)_a1l	False	True	False	False	False	False	False	False	unk	[]	0		[]	0	unk	False	False	False	False	False	False	False	False	False	False	False	False	False	False	False	unk	False	False	False	False	False	False	inter	False	False	False	False	False	False	False	False	False	False
3805641	ventral LN right	True	False	True	False	False	False	False	False	unk	[]	0		[]	0	unk	True	False	True	False	False	False	False	False	False	False	False	False	False	True	False	ipsi	False	False	False	False	False	False	inter	False	False	False	False	False	False	False	False	False	False
3806573	picky 2 right	True	False	True	False	False	False	False	False	pLN	['pLN']	1		[]	0	pLN	True	False	True	False	False	False	False	False	False	False	False	False	False	True	False	ipsi	False	False	False	False	False	False	inter	False	False	False	False	False	False	False	False	False	False
3806652	spruce right	True	False	True	False	False	False	False	False	dSEZ	['dSEZ']	1		[]	0	dSEZ	True	False	True	False	False	False	False	False	False	False	False	False	False	True	False	ipsi	True	False	False	False	False	False	output	False	False	False	False	False	False	False	True	False	False
3813487	Ladder (olfactory) post.	False	False	False	False	False	False	False	False	MBIN	['MBIN']	1	OAN	['MBIN_subclass_OAN']	1	MBIN-OAN	False	True	False	False	True	False	False	True	False	False	False	False	False	False	False	bi	False	False	False	False	False	False	inter	False	False	False	True	False	False	False	False	False	False
3813723	45b ORN right	False	False	True	False	False	False	False	False	sens	['sens']	1	ORN	['sens_subclass_ORN']	1	sens-ORN	True	False	True	False	False	False	False	False	False	False	False	False	False	True	False	ipsi	False	True	False	True	False	False	input	True	False	False	False	False	False	False	False	False	False
3814175	T Neuron_sibling right	True	False	True	False	False	False	False	False	LHN	['FFN' 'LHN']	2		[]	0	LHN	True	False	True	False	False	False	False	False	False	False	False	False	False	True	False	ipsi	False	False	False	False	False	False	inter	False	False	True	False	False	False	False	False	False	False
3814635	MN_AN iACT PN right	True	False	True	False	False	False	False	False	unk	[]	0		[]	0	unk	True	False	True	False	False	False	False	False	False	False	False	False	False	True	False	ipsi	False	False	False	False	False	False	inter	False	True	False	False	False	False	False	False	False	False
3814651	Y neuron left	True	True	False	False	False	False	False	False	LHN	['LHN']	1		[]	0	LHN	True	False	True	False	False	False	False	False	False	False	False	False	False	True	False	ipsi	False	False	False	False	False	False	inter	False	False	True	False	False	False	False	False	False	False
3814701	densecoreneuron_left	True	True	False	False	False	False	False	False	dSEZ	['dSEZ']	1		[]	0	dSEZ	True	False	True	False	False	False	False	False	False	False	False	False	False	True	False	ipsi	True	False	False	False	False	False	output	False	False	False	False	False	False	False	True	False	False
3814853	T3: PVLr_right	True	False	True	False	False	False	False	False	LHN	['LHN']	1		[]	0	LHN	True	False	False	False	True	False	False	False	False	False	False	False	False	True	False	bi	False	False	False	False	False	False	inter	False	False	True	False	False	False	False	False	False	False
3815483	PVL2 right; BLP34 a 3	True	False	True	False	False	False	False	False	LHN	['LHN']	1		[]	0	LHN	True	False	True	False	False	False	False	False	False	False	True	False	False	True	False	ipsi	False	False	False	False	False	True	inter	False	False	True	False	False	False	False	False	False	False
3819157	KC no pair	True	True	False	False	False	False	False	False	KC	['KC']	1	4claw	['KC_subclass_4claw']	1	KC-4claw	True	False	True	False	False	False	False	False	False	False	False	False	False	True	False	ipsi	False	False	False	False	False	False	inter	False	False	False	False	True	False	False	False	False	False
3819171	KC no pair	True	True	False	False	False	False	False	False	KC	['KC']	1	4claw	['KC_subclass_4claw']	1	KC-4claw	True	False	True	False	False	False	False	False	False	False	False	False	False	True	False	ipsi	False	False	False	False	False	False	inter	False	False	False	False	True	False	False	False	False	False
3819859	BLP34 looper 2 left; right_cpld	True	True	False	False	False	False	False	False	unk	[]	0		[]	0	unk	True	False	True	False	False	False	False	False	False	False	False	False	False	True	False	ipsi	False	False	False	False	False	False	inter	False	False	False	False	False	False	False	False	False	False
3820148	cpld-- downtoDN1 left	True	True	False	False	False	False	False	False	unk	[]	0		[]	0	unk	True	False	False	True	False	False	False	False	False	False	False	False	False	True	False	contra	False	False	False	False	False	False	inter	False	False	False	False	False	False	False	False	False	False
3822523	AN-R-Sens-B3-ACp-08	False	False	True	False	False	False	False	False	sens	['sens']	1	AN	['sens_subclass_AN']	1	sens-AN	True	False	False	False	True	False	False	False	False	False	False	False	False	True	False	bi	False	True	False	True	False	False	input	True	False	False	False	False	False	False	False	False	False
3827211	42a ORN right	False	False	True	False	False	False	False	False	sens	['sens']	1	ORN	['sens_subclass_ORN']	1	sens-ORN	True	False	True	False	False	False	False	False	False	False	False	False	False	True	False	ipsi	False	True	False	True	False	False	input	True	False	False	False	False	False	False	False	False	False
3840345	35a ORN right	False	False	True	False	False	False	False	False	sens	['sens']	1	ORN	['sens_subclass_ORN']	1	sens-ORN	True	False	True	False	False	False	False	False	False	False	False	False	False	True	False	ipsi	False	True	False	True	False	False	input	True	False	False	False	False	False	False	False	False	False
3844799	L right (PN to LH)	True	False	True	False	False	False	False	False	unk	[]	0		[]	0	unk	True	False	True	False	False	False	False	False	False	False	False	False	False	True	False	ipsi	False	False	False	False	False	False	inter	False	True	False	False	False	False	False	False	False	False
3844961	l1 right; (old) I of GPhN right (ipsilateral PN to bilateral LH)	True	False	True	False	False	False	False	False	unk	[]	0		[]	0	unk	True	False	False	False	True	False	False	False	False	False	False	False	False	True	False	bi	False	False	False	False	False	False	inter	False	True	False	False	False	False	False	False	False	False
3848843	BLVp1 bilateral descending right; DP1 of GPhN right (ipsilateral PN to bilateral LH); BLVp1 4	True	False	True	False	False	False	False	False	unk	[]	0		[]	0	unk	True	False	False	False	True	False	False	False	False	False	False	False	False	True	False	bi	False	False	False	False	False	False	inter	False	True	False	False	False	False	False	False	False	False
3862443	telephone-1R	True	False	True	False	False	False	False	False	unk	[]	0		[]	0	unk	True	False	False	False	True	False	False	False	False	False	False	False	False	True	False	bi	False	False	False	False	False	False	inter	False	False	False	False	False	False	False	False	False	False
3865952	24a ORN right	False	False	True	False	False	False	False	False	sens	['sens']	1	ORN	['sens_subclass_ORN']	1	sens-ORN	True	False	True	False	False	False	False	False	False	False	False	False	False	True	False	ipsi	False	True	False	True	False	False	input	True	False	False	False	False	False	False	False	False	False
3869488	Suckerfish PN right	True	False	True	False	False	False	False	False	tPN	['tPN']	1		[]	0	tPN	True	False	True	False	False	False	False	False	False	False	False	False	False	True	False	ipsi	False	False	False	False	False	False	inter	False	True	False	False	False	False	False	False	False	False
3872653	33a ORN right	False	False	True	False	False	False	False	False	sens	['sens']	1	ORN	['sens_subclass_ORN']	1	sens-ORN	True	False	True	False	False	False	False	False	False	False	False	False	False	True	False	ipsi	False	True	False	True	False	False	input	True	False	False	False	False	False	False	False	False	False
3882998	CP contra to SEZ left; MB1: incomplete neuron with soma	True	True	False	False	False	False	False	False	dSEZ	['dSEZ']	1		[]	0	dSEZ	True	False	False	False	True	False	False	False	False	False	False	False	False	True	False	bi	True	False	False	False	False	False	output	False	False	False	False	False	False	False	True	False	False
3885215	74a ORN right	False	False	True	False	False	False	False	False	sens	['sens']	1	ORN	['sens_subclass_ORN']	1	sens-ORN	True	False	True	False	False	False	False	False	False	False	False	False	False	True	False	ipsi	False	True	False	True	False	False	input	True	False	False	False	False	False	False	False	False	False
3886356	MBE4h left	True	True	False	False	False	False	False	False	MBIN	['MBIN']	1	DAN	['MBIN_subclass_DAN']	1	MBIN-DAN	True	False	False	False	True	False	False	False	False	False	False	False	False	True	False	bi	False	False	False	False	False	False	inter	False	False	False	True	False	False	False	False	False	False
3890028	MBE24a right	True	False	True	False	False	False	False	False	MBIN	['MBIN']	1		[]	0	MBIN	True	False	False	False	True	False	False	False	False	False	False	False	False	True	False	bi	False	False	False	False	False	False	inter	False	False	False	True	False	False	False	False	False	False
3893195	85c ORN right	False	False	True	False	False	False	False	False	sens	['sens']	1	ORN	['sens_subclass_ORN']	1	sens-ORN	True	False	True	False	False	False	False	False	False	False	False	False	False	True	False	ipsi	False	True	False	True	False	False	input	True	False	False	False	False	False	False	False	False	False
3896629	47a & 33b ORN right	False	False	True	False	False	False	False	False	sens	['sens']	1	ORN	['sens_subclass_ORN']	1	sens-ORN	True	False	True	False	False	False	False	False	False	False	False	False	False	True	False	ipsi	False	True	False	True	False	False	input	True	False	False	False	False	False	False	False	False	False
3913613	Horseshoe Bilateral right	True	False	True	False	False	False	False	False	LHN	['LHN']	1		[]	0	LHN	True	False	False	False	True	False	False	False	False	False	False	False	False	True	False	bi	False	False	False	False	False	False	inter	False	False	True	False	False	False	False	False	False	False
3913620	T5; offPVL09_3_large_right	True	False	True	False	False	False	False	False	CN	['CN']	1		[]	0	CN	True	False	True	False	False	False	False	False	False	False	False	False	False	True	False	ipsi	False	False	False	False	False	False	inter	False	False	False	False	False	False	True	False	False	False
3913629	Projection from LH 1_right	True	False	True	False	False	False	False	False	LHN	['LHN']	1		[]	0	LHN	True	False	True	False	False	False	False	False	False	False	False	False	False	True	False	ipsi	False	False	False	False	False	False	inter	False	False	True	False	False	False	False	False	False	False
3915835	v'td_a3l	False	True	False	False	False	False	False	False	sens	['sens']	1	vtd	['sens_subclass_vtd']	1	sens-vtd	True	False	True	False	False	False	False	False	False	False	False	False	False	True	False	ipsi	False	True	False	True	False	False	input	True	False	False	False	False	False	False	False	False	False
3925724	ITP candidate 1 left	True	True	False	False	False	False	False	False	RGN	['RGN']	1	ITP	['RGN_subclass_ITP']	1	RGN-ITP	True	False	False	False	False	False	False	False	False	False	False	False	False	True	False	unk	True	False	False	False	False	False	output	False	False	False	False	False	False	False	False	False	True
3926438	CRZ 2 left	True	True	False	False	False	False	False	False	RGN	['RGN']	1		[]	0	RGN	True	False	False	False	False	False	False	False	False	False	False	False	False	True	False	unk	True	False	False	False	False	False	output	False	False	False	False	False	False	False	False	False	True
3926669	CRZ 1 left	True	True	False	False	False	False	False	False	RGN	['RGN']	1		[]	0	RGN	True	False	False	False	False	False	False	False	False	False	False	False	False	True	False	unk	True	False	False	False	False	False	output	False	False	False	False	False	False	False	False	False	True
3926904	ITP candidate pair 2 left; ITP candidate 2 left	True	True	False	False	False	False	False	False	RGN	['RGN']	1	ITP	['RGN_subclass_ITP']	1	RGN-ITP	True	False	False	False	True	False	False	False	False	False	False	False	False	True	False	bi	True	False	False	False	False	False	output	False	False	False	False	False	False	False	False	False	True
3928522	PTTH 2 left	True	True	False	False	False	False	False	False	RGN	['RGN']	1		[]	0	RGN	True	False	False	False	False	False	False	False	False	False	False	False	False	True	False	unk	True	False	False	False	False	False	output	False	False	False	False	False	False	False	False	False	True
3928574	CA-LP-2_left2	True	True	False	False	False	False	False	False	RGN	['RGN']	1	CA-LP	['RGN_subclass_CA-LP']	1	RGN-CA-LP	True	False	False	False	False	False	False	False	False	False	False	False	False	True	False	unk	True	False	False	False	False	False	output	False	False	False	False	False	False	False	False	False	True
3928652	CA-LP-1_left	True	True	False	False	False	False	False	False	RGN	['RGN']	1	CA-LP	['RGN_subclass_CA-LP']	1	RGN-CA-LP	True	False	False	False	False	False	False	False	False	False	False	False	False	True	False	unk	True	False	False	False	False	False	output	False	False	False	False	False	False	False	False	False	True
3930411	Ruler Like Neuron right	True	False	True	False	False	False	False	False	LHN	['LHN']	1		[]	0	LHN	True	False	True	False	False	False	False	False	False	False	False	False	False	True	False	ipsi	False	False	False	False	False	False	inter	False	False	True	False	False	False	False	False	False	False
3931398	Output of Munin 3 left - PAIR #1	True	True	False	False	False	False	False	False	unk	[]	0		[]	0	unk	True	False	False	False	True	False	False	False	False	False	False	False	False	True	False	bi	False	False	False	False	False	False	inter	False	False	False	False	False	False	False	False	False	False
3932136	AF7: C Shaped right	True	False	True	False	False	False	False	False	LHN	['LHN']	1		[]	0	LHN	True	False	True	False	False	False	False	False	False	False	False	False	False	True	False	ipsi	False	False	False	False	False	False	inter	False	False	True	False	False	False	False	False	False	False
3944330	Output of PC Hugin left	True	True	False	False	False	False	False	False	dSEZ	['dSEZ']	1		[]	0	dSEZ	True	False	False	True	False	False	False	False	False	False	False	False	False	True	False	contra	True	False	False	False	False	False	output	False	False	False	False	False	False	False	True	False	False
3944626	DPMpm1 bushy descending left	True	True	False	False	False	False	False	False	dSEZ	['dSEZ']	1		[]	0	dSEZ	True	False	True	False	False	False	False	False	False	False	False	False	False	True	False	ipsi	True	False	False	False	False	False	output	False	False	False	False	False	False	False	True	False	False
3945136	DAMv12 Mandible 2 left	True	True	False	False	False	False	False	False	unk	[]	0		[]	0	unk	True	False	False	True	False	False	False	False	False	False	False	False	False	True	False	contra	False	False	False	False	False	False	inter	False	False	False	False	False	False	False	False	False	False
3945225	DAMv12_med Munin Output left	True	True	False	False	False	False	False	False	unk	[]	0		[]	0	unk	True	False	False	False	True	False	False	False	False	False	False	False	False	True	False	bi	False	False	False	False	False	False	inter	False	True	False	False	False	False	False	False	False	False
3945232	Sleepy Left	True	True	False	False	False	False	False	False	FFN	['FFN']	1		[]	0	FFN	True	False	False	False	True	False	False	False	False	False	False	False	False	True	False	bi	False	False	False	False	False	False	inter	False	True	False	False	False	False	False	False	False	False
3945246	AS ; Left DAL neuron L	True	True	False	False	False	False	False	False	FB2N	['FB2N']	1		[]	0	FB2N	True	False	False	True	False	False	False	False	False	False	False	False	False	True	False	contra	False	False	False	False	False	False	inter	False	False	False	False	False	True	False	False	False	False
3945394	Output of Munin left 3	True	True	False	False	False	False	False	False	unk	[]	0		[]	0	unk	True	False	False	False	True	False	False	False	False	False	False	False	False	True	False	bi	False	False	False	False	False	False	inter	False	True	False	False	False	False	False	False	False	False
3945454	Sleepy-2 Left	True	True	False	False	False	False	False	False	FFN	['FFN']	1		[]	0	FFN	True	False	False	False	True	False	False	False	False	False	False	False	False	True	False	bi	False	False	False	False	False	False	inter	False	True	False	False	False	False	False	False	False	False
3945756	DPMm1 3 (Output of Munin)_left	True	True	False	False	False	False	False	False	unk	[]	0		[]	0	unk	True	False	False	False	True	False	False	False	False	False	False	False	False	True	False	bi	False	False	False	False	False	False	inter	False	False	False	False	False	False	False	False	False	False
3946166	Pre-goro3 left	True	True	False	False	False	False	False	False	dVNC	['dVNC']	1		[]	0	dVNC	True	False	False	True	False	False	False	False	False	False	False	False	False	True	False	contra	True	False	False	False	False	False	output	False	False	False	False	False	False	False	False	True	False
3946364	AF6: Munin Output left	True	True	False	False	False	False	False	False	unk	[]	0		[]	0	unk	True	False	True	False	False	False	False	False	False	False	False	False	False	True	False	ipsi	False	False	False	False	False	False	inter	False	False	False	False	False	False	False	False	False	False
3946432	WS: from olfactory to Hugin interneuron left	True	True	False	False	False	False	False	False	LHN	['LHN']	1		[]	0	LHN	True	False	True	False	False	False	False	False	False	False	False	False	False	True	False	ipsi	False	False	False	False	False	False	inter	False	False	True	False	False	False	False	False	False	False
3946569	BLAd ant med 3 neuron left	True	True	False	False	False	False	False	False	LHN	['LHN']	1		[]	0	LHN	True	False	True	False	False	False	False	False	False	False	False	False	False	True	False	ipsi	False	False	False	False	False	False	inter	False	False	True	False	False	False	False	False	False	False
3954014	22c ORN right	False	False	True	False	False	False	False	False	sens	['sens']	1	ORN	['sens_subclass_ORN']	1	sens-ORN	True	False	True	False	False	False	False	False	False	False	False	False	False	True	False	ipsi	False	True	False	True	False	False	input	True	False	False	False	False	False	False	False	False	False
3958234	94a & 94b ORN right	False	False	True	False	False	False	False	False	sens	['sens']	1	ORN	['sens_subclass_ORN']	1	sens-ORN	True	False	True	False	False	False	False	False	False	False	False	False	False	True	False	ipsi	False	True	False	True	False	False	input	True	False	False	False	False	False	False	False	False	False
3963891	45a ORN right	False	False	True	False	False	False	False	False	sens	['sens']	1	ORN	['sens_subclass_ORN']	1	sens-ORN	True	False	True	False	False	False	False	False	False	False	False	False	False	True	False	ipsi	False	True	False	True	False	False	input	True	False	False	False	False	False	False	False	False	False
3966683	AN-R-Sens-B3-ACal-07 (upstream of Multig. Olfactory PN 3) right	False	False	True	False	False	False	False	False	sens	['sens']	1	AN	['sens_subclass_AN']	1	sens-AN	True	False	True	False	False	False	False	False	False	False	False	False	False	True	False	ipsi	False	True	False	True	False	False	input	True	False	False	False	False	False	False	False	False	False
3979181	ipsigoro left	True	True	False	False	False	False	False	False	dVNC;CN	['dVNC' 'CN']	2		[]	0	dVNC;CN	True	False	True	False	False	False	False	False	False	False	False	False	False	True	False	ipsi	True	False	False	False	False	False	output	False	False	False	False	False	False	True	False	True	False
3980315	82a ORN right	False	False	True	False	False	False	False	False	sens	['sens']	1	ORN	['sens_subclass_ORN']	1	sens-ORN	True	False	True	False	False	False	False	False	False	False	False	False	False	True	False	ipsi	False	True	False	True	False	False	input	True	False	False	False	False	False	False	False	False	False
3985829	AN-R-Sens-B3-ACal-05 (Non-ORN 1)	False	False	True	False	False	False	False	False	sens	['sens']	1	AN	['sens_subclass_AN']	1	sens-AN	True	False	True	False	False	False	False	False	False	False	False	False	False	True	False	ipsi	False	True	False	True	False	False	input	True	False	False	False	False	False	False	False	False	False
3991518	Handlebar PN (CB on left)	False	True	False	False	False	False	False	False	tPN	['tPN']	1		[]	0	tPN	False	False	False	False	True	False	False	True	False	False	False	False	False	False	False	bi	False	False	False	False	False	False	inter	False	True	False	False	False	False	False	False	False	False
3995976	A01d3_a1l	False	True	False	False	False	False	False	False	unk	[]	0		[]	0	unk	False	False	False	False	False	False	False	False	False	False	False	False	False	False	False	unk	False	False	False	False	False	False	inter	False	False	False	False	False	False	False	False	False	False
4017089	AN-R-Sens-B3-ACal-06 (Degraded? Temp?)	False	False	True	False	False	False	False	False	sens	['sens']	1	AN	['sens_subclass_AN']	1	sens-AN	True	False	True	False	False	False	False	False	False	False	False	False	False	True	False	ipsi	False	True	False	True	False	False	input	True	False	False	False	False	False	False	False	False	False
4017464	DALcm12 v ap 11 right	True	False	True	False	False	False	False	False	CX	['CX']	1		[]	0	CX	True	False	True	False	False	False	False	False	False	False	False	False	False	True	False	ipsi	False	False	False	False	False	False	inter	False	False	False	False	False	False	False	False	False	False
4022539	MBE20 right	True	False	True	False	False	False	False	False	MBON	['MBON' 'CN']	2	app	['MBON_subclass_appetitive']	1	MBON-app	True	False	False	True	False	False	False	False	False	False	False	False	False	True	False	contra	False	False	False	False	False	False	inter	False	False	False	False	False	False	True	False	False	False
4023881	AN-R-Sens-B3-ACal-04 (Non-ORN 2)	False	False	True	False	False	False	False	False	sens	['sens']	1	AN	['sens_subclass_AN']	1	sens-AN	True	False	True	False	False	False	False	False	False	False	False	False	False	True	False	ipsi	False	True	False	True	False	False	input	True	False	False	False	False	False	False	False	False	False
4028114	MN5 LO1_a1l	False	True	False	False	False	False	False	False	unk	[]	0		[]	0	unk	False	False	False	False	False	False	False	False	False	False	False	False	False	False	False	unk	False	False	False	False	False	False	inter	False	False	False	False	False	False	False	False	False	False
4030526	AN-R-Sens-B3-VM-14	False	False	True	False	False	False	False	False	sens	['sens']	1	AN	['sens_subclass_AN']	1	sens-AN	True	False	False	False	True	False	False	False	False	False	False	False	False	True	False	bi	False	True	False	True	False	False	input	True	False	False	False	False	False	False	False	False	False
4034528	A06a_a1r	False	False	True	False	False	False	False	False	unk	[]	0		[]	0	unk	False	False	False	False	False	False	False	False	False	False	False	False	False	False	False	unk	False	False	False	False	False	False	inter	False	False	False	False	False	False	False	False	False	False
4038469	A01x_a1r	False	False	True	False	False	False	False	False	unk	[]	0		[]	0	unk	False	False	False	False	False	False	False	False	False	False	False	False	False	False	False	unk	False	False	False	False	False	False	inter	False	False	False	False	False	False	False	False	False	False
4039711	A03xyz_a2l	False	True	False	False	False	False	False	False	unk	[]	0		[]	0	unk	False	False	False	False	False	False	False	False	False	False	False	False	False	False	False	unk	False	False	False	False	False	False	inter	False	False	False	False	False	False	False	False	False	False
4042315	MN22/23 (RF:LT2/LT3) LT1_a1l	False	True	False	False	False	False	False	False	unk	[]	0		[]	0	unk	False	False	False	False	False	False	False	False	False	False	False	False	False	False	False	unk	False	False	False	False	False	False	inter	False	False	False	False	False	False	False	False	False	False
4044654	AN-R-Sens-B3-VM-13	False	False	True	False	False	False	False	False	sens	['sens']	1	AN	['sens_subclass_AN']	1	sens-AN	True	False	True	False	False	False	False	False	False	False	False	False	False	True	False	ipsi	False	True	False	True	False	False	input	True	False	False	False	False	False	False	False	False	False
4049878	A09c a1r Basin-4	False	False	True	False	False	False	False	False	unk	[]	0		[]	0	unk	False	False	False	False	False	False	False	False	False	False	False	False	False	False	False	unk	False	False	False	False	False	False	inter	False	False	False	False	False	False	False	False	False	False
4050398	putative peptidergic SN motor neuron a1l	False	True	False	False	False	False	False	False	unk	[]	0		[]	0	unk	False	False	False	False	False	False	False	False	False	False	False	False	False	False	False	unk	False	False	False	False	False	False	inter	False	False	False	False	False	False	False	False	False	False
4059758	AN-R-Sens-B3-VM-15	False	False	True	False	False	False	False	False	sens	['sens']	1	AN	['sens_subclass_AN']	1	sens-AN	True	False	True	False	False	False	False	False	False	False	False	False	False	True	False	ipsi	False	True	False	True	False	False	input	True	False	False	False	False	False	False	False	False	False
4060628	A08m_a1l	False	True	False	False	False	False	False	False	unk	[]	0		[]	0	unk	False	False	False	False	False	False	False	False	False	False	False	False	False	False	False	unk	False	False	False	False	False	False	inter	False	False	False	False	False	False	False	False	False	False
4061049	v'td_vnc_a5r	False	False	True	False	False	False	False	False	sens	['sens']	1	vtd	['sens_subclass_vtd']	1	sens-vtd	True	False	True	False	False	False	False	False	False	False	False	False	False	True	False	ipsi	False	True	False	True	False	False	input	True	False	False	False	False	False	False	False	False	False
4067286	SLP2_right	True	False	True	False	False	False	False	False	LHN;CN	['LHN' 'CN']	2		[]	0	LHN;CN	True	False	False	False	True	False	False	False	False	False	False	False	False	True	False	bi	False	False	False	False	False	False	inter	False	False	True	False	False	False	True	False	False	False
4070588	A18b2_a1r	False	False	True	False	False	False	False	False	unk	[]	0		[]	0	unk	False	False	False	False	False	False	False	False	False	False	False	False	False	False	False	unk	False	False	False	False	False	False	inter	False	False	False	False	False	False	False	False	False	False
4071032	A02f_a1l	False	True	False	False	False	False	False	False	unk	[]	0		[]	0	unk	False	False	False	False	False	False	False	False	False	False	False	False	False	False	False	unk	False	False	False	False	False	False	inter	False	False	False	False	False	False	False	False	False	False
4073353	13a ORN right	False	False	True	False	False	False	False	False	sens	['sens']	1	ORN	['sens_subclass_ORN']	1	sens-ORN	True	False	True	False	False	False	False	False	False	False	False	False	False	True	False	ipsi	False	True	False	True	False	False	input	True	False	False	False	False	False	False	False	False	False
4076389	59a ORN right	False	False	True	False	False	False	False	False	sens	['sens']	1	ORN	['sens_subclass_ORN']	1	sens-ORN	True	False	True	False	False	False	False	False	False	False	False	False	False	True	False	ipsi	False	True	False	True	False	False	input	True	False	False	False	False	False	False	False	False	False
4081479	A19c_a1l	False	True	False	False	False	False	False	False	unk	[]	0		[]	0	unk	False	False	False	False	False	False	False	False	False	False	False	False	False	False	False	unk	False	False	False	False	False	False	inter	False	False	False	False	False	False	False	False	False	False
4094905	v'esA or v'esB or v'es2[1][2]_a1r (pair 3)	False	False	True	False	False	False	False	False	unk	[]	0		[]	0	unk	False	False	False	False	False	False	False	False	False	False	False	False	False	False	False	unk	False	False	False	False	True	False	inter	False	False	False	False	False	False	False	False	False	False
4096366	Drunken-1 a1r	False	False	True	False	False	False	False	False	unk	[]	0		[]	0	unk	False	False	False	False	False	False	False	False	False	False	False	False	False	False	False	unk	False	False	False	False	False	False	inter	False	False	False	False	False	False	False	False	False	False
4096703	AN-R-Sens-B3-VM-12	False	False	True	False	False	False	False	False	sens	['sens']	1	AN	['sens_subclass_AN']	1	sens-AN	True	False	True	False	False	False	False	False	False	False	False	False	False	True	False	ipsi	False	True	False	True	False	False	input	True	False	False	False	False	False	False	False	False	False
4097554	AN-R-Sens-B3-ACpl-10	False	False	True	False	False	False	False	False	sens	['sens']	1	AN	['sens_subclass_AN']	1	sens-AN	True	False	True	False	False	False	False	False	False	False	False	False	False	True	False	ipsi	False	True	False	True	False	False	input	True	False	False	False	False	False	False	False	False	False
4099900	BLDa b 6_from Another temp PN (ds5th-2) right	True	False	True	False	False	False	False	False	LHN	['LHN']	1		[]	0	LHN	True	False	True	False	False	False	False	False	False	False	False	False	False	True	False	ipsi	False	False	False	False	False	False	inter	False	False	True	False	False	False	False	False	False	False
4101295	AF8: PDL_right_sibling	True	False	True	False	False	False	False	False	LHN	['LHN']	1		[]	0	LHN	True	False	True	False	False	False	False	False	False	False	False	False	False	True	False	ipsi	False	False	False	False	False	False	inter	False	False	True	False	False	False	False	False	False	False
4101621	AF2: PDLl2_right_sibling 35	True	False	True	False	False	False	False	False	LHN	['LHN']	1		[]	0	LHN	True	False	True	False	False	False	False	False	False	False	False	False	False	True	False	ipsi	False	False	False	False	False	False	inter	False	False	True	False	False	False	False	False	False	False
4101812	vesB_a1r	False	False	True	False	False	False	False	False	unk	[]	0		[]	0	unk	False	False	False	False	False	False	False	False	False	False	False	False	False	False	False	unk	False	False	False	False	True	False	inter	False	False	False	False	False	False	False	False	False	False
4101976	MN27 (SN MN VA2)_a1r	False	False	True	False	False	False	False	False	unk	[]	0		[]	0	unk	False	False	False	False	False	False	False	False	False	False	False	False	False	False	False	unk	False	False	False	False	False	False	inter	False	False	False	False	False	False	False	False	False	False
4102120	v'esA or v'esB or v'es2[1][2]_a1r (pair 4)	False	False	True	False	False	False	False	False	unk	[]	0		[]	0	unk	False	False	False	False	False	False	False	False	False	False	False	False	False	False	False	unk	False	False	False	False	True	False	inter	False	False	False	False	False	False	False	False	False	False
4102413	LH-22 BLVa12 a 11 _right	True	False	True	False	False	False	False	False	LHN	['LHN']	1		[]	0	LHN	True	False	True	False	False	False	False	False	False	False	False	False	False	True	False	ipsi	False	False	False	False	False	False	inter	False	False	True	False	False	False	False	False	False	False
4102728	MN22/23 (RF:LT2/LT3) LT1_a1r	False	False	True	False	False	False	False	False	unk	[]	0		[]	0	unk	False	False	False	False	False	False	False	False	False	False	False	False	False	False	False	unk	False	False	False	False	False	False	inter	False	False	False	False	False	False	False	False	False	False
4102844	A09l_a1r (Down-and-back-1)	False	False	True	False	False	False	False	False	unk	[]	0		[]	0	unk	False	False	False	False	False	False	False	False	False	False	False	False	False	False	False	unk	False	False	False	False	False	False	inter	False	False	False	False	False	False	False	False	False	False
4103336	MBON-F-V8;14+4 cell body close to other relays, right	True	False	True	False	False	False	False	False	FB2N	['FB2N']	1		[]	0	FB2N	True	False	True	False	False	False	False	False	False	False	False	False	False	True	False	ipsi	False	False	False	False	False	False	inter	False	False	False	False	False	True	False	False	False	False
4108016	Upper Looping PN Left - AVM004	True	True	False	False	False	False	False	False	tPN	['tPN']	1		[]	0	tPN	True	False	True	False	False	False	False	False	False	False	False	False	False	True	False	ipsi	False	False	False	False	False	False	inter	False	True	False	False	False	False	False	False	False	False
4108720	AF9: brush right	True	False	True	False	False	False	False	False	LHN	['LHN']	1		[]	0	LHN	True	False	True	False	False	False	False	False	False	False	False	False	False	True	False	ipsi	False	False	False	False	False	False	inter	False	False	True	False	False	False	False	False	False	False
4110483	BAmv12 descending 2 left	True	True	False	False	False	False	False	False	dVNC	['dVNC']	1		[]	0	dVNC	True	False	True	False	False	False	False	False	False	False	False	False	False	True	False	ipsi	True	False	False	False	False	False	output	False	False	False	False	False	False	False	False	True	False
4113533	A01c1_a1l	False	True	False	False	False	False	False	False	unk	[]	0		[]	0	unk	False	False	False	False	False	False	False	False	False	False	False	False	False	False	False	unk	False	False	False	False	False	False	inter	False	False	False	False	False	False	False	False	False	False
4113595	A27neo_a1r	False	False	True	False	False	False	False	False	unk	[]	0		[]	0	unk	False	False	False	False	False	False	False	False	False	False	False	False	False	False	False	unk	False	False	False	False	False	False	inter	False	False	False	False	False	False	False	False	False	False
4114133	CP23 d 13_right	True	False	True	False	False	False	False	False	LHN	['FB2N' 'LHN']	2		[]	0	LHN	True	False	True	False	False	False	False	False	False	False	False	False	False	True	False	ipsi	False	False	False	False	False	False	inter	False	False	True	False	False	True	False	False	False	False
4116174	lAL-1 (octopaminergic) right	True	False	True	False	True	False	False	False	dSEZ	['dSEZ' 'FFN']	2		[]	0	dSEZ	True	False	False	True	False	False	False	False	False	False	False	False	False	True	False	contra	True	False	False	False	False	False	output	False	False	False	False	False	False	False	True	False	False
4117305	KC72	True	True	False	False	False	False	False	False	KC	['KC']	1	1claw	['KC_subclass_1claw']	1	KC-1claw	True	False	True	False	False	False	False	False	False	False	False	False	False	True	False	ipsi	False	False	False	False	False	False	inter	False	False	False	False	True	False	False	False	False	False
4119387	mPN iACT A1 right	True	False	True	False	False	False	False	False	mPN	['mPN']	1	olfac	['mPN_subclass_olfactory']	1	mPN-olfac	True	False	True	False	False	False	False	False	False	False	False	False	False	True	False	ipsi	False	False	False	False	False	False	inter	False	True	False	False	False	False	False	False	False	False
4121534	MN23/24 (RF: LT3/LT4) LT4_a1r	False	False	True	False	False	False	False	False	unk	[]	0		[]	0	unk	False	False	False	False	False	False	False	False	False	False	False	False	False	False	False	unk	False	False	False	False	False	False	inter	False	False	False	False	False	False	False	False	False	False
4123145	A01x_a1l	False	True	False	False	False	False	False	False	unk	[]	0		[]	0	unk	False	False	False	False	False	False	False	False	False	False	False	False	False	False	False	unk	False	False	False	False	False	False	inter	False	False	False	False	False	False	False	False	False	False
4124563	A27n_a1r	False	False	True	False	False	False	False	False	unk	[]	0		[]	0	unk	False	False	False	False	False	False	False	False	False	False	False	False	False	False	False	unk	False	False	False	False	False	False	inter	False	False	False	False	False	False	False	False	False	False
4127096	BLP34 descending 5 right	True	False	True	False	False	False	False	False	unk	[]	0		[]	0	unk	True	False	True	False	False	False	False	False	False	False	False	False	False	True	False	ipsi	False	False	False	False	False	False	inter	False	False	False	False	False	False	False	False	False	False
4127707	PPLV - 2 Right (maybe PVL014c); BLP34 a 7	True	False	True	False	False	False	False	False	LHN	['LHN']	1		[]	0	LHN	True	False	True	False	False	False	False	False	False	False	False	False	False	True	False	ipsi	False	False	False	False	False	False	inter	False	False	True	False	False	False	False	False	False	False
4127911	BLP34 hook 1 right	True	False	True	False	False	False	False	False	unk	[]	0		[]	0	unk	True	False	True	False	False	False	False	False	False	False	False	False	False	True	False	ipsi	False	False	False	False	False	False	inter	False	False	False	False	False	False	False	False	False	False
4127926	BLP34 bilateral 2 right	True	False	True	False	False	False	False	False	unk	[]	0		[]	0	unk	True	False	False	False	True	False	False	False	False	False	False	False	False	True	False	bi	False	False	False	False	False	False	inter	False	False	False	False	False	False	False	False	False	False
4127938	BLP34 local right	True	False	True	False	False	False	False	False	unk	[]	0		[]	0	unk	True	False	True	False	False	False	False	False	False	False	False	False	False	True	False	ipsi	False	False	False	False	False	False	inter	False	False	False	False	False	False	False	False	False	False
4127944	BLP34 looper 2 right	True	False	True	False	False	False	False	False	unk	[]	0		[]	0	unk	True	False	True	False	False	False	False	False	False	False	False	False	False	True	False	ipsi	False	False	False	False	False	False	inter	False	False	False	False	False	False	False	False	False	False
4128002	Posterior Ventral neuron right	True	False	True	False	False	False	False	False	unk	[]	0		[]	0	unk	True	False	False	False	True	False	False	False	False	False	False	False	False	True	False	bi	False	False	False	False	False	False	inter	False	False	False	False	False	False	False	False	False	False
4130960	Local Crescent right	True	False	True	False	False	False	False	False	unk	[]	0		[]	0	unk	True	False	True	False	False	False	False	False	False	False	False	False	False	True	False	ipsi	False	False	False	False	False	False	inter	False	False	False	False	False	False	False	False	False	False
4134539	KC no pair	True	True	False	False	False	False	False	False	KC	['KC']	1	3claw	['KC_subclass_3claw']	1	KC-3claw	True	False	True	False	False	False	False	False	False	False	False	False	False	True	False	ipsi	False	False	False	False	False	False	inter	False	False	False	False	True	False	False	False	False	False
4139768	A12m_a1r	False	False	True	False	False	False	False	False	unk	[]	0		[]	0	unk	False	False	False	False	False	False	False	False	False	False	False	False	False	False	False	unk	False	False	False	False	False	False	inter	False	False	False	False	False	False	False	False	False	False
4142619	DALv23 LAL 3 right	True	False	True	False	False	False	False	False	CX	['CX']	1		[]	0	CX	True	False	True	False	False	False	False	False	False	False	False	False	False	True	False	ipsi	False	False	False	False	False	False	inter	False	False	False	False	False	False	False	False	False	False
4144377	DALv23 LAL 2 right	True	False	True	False	False	False	False	False	FBN	['CX' 'FBN']	2		[]	0	FBN	True	False	True	False	False	False	False	False	False	False	False	False	False	True	False	ipsi	False	False	False	False	False	False	inter	False	False	False	False	False	True	False	False	False	False
4152020	from upper looping PN - peptidergic right	True	False	True	False	False	False	False	False	unk	[]	0		[]	0	unk	True	False	True	False	False	False	False	False	False	False	False	False	False	True	False	ipsi	False	False	False	False	False	False	inter	False	False	False	False	False	False	False	False	False	False
4152272	DALv23 sub MB 1_right	True	False	True	False	False	False	False	False	FB2N	['CX' 'FB2N']	2		[]	0	FB2N	True	False	True	False	False	False	False	False	False	False	False	False	False	True	False	ipsi	False	False	False	False	False	False	inter	False	False	False	False	False	True	False	False	False	False
4154421	Lower Looping PN Left - AVM004	True	True	False	False	False	False	False	False	tPN	['tPN']	1		[]	0	tPN	True	False	True	False	False	False	False	False	False	False	False	False	False	True	False	ipsi	False	False	False	False	False	False	inter	False	True	False	False	False	False	False	False	False	False
4173633	DALv23 LAL 5 right	True	False	True	False	False	False	False	False	CX	['CX']	1		[]	0	CX	True	False	True	False	False	False	False	False	False	False	False	False	False	True	False	ipsi	False	False	False	False	False	False	inter	False	False	False	False	False	False	False	False	False	False
4180774	HL; DALv23 L LAL_right	True	False	True	False	False	False	False	False	FBN	['CX' 'FBN']	2		[]	0	FBN	True	False	True	False	False	False	False	False	False	False	False	False	False	True	False	ipsi	False	False	False	False	False	False	inter	False	False	False	False	False	True	False	False	False	False
4185530	DALv23 LAL crinkled right	True	False	True	False	False	False	False	False	CX	['CX']	1		[]	0	CX	True	False	True	False	False	False	False	False	False	False	False	False	False	True	False	ipsi	False	False	False	False	False	False	inter	False	False	False	False	False	False	False	False	False	False
4188290	EH left	True	True	False	False	False	False	False	False	dVNC;RGN	['dVNC' 'RGN']	2		[]	0	dVNC;RGN	True	False	True	False	False	False	False	False	False	False	False	False	False	True	False	ipsi	True	False	False	False	False	False	output	False	False	False	False	False	False	False	False	True	True
4188325	DALv23 LAL 7 right	True	False	True	False	False	False	False	False	CX	['CX']	1		[]	0	CX	True	False	True	False	False	False	False	False	False	False	False	False	False	True	False	ipsi	False	False	False	False	False	False	inter	False	False	False	False	False	False	False	False	False	False
4190567	SJ: DALv23 L LAL dor pos 2_right	True	False	True	False	False	False	False	False	FBN	['CX' 'FBN']	2		[]	0	FBN	True	False	False	False	True	False	False	False	False	False	False	False	False	True	False	bi	False	False	False	False	False	False	inter	False	False	False	False	False	True	False	False	False	False
4195012	MBE13a right	True	False	True	False	False	False	False	False	MBON	['MBON']	1	av	['MBON_subclass_aversive']	1	MBON-av	True	False	False	False	True	False	True	False	False	False	False	False	False	True	False	bi	False	False	False	False	False	False	inter	False	False	False	False	False	False	False	False	False	False
4199033	NK_right	True	False	True	False	False	False	False	False	FAN	['FAN']	1		[]	0	FAN	True	False	False	False	True	False	False	False	False	False	False	False	False	True	False	bi	False	False	False	False	False	False	inter	False	False	False	False	False	True	False	False	False	False
4201020	DALv23 LAL 11 right	True	False	True	False	False	False	False	False	FFN	['CX' 'FFN']	2		[]	0	FFN	True	False	False	False	True	False	False	False	False	False	False	False	False	True	False	bi	False	False	False	False	False	False	inter	False	False	False	False	False	False	False	False	False	False
4201555	DALv23 LAL 12 right	True	False	True	False	False	False	False	False	FB2N	['FB2N']	1		[]	0	FB2N	True	False	False	False	True	False	False	False	False	False	False	False	False	True	False	bi	False	False	False	False	False	False	inter	False	False	False	False	False	True	False	False	False	False
4206755	A10f-like a1l	False	True	False	False	False	False	False	False	unk	[]	0		[]	0	unk	True	False	False	True	False	False	False	False	False	False	False	False	False	True	False	contra	False	True	True	False	False	False	input	False	False	False	False	False	False	False	False	False	False
4213417	A27k_a1l	False	True	False	False	False	False	False	False	unk	[]	0		[]	0	unk	False	False	False	False	False	False	False	False	False	False	False	False	False	False	False	unk	False	False	False	False	False	False	inter	False	False	False	False	False	False	False	False	False	False
4214582	Y ; DALcm12 L m ant lat 2_right	True	False	True	False	False	False	False	False	CN	['CN']	1		[]	0	CN	True	False	False	False	True	False	False	False	False	False	False	False	False	True	False	bi	False	False	False	False	False	False	inter	False	False	False	False	False	False	True	False	False	False
4215611	DPMl Sloppy right	True	False	True	False	False	False	False	False	dSEZ	['dSEZ']	1		[]	0	dSEZ	True	False	False	True	False	False	False	False	False	False	False	False	False	True	False	contra	True	False	False	False	False	False	output	False	False	False	False	False	False	False	True	False	False
4219827	A01k_a1r	False	False	True	False	False	False	False	False	unk	[]	0		[]	0	unk	False	False	False	False	False	False	False	False	False	False	False	False	False	False	False	unk	False	False	False	False	False	False	inter	False	False	False	False	False	False	False	False	False	False
4227304	KC10	True	False	True	False	False	False	False	False	KC	['KC']	1	1claw	['KC_subclass_1claw']	1	KC-1claw	True	False	True	False	False	False	False	False	False	False	False	False	False	True	False	ipsi	False	False	False	False	False	False	inter	False	False	False	False	True	False	False	False	False	False
4227544	KC11	True	False	True	False	False	False	False	False	KC	['KC']	1	4claw	['KC_subclass_4claw']	1	KC-4claw	True	False	True	False	False	False	False	False	False	False	False	False	False	True	False	ipsi	False	False	False	False	False	False	inter	False	False	False	False	True	False	False	False	False	False
4227831	AC ; DALcm12 m ant med 1_right	True	False	True	False	False	False	False	False	unk	[]	0		[]	0	unk	True	False	False	False	True	False	False	False	False	False	False	False	False	True	False	bi	False	False	False	False	False	False	inter	False	False	False	False	False	False	False	False	False	False
4227880	EV_right	True	False	True	False	False	False	False	False	unk	[]	0		[]	0	unk	True	False	True	False	False	False	False	False	False	False	False	False	False	True	False	ipsi	False	False	False	False	False	False	inter	False	False	False	False	False	False	False	False	False	False
4228105	ML_right	True	False	True	False	False	False	False	False	unk	[]	0		[]	0	unk	True	False	True	False	False	False	False	False	False	False	False	False	False	True	False	ipsi	False	False	False	False	False	False	inter	False	False	False	False	False	False	False	False	False	False
4228119	P ; DALcm12 m ant lat #4_right	True	False	True	False	False	False	False	False	unk	[]	0		[]	0	unk	True	False	False	False	True	False	False	False	False	False	False	False	False	True	False	bi	False	False	False	False	False	False	inter	False	False	False	False	False	False	False	False	False	False
4228864	A08h2_a2r (Jupiter right, not NB3-3)	False	False	True	False	False	False	False	False	unk	[]	0		[]	0	unk	False	False	False	False	False	False	False	False	False	False	False	False	False	False	False	unk	False	False	False	False	False	False	inter	False	False	False	False	False	False	False	False	False	False
4229950	Thermo KC A_Right - Mushroom Body Left	True	False	True	False	False	False	False	False	KC	['KC']	1	2claw	['KC_subclass_2claw']	1	KC-2claw	True	False	True	False	False	False	False	False	False	False	False	False	False	True	False	ipsi	False	False	False	False	False	False	inter	False	False	False	False	True	False	False	False	False	False
4230061	KC12	True	False	True	False	False	False	False	False	KC	['KC']	1	1claw	['KC_subclass_1claw']	1	KC-1claw	True	False	True	False	False	False	False	False	False	False	False	False	False	True	False	ipsi	False	False	False	False	False	False	inter	False	False	False	False	True	False	False	False	False	False
4230739	KC13	True	False	True	False	False	False	False	False	KC	['KC']	1	1claw	['KC_subclass_1claw']	1	KC-1claw	True	False	True	False	False	False	False	False	False	False	False	False	False	True	False	ipsi	False	False	False	False	False	False	inter	False	False	False	False	True	False	False	False	False	False
4230749	MBE13b right	True	False	True	False	False	False	False	False	MBON	['MBON']	1	av	['MBON_subclass_aversive']	1	MBON-av	True	False	False	False	True	False	True	False	False	False	False	False	False	True	False	bi	False	False	False	False	False	False	inter	False	False	False	False	False	False	False	False	False	False
4234009	MBE33 right	True	False	True	False	False	False	False	False	MBON	['MBON']	1		[]	0	MBON	True	False	False	False	True	False	False	False	False	False	False	False	False	True	False	bi	False	False	False	False	False	False	inter	False	False	False	False	False	False	False	False	False	False
4234016	DPLal A_right	True	False	True	False	False	False	False	False	FFN	['FFN']	1		[]	0	FFN	True	False	True	False	False	False	False	False	False	False	False	False	False	True	False	ipsi	False	False	False	False	False	False	inter	False	False	False	False	False	False	False	False	False	False
4234559	CM13 lat 3_right	True	False	True	False	False	False	False	False	unk	[]	0		[]	0	unk	True	False	False	True	False	False	False	False	False	False	False	False	False	True	False	contra	False	False	False	False	False	False	inter	False	False	False	False	False	False	False	False	False	False
4235139	AVM011f right	True	False	True	False	False	False	False	False	MBIN	['MBIN']	1		[]	0	MBIN	True	False	True	False	False	False	False	False	False	False	False	False	False	True	False	ipsi	False	False	False	False	False	False	inter	False	False	False	True	False	False	False	False	False	False
4241192	KC14	True	False	True	False	False	False	False	False	KC	['KC']	1	1claw	['KC_subclass_1claw']	1	KC-1claw	True	False	True	False	False	False	False	False	False	False	False	False	False	True	False	ipsi	False	False	False	False	False	False	inter	False	False	False	False	True	False	False	False	False	False
4241237	MBE6 right	True	False	True	False	False	False	False	False	MBON	['MBON']	1	app	['MBON_subclass_appetitive']	1	MBON-app	True	False	False	False	True	False	False	False	False	False	False	False	False	True	False	bi	False	False	False	False	False	False	inter	False	False	False	False	False	False	False	False	False	False
4247099	choosy 2 right	True	False	True	False	False	False	False	False	cLN	['cLN']	1		[]	0	cLN	True	False	True	False	False	False	False	False	False	False	False	False	False	True	False	ipsi	False	False	False	False	False	False	inter	False	False	False	False	False	False	False	False	False	False
4260935	PN Only Connects To Togethers Left	True	True	False	False	False	False	False	False	tPN	['tPN']	1		[]	0	tPN	True	False	True	False	False	False	False	False	False	False	False	False	False	True	False	ipsi	False	False	False	False	False	False	inter	False	True	False	False	False	False	False	False	False	False
4271519	putative peptidergic SN motor neuron a1l ventral dendrite	False	True	False	False	False	False	False	False	unk	[]	0		[]	0	unk	False	False	False	False	False	False	False	False	False	False	False	False	False	False	False	unk	False	False	False	False	False	False	inter	False	False	False	False	False	False	False	False	False	False
4274364	MN29 (SN MN VA3)_a1l	False	True	False	False	False	False	False	False	unk	[]	0		[]	0	unk	False	False	False	False	False	False	False	False	False	False	False	False	False	False	False	unk	False	False	False	False	False	False	inter	False	False	False	False	False	False	False	False	False	False
4274518	Brain looper left	True	True	False	False	False	False	False	False	unk	[]	0		[]	0	unk	True	False	True	False	False	False	False	False	False	False	False	False	False	True	False	ipsi	False	False	False	False	False	False	inter	False	False	False	False	False	False	False	False	False	False
4279887	Chong left	True	True	False	False	False	False	False	False	LHN	['LHN']	1		[]	0	LHN	True	False	True	False	False	False	False	False	False	False	False	False	False	True	False	ipsi	False	False	False	False	False	False	inter	False	False	True	False	False	False	False	False	False	False
4280992	v'esA or v'esB or v'es2[1][2] or unk es?_a1l (pair 5)	False	True	False	False	False	False	False	False	unk	[]	0		[]	0	unk	False	False	False	False	False	False	False	False	False	False	False	False	False	False	False	unk	False	False	False	False	True	False	inter	False	False	False	False	False	False	False	False	False	False
4289745	putative peptidergic SN motor neuron a1l posterior dendrite	False	True	False	False	False	False	False	False	unk	[]	0		[]	0	unk	False	False	False	False	False	False	False	False	False	False	False	False	False	False	False	unk	False	False	False	False	False	False	inter	False	False	False	False	False	False	False	False	False	False
4289773	MN23/24 (RF: LT3/LT4) LT4_a1l	False	True	False	False	False	False	False	False	unk	[]	0		[]	0	unk	False	False	False	False	False	False	False	False	False	False	False	False	False	False	False	unk	False	False	False	False	False	False	inter	False	False	False	False	False	False	False	False	False	False
4302562	A03o_a1l	False	True	False	False	False	False	False	False	unk	[]	0		[]	0	unk	False	False	False	False	False	False	False	False	False	False	False	False	False	False	False	unk	False	False	False	False	False	False	inter	False	False	False	False	False	False	False	False	False	False
4311241	CM4 dor med_r; CM4 dor ant 3 to LAL right	True	False	True	False	False	False	False	False	unk	[]	0		[]	0	unk	True	False	False	True	False	False	False	False	False	False	False	False	False	True	False	contra	False	False	False	False	False	False	inter	False	False	False	False	False	False	False	False	False	False
4311586	AE:BAmd2 r bilateral_right	True	False	True	False	True	False	False	False	unk	[]	0		[]	0	unk	True	False	False	True	False	False	False	False	False	False	False	False	False	True	False	contra	False	False	False	False	False	False	inter	False	True	False	False	False	False	False	False	False	False
4319395	3rd Thermo - to peduncle #1 right	True	False	True	False	False	False	False	False	LHN	['LHN']	1		[]	0	LHN	True	False	True	False	False	False	False	False	False	False	False	False	False	True	False	ipsi	False	False	False	False	False	False	inter	False	False	True	False	False	False	False	False	False	False
4324479	seahorse left	True	True	False	False	False	False	False	False	unk	[]	0		[]	0	unk	True	False	True	False	False	False	False	False	False	False	False	False	False	True	False	ipsi	False	False	False	False	False	False	inter	False	False	False	False	False	False	False	False	False	False
4324567	Lure-1 left	True	True	False	False	False	False	False	False	unk	[]	0		[]	0	unk	True	False	True	False	False	False	False	False	False	False	False	False	False	True	False	ipsi	False	False	False	False	False	False	inter	False	False	False	False	False	False	False	False	False	False
4324898	mPN seahorse right	True	False	True	False	False	False	False	False	mPN	['mPN']	1	olfac	['mPN_subclass_olfactory']	1	mPN-olfac	True	False	True	False	False	False	False	False	False	False	False	False	False	True	False	ipsi	False	False	False	False	False	False	inter	False	True	False	False	False	False	False	False	False	False
4326468	MN8 (RF:SBM) LT3_a1l	False	True	False	False	False	False	False	False	unk	[]	0		[]	0	unk	False	False	False	False	False	False	False	False	False	False	False	False	False	False	False	unk	False	False	False	False	False	False	inter	False	False	False	False	False	False	False	False	False	False
4326520	MN27 (SN MN VA2)_a1l	False	True	False	False	False	False	False	False	unk	[]	0		[]	0	unk	False	False	False	False	False	False	False	False	False	False	False	False	False	False	False	unk	False	False	False	False	False	False	inter	False	False	False	False	False	False	False	False	False	False
4327684	mPN iACT A3 right	True	False	True	False	False	False	False	False	mPN	['FFN' 'mPN']	2	multi	['mPN_subclass_multi']	1	mPN-multi	True	False	True	False	False	False	False	False	False	False	False	False	False	True	False	ipsi	False	False	False	False	False	False	inter	False	True	False	False	False	False	False	False	False	False
4337398	DALv23 sub MB 2_right	True	False	True	False	False	False	False	False	FB2N	['CX' 'FB2N']	2		[]	0	FB2N	True	False	True	False	False	False	False	False	False	False	False	False	False	True	False	ipsi	False	False	False	False	False	False	inter	False	False	False	False	False	True	False	False	False	False
4338596	MN-L-Sens-B2-ACp-01	False	True	False	False	False	False	False	False	sens	['sens']	1	MN	['sens_subclass_MN']	1	sens-MN	True	False	True	False	False	False	False	False	False	False	False	False	False	True	False	ipsi	False	True	False	True	False	False	input	True	False	False	False	False	False	False	False	False	False
4346154	DALcm_r right	True	False	True	False	False	False	False	False	unk	[]	0		[]	0	unk	True	False	True	False	False	False	False	False	False	False	False	False	False	True	False	ipsi	False	False	False	False	False	False	inter	False	False	False	False	False	False	False	False	False	False
4354933	85c PN left	True	True	False	False	False	False	False	False	uPN	['uPN']	1		[]	0	uPN	True	False	True	False	False	False	False	False	False	False	False	False	False	True	False	ipsi	False	False	False	False	False	False	inter	False	True	False	False	False	False	False	False	False	False
4363883	v'td_a3l (Abdominal Sensory)	False	True	False	False	False	False	False	False	sens	['sens']	1	vtd	['sens_subclass_vtd']	1	sens-vtd	True	False	True	False	False	False	False	False	False	False	False	False	False	True	False	ipsi	False	True	False	True	False	False	input	True	False	False	False	False	False	False	False	False	False
4379508	Output of Hugin left	True	True	False	False	False	False	False	False	LHN	['LHN']	1		[]	0	LHN	True	False	False	True	False	False	False	False	False	False	False	False	False	True	False	contra	False	False	False	False	False	False	inter	False	False	True	False	False	False	False	False	False	False
4379603	DPLl i 2(BLDa b 2 pep) left	True	True	False	False	False	False	False	False	LHN	['LHN']	1		[]	0	LHN	True	False	True	False	False	False	False	False	False	False	False	False	False	True	False	ipsi	False	False	False	False	False	False	inter	False	False	True	False	False	False	False	False	False	False
4381129	MBE19 left	True	True	False	False	False	False	False	False	MBIN	['MBIN']	1		[]	0	MBIN	True	False	False	True	False	False	False	False	False	False	False	False	False	True	False	contra	False	False	False	False	False	False	inter	False	False	False	True	False	False	False	False	False	False
4381377	MBE4f left	True	True	False	False	False	False	False	False	MBIN	['MBIN']	1	DAN	['MBIN_subclass_DAN']	1	MBIN-DAN	True	False	False	True	False	False	False	False	False	False	False	False	False	True	False	contra	False	False	False	False	False	False	inter	False	False	False	True	False	False	False	False	False	False
4382895	MN29 (SN MN VA3)_a1r	False	False	True	False	False	False	False	False	unk	[]	0		[]	0	unk	False	False	False	False	False	False	False	False	False	False	False	False	False	False	False	unk	False	False	False	False	False	False	inter	False	False	False	False	False	False	False	False	False	False
4386719	A06f_a1l (Saaghi-2)	False	True	False	False	False	False	False	False	unk	[]	0		[]	0	unk	False	False	False	False	False	False	False	False	False	False	False	False	False	False	False	unk	False	False	False	False	False	False	inter	False	False	False	False	False	False	False	False	False	False
4390116	DALv23 LAL 1 right	True	False	True	False	False	False	False	False	CX	['CX']	1		[]	0	CX	True	False	True	False	False	False	False	False	False	False	False	False	False	True	False	ipsi	False	False	False	False	False	False	inter	False	False	False	False	False	False	False	False	False	False
4391317	3rd Thermo AP - Bridge IV_left	True	True	False	False	False	False	False	False	LHN	['LHN']	1		[]	0	LHN	True	False	True	False	False	False	False	False	False	False	False	False	False	True	False	ipsi	False	False	False	False	False	False	inter	False	False	True	False	False	False	False	False	False	False
4391978	mPN iACT C2 right	True	False	True	False	False	False	False	False	mPN	['mPN']	1	multi	['mPN_subclass_multi']	1	mPN-multi	True	False	True	False	False	False	False	False	False	False	False	False	False	True	False	ipsi	False	False	False	False	False	False	inter	False	True	False	False	False	False	False	False	False	False
4393026	SY: Large Fragment Missing Soma_left	True	True	False	False	False	False	False	False	LHN	['LHN']	1		[]	0	LHN	True	False	False	False	True	False	False	False	False	False	False	False	False	True	False	bi	False	False	False	False	False	False	inter	False	False	True	False	False	False	False	False	False	False
4393049	non-olfactory PN right	True	False	True	False	False	False	False	False	unk	[]	0		[]	0	unk	True	False	True	False	False	False	False	False	False	False	False	False	False	True	False	ipsi	False	False	False	False	False	False	inter	False	True	False	False	False	False	False	False	False	False
4393350	AB right; Timo's Tel-like anterior cell body	True	False	True	False	True	False	False	False	unk	[]	0		[]	0	unk	True	False	False	True	False	False	False	False	False	False	False	False	False	True	False	contra	False	False	False	False	False	False	inter	False	False	False	False	False	False	False	False	False	False
4394777	A12q_a1l	False	True	False	False	False	False	False	False	unk	[]	0		[]	0	unk	False	False	False	False	False	False	False	False	False	False	False	False	False	False	False	unk	False	False	False	False	False	False	inter	False	False	False	False	False	False	False	False	False	False
4397287	MN26 (SN MN VA1)_a1r	False	False	True	False	False	False	False	False	unk	[]	0		[]	0	unk	False	False	False	False	False	False	False	False	False	False	False	False	False	False	False	unk	False	False	False	False	False	False	inter	False	False	False	False	False	False	False	False	False	False
4398543	DPLl a 2 left	True	True	False	False	False	False	False	False	CN	['CN']	1		[]	0	CN	True	False	False	False	True	False	False	False	False	False	False	False	False	True	False	bi	False	False	False	False	False	False	inter	False	False	False	False	False	False	True	False	False	False
4400767	DH44 2 left	True	True	False	False	False	False	False	False	RGN	['RGN']	1		[]	0	RGN	True	False	False	False	False	False	False	False	False	False	False	False	False	True	False	unk	True	False	False	False	False	False	output	False	False	False	False	False	False	False	False	False	True
4401350	MBE15a left	True	True	False	False	False	False	False	False	MBON	['MBON']	1	app	['MBON_subclass_appetitive']	1	MBON-app	True	False	True	False	False	False	False	False	False	False	False	False	False	True	False	ipsi	False	False	False	False	False	False	inter	False	False	False	False	False	False	False	False	False	False
4408362	NH; BAmd2_left -axon incomplete	True	True	False	False	False	False	False	False	unk	[]	0		[]	0	unk	True	False	True	False	False	False	False	False	False	False	False	False	False	True	False	ipsi	False	False	False	False	False	False	inter	False	False	False	False	False	False	False	False	False	False
4408369	Baso_left	True	True	False	False	False	False	False	False	unk	[]	0		[]	0	unk	True	False	False	False	True	False	False	False	False	False	False	False	False	True	False	bi	False	False	False	False	False	False	inter	False	False	False	False	False	False	False	False	False	False
4408397	NK_left	True	True	False	False	False	False	False	False	FAN	['FAN']	1		[]	0	FAN	True	False	False	False	True	False	False	False	False	False	False	False	False	True	False	bi	False	False	False	False	False	False	inter	False	False	False	False	False	True	False	False	False	False
4409374	CM13 lat 3_left	True	True	False	False	False	False	False	False	unk	[]	0		[]	0	unk	True	False	False	True	False	False	False	False	False	False	False	False	False	True	False	contra	False	False	False	False	False	False	inter	False	False	False	False	False	False	False	False	False	False
4411505	KC no pair	True	True	False	False	False	False	False	False	KC	['KC']	1	2claw	['KC_subclass_2claw']	1	KC-2claw	True	False	True	False	False	False	False	False	False	False	False	False	False	True	False	ipsi	False	False	False	False	False	False	inter	False	False	False	False	True	False	False	False	False	False
4411542	T1 ; DALcl12 d 4_right	True	False	True	False	False	False	False	False	CN	['CN']	1		[]	0	CN	True	False	True	False	False	False	False	False	False	False	False	False	False	True	False	ipsi	False	False	False	False	False	False	inter	False	False	False	False	False	False	True	False	False	False
4411688	M_right	True	False	True	False	False	False	False	False	FB2N	['FB2N']	1		[]	0	FB2N	True	False	False	False	True	False	False	False	False	False	False	False	False	True	False	bi	False	False	False	False	False	False	inter	False	False	False	False	False	True	False	False	False	False
4412036	KC no pair	True	True	False	False	False	False	False	False	KC	['KC']	1	1claw	['KC_subclass_1claw']	1	KC-1claw	True	False	True	False	False	False	False	False	False	False	False	False	False	True	False	ipsi	False	False	False	False	False	False	inter	False	False	False	False	True	False	False	False	False	False
4412315	KC2/24	True	True	False	False	False	False	False	False	KC	['KC']	1	1claw	['KC_subclass_1claw']	1	KC-1claw	True	False	True	False	False	False	False	False	False	False	False	False	False	True	False	ipsi	False	False	False	False	False	False	inter	False	False	False	False	True	False	False	False	False	False
4414163	MBE1d left	True	True	False	False	False	False	False	False	MBIN	['MBIN']	1	DAN	['MBIN_subclass_DAN']	1	MBIN-DAN	True	False	False	False	True	False	False	False	False	False	False	False	False	True	False	bi	False	False	False	False	False	False	inter	False	False	False	True	False	False	False	False	False	False
4414184	MBE1d right	True	False	True	False	False	False	False	False	MBIN	['MBIN']	1	DAN	['MBIN_subclass_DAN']	1	MBIN-DAN	True	False	False	False	True	False	False	False	False	False	False	False	False	True	False	bi	False	False	False	False	False	False	inter	False	False	False	True	False	False	False	False	False	False
4414426	KC15	True	False	True	False	False	False	False	False	KC	['KC']	1	4claw	['KC_subclass_4claw']	1	KC-4claw	True	False	True	False	False	False	False	False	False	False	False	False	False	True	False	ipsi	False	False	False	False	False	False	inter	False	False	False	False	True	False	False	False	False	False
4415241	KC16	True	False	True	False	False	False	False	False	KC	['KC']	1	2claw	['KC_subclass_2claw']	1	KC-2claw	True	False	True	False	False	False	False	False	False	False	False	False	False	True	False	ipsi	False	False	False	False	False	False	inter	False	False	False	False	True	False	False	False	False	False
4422289	SKT_left	True	True	False	False	False	False	False	False	LHN	['LHN']	1		[]	0	LHN	True	False	False	False	True	False	False	False	False	False	False	False	False	True	False	bi	False	False	False	False	False	False	inter	False	False	True	False	False	False	False	False	False	False
4433197	DALcl12 v d 3 L	True	True	False	False	False	False	False	False	CX	['CX']	1		[]	0	CX	True	False	False	True	False	False	False	False	False	False	False	False	False	True	False	contra	False	False	False	False	False	False	inter	False	False	False	False	False	False	False	False	False	False
4433960	NQ: BAla1/2_left	True	True	False	False	False	False	False	False	CN	['CN']	1		[]	0	CN	True	False	True	False	False	False	False	False	False	False	False	False	False	True	False	ipsi	False	False	False	False	False	False	inter	False	False	False	False	False	False	True	False	False	False
4444354	KC17	True	False	True	False	False	False	False	False	KC	['KC']	1	1claw	['KC_subclass_1claw']	1	KC-1claw	True	False	True	False	False	False	False	False	False	False	False	False	False	True	False	ipsi	False	False	False	False	False	False	inter	False	False	False	False	True	False	False	False	False	False
4453485	IPC pair 4; IPC 4 left	True	True	False	False	False	False	False	False	RGN	['RGN']	1	IPC	['RGN_subclass_IPC']	1	RGN-IPC	True	False	False	False	False	False	False	False	False	False	False	False	False	True	False	unk	True	False	False	False	False	False	output	False	False	False	False	False	False	False	False	False	True
4467735	v'esA or v'esB or v'es2[1][2]_a1l (pair 4)	False	True	False	False	False	False	False	False	unk	[]	0		[]	0	unk	False	False	False	False	False	False	False	False	False	False	False	False	False	False	False	unk	False	False	False	False	True	False	inter	False	False	False	False	False	False	False	False	False	False
4473922	B ; DALcm12 m ant lat 5_right	True	False	True	False	False	False	False	False	CN	['FAN' 'CN']	2		[]	0	CN	True	False	False	False	True	False	False	False	False	False	False	False	False	True	False	bi	False	False	False	False	False	False	inter	False	False	False	False	False	True	True	False	False	False
4478328	A06x1_a1r	False	False	True	False	False	False	False	False	unk	[]	0		[]	0	unk	False	False	False	False	False	False	False	False	False	False	False	False	False	False	False	unk	False	False	False	False	False	False	inter	False	False	False	False	False	False	False	False	False	False
4488976	MN1 aCC_a1r	False	False	True	False	False	False	False	False	unk	[]	0		[]	0	unk	False	False	False	False	False	False	False	False	False	False	False	False	False	False	False	unk	False	False	False	False	False	False	inter	False	False	False	False	False	False	False	False	False	False
4493199	13a PN left	True	True	False	False	False	False	False	False	uPN	['uPN']	1		[]	0	uPN	True	False	True	False	False	False	False	False	False	False	False	False	False	True	False	ipsi	False	False	False	False	False	False	inter	False	True	False	False	False	False	False	False	False	False
4506509	IPC pair 6; IPC 6 left	True	True	False	False	False	False	False	False	RGN	['RGN']	1	IPC	['RGN_subclass_IPC']	1	RGN-IPC	True	False	False	True	False	False	False	False	False	False	False	False	False	True	False	contra	True	False	False	False	False	False	output	False	False	False	False	False	False	False	False	False	True
4507955	N1_right	False	False	True	False	False	False	False	False	FFN	['FFN']	1		[]	0	FFN	False	False	False	False	False	False	False	True	False	False	False	False	False	False	False	unk	False	False	False	False	False	False	inter	False	False	False	False	False	False	False	False	False	False
4514494	BG ; Baso-anterior target neuron #2 MB PN_right	True	False	True	False	False	False	False	False	CN	['FAN' 'CN']	2		[]	0	CN	True	False	True	False	False	False	False	False	False	False	False	False	False	True	False	ipsi	False	False	False	False	False	False	inter	False	False	False	False	False	True	True	False	False	False
4515496	BAmv12 #3_right	True	False	True	False	False	False	False	False	unk	[]	0		[]	0	unk	True	False	True	False	False	False	False	False	False	False	False	False	False	True	False	ipsi	False	False	False	False	False	False	inter	False	False	False	False	False	False	False	False	False	False
4518546	KC no pair	True	True	False	False	False	False	False	False	KC	['KC']	1	1claw	['KC_subclass_1claw']	1	KC-1claw	True	False	True	False	False	False	False	False	False	False	False	False	False	True	False	ipsi	False	False	False	False	False	False	inter	False	False	False	False	True	False	False	False	False	False
4523584	DMS 1 left	True	True	False	False	False	False	False	False	RGN	['RGN']	1		[]	0	RGN	True	False	False	False	True	False	False	False	False	False	False	False	False	True	False	bi	True	False	False	False	False	False	output	False	False	False	False	False	False	False	False	False	True
4523803	DMS 2 left	True	True	False	False	False	False	False	False	RGN	['RGN']	1		[]	0	RGN	True	False	False	False	False	False	False	False	False	False	False	False	False	True	False	unk	True	False	False	False	False	False	output	False	False	False	False	False	False	False	False	False	True
4524495	vesB_a1l	False	True	False	False	False	False	False	False	unk	[]	0		[]	0	unk	False	False	False	False	False	False	False	False	False	False	False	False	False	False	False	unk	False	False	False	False	True	False	inter	False	False	False	False	False	False	False	False	False	False
4524871	MN26 (SN MN VA1)_a1l	False	True	False	False	False	False	False	False	unk	[]	0		[]	0	unk	False	False	False	False	False	False	False	False	False	False	False	False	False	False	False	unk	False	False	False	False	False	False	inter	False	False	False	False	False	False	False	False	False	False
4535767	MN5 LO1_a1r	False	False	True	False	False	False	False	False	unk	[]	0		[]	0	unk	False	False	False	False	False	False	False	False	False	False	False	False	False	False	False	unk	False	False	False	False	False	False	inter	False	False	False	False	False	False	False	False	False	False
4538613	A03xyz_a1r	False	False	True	False	False	False	False	False	unk	[]	0		[]	0	unk	False	False	False	False	False	False	False	False	False	False	False	False	False	False	False	unk	False	False	False	False	False	False	inter	False	False	False	False	False	False	False	False	False	False
4538738	A23a_a1l	False	True	False	False	False	False	False	False	unk	[]	0		[]	0	unk	False	False	False	False	False	False	False	False	False	False	False	False	False	False	False	unk	False	False	False	False	False	False	inter	False	False	False	False	False	False	False	False	False	False
4541081	BAmas12_dor center output 2 right	True	False	True	False	False	False	False	False	dSEZ	['dSEZ']	1		[]	0	dSEZ	True	False	False	False	True	False	False	False	False	False	False	False	False	True	False	bi	True	False	False	False	False	False	output	False	False	False	False	False	False	False	True	False	False
4541716	A03a1_a1r (pre dMNs)	False	False	True	False	False	False	False	False	unk	[]	0		[]	0	unk	False	False	False	False	False	False	False	False	False	False	False	False	False	False	False	unk	False	False	False	False	False	False	inter	False	False	False	False	False	False	False	False	False	False
4542433	A18b_a1l	False	True	False	False	False	False	False	False	unk	[]	0		[]	0	unk	False	False	False	False	False	False	False	False	False	False	False	False	False	False	False	unk	False	False	False	False	False	False	inter	False	False	False	False	False	False	False	False	False	False
4542822	A06x1_a1l	False	True	False	False	False	False	False	False	unk	[]	0		[]	0	unk	False	False	False	False	False	False	False	False	False	False	False	False	False	False	False	unk	False	False	False	False	False	False	inter	False	False	False	False	False	False	False	False	False	False
4543281	A03a4_a1r	False	False	True	False	False	False	False	False	unk	[]	0		[]	0	unk	False	False	False	False	False	False	False	False	False	False	False	False	False	False	False	unk	False	False	False	False	False	False	inter	False	False	False	False	False	False	False	False	False	False
4555763	A08h_a1l	False	True	False	False	False	False	False	False	unk	[]	0		[]	0	unk	True	False	False	True	False	False	False	False	False	False	False	False	False	True	False	contra	False	True	True	False	False	False	input	False	False	False	False	False	False	False	False	False	False
4570270	V1: possible PVL005 - 3 Left	True	True	False	False	True	False	False	False	LHN;CN	['LHN' 'CN']	2		[]	0	LHN;CN	True	False	True	False	False	False	False	False	False	False	False	False	False	True	False	ipsi	False	False	False	False	False	False	inter	False	False	True	False	False	False	True	False	False	False
4575178	CH ; BAmd1 lineage_right	True	False	True	False	False	False	False	False	CN	['CN']	1		[]	0	CN	True	False	True	False	False	False	False	False	False	False	False	False	False	True	False	ipsi	False	False	False	False	False	False	inter	False	False	False	False	False	False	True	False	False	False
4591713	LAL bilateral coordination right; J. II. Posterior target neuron #2 MB PN; CM4 dor pos 9	True	False	True	False	False	False	False	False	unk	[]	0		[]	0	unk	True	False	False	True	False	False	False	False	False	False	False	False	False	True	False	contra	False	False	False	False	False	False	inter	False	False	False	False	False	False	False	False	False	False
4595609	pCC a1l	False	True	False	False	False	False	False	False	unk	[]	0		[]	0	unk	True	False	True	False	False	False	False	False	False	False	False	False	False	True	False	ipsi	False	True	True	False	False	False	input	False	False	False	False	False	False	False	False	False	False
4598109	MBE34 right	True	False	True	False	False	False	False	False	MBON	['dSEZ' 'MBON']	2		[]	0	MBON	True	False	False	False	True	False	False	False	False	False	False	False	False	True	False	bi	True	False	False	False	False	False	output	False	False	False	False	False	False	False	True	False	False
4598363	MBE15a right	True	False	True	False	False	False	False	False	MBON	['MBON']	1	app	['MBON_subclass_appetitive']	1	MBON-app	True	False	True	False	False	False	False	False	False	False	False	False	False	True	False	ipsi	False	False	False	False	False	False	inter	False	False	False	False	False	False	False	False	False	False
4607160	PDL005-like left	True	True	False	False	False	False	False	False	unk	[]	0		[]	0	unk	True	False	True	False	False	False	False	False	False	False	False	False	False	True	False	ipsi	False	False	False	False	False	False	inter	False	False	False	False	False	False	False	False	False	False
4617479	N_right	True	False	True	False	False	False	False	False	FBN	['FBN']	1		[]	0	FBN	True	False	False	False	True	False	False	False	False	False	False	False	False	True	False	bi	False	False	False	False	False	False	inter	False	False	False	False	False	True	False	False	False	False
4620453	AVL011 PN Right 2?	True	False	True	False	True	False	False	True	LHN	['LHN']	1		[]	0	LHN	True	False	True	False	False	False	False	False	True	False	False	False	True	True	False	ipsi	False	False	False	False	False	False	inter	False	False	True	False	False	False	False	False	False	False
4635057	PVL005 - 2 Left	True	True	False	False	False	False	False	False	LHN	['LHN']	1		[]	0	LHN	True	False	True	False	False	False	False	False	False	False	False	False	False	True	False	ipsi	False	False	False	False	False	False	inter	False	False	True	False	False	False	False	False	False	False
4636432	AF13: 3rd-order Thermo (possible PVL005 )4 Left	True	True	False	False	False	False	False	False	LHN	['LHN']	1		[]	0	LHN	True	False	True	False	False	False	False	False	False	False	False	False	False	True	False	ipsi	False	False	False	False	False	False	inter	False	False	True	False	False	False	False	False	False	False
4637677	PPLV-1 left	True	True	False	False	False	False	False	False	unk	[]	0		[]	0	unk	True	False	True	False	False	False	False	False	False	False	False	False	False	True	False	ipsi	False	False	False	False	False	False	inter	False	False	False	False	False	False	False	False	False	False
4651929	94a & 94b PN right	True	False	True	False	False	False	False	False	uPN	['uPN']	1		[]	0	uPN	True	False	True	False	False	False	False	False	False	False	False	False	False	True	False	ipsi	False	False	False	False	False	False	inter	False	True	False	False	False	False	False	False	False	False
4663875	BLAv12 bilateral 2 left	True	True	False	False	False	False	False	False	unk	[]	0		[]	0	unk	True	False	False	False	True	False	False	False	False	False	False	False	False	True	False	bi	False	False	False	False	False	False	inter	False	False	False	False	False	False	False	False	False	False
4664256	PL: Pair 1_down pvl09_left	True	True	False	False	False	False	False	False	unk	[]	0		[]	0	unk	True	False	True	False	False	False	False	False	False	False	False	False	False	True	False	ipsi	False	False	False	False	False	False	inter	False	False	False	False	False	False	False	False	False	False
4665186	PVM_42a_LH_left	True	True	False	False	False	False	False	False	LHN	['LHN']	1		[]	0	LHN	True	False	True	False	False	False	False	False	False	False	False	False	False	True	False	ipsi	False	False	False	False	False	False	inter	False	False	True	False	False	False	False	False	False	False
4665627	N2_right	True	False	True	False	False	False	False	False	FFN	['FFN']	1		[]	0	FFN	True	False	True	False	False	False	False	False	False	False	False	False	False	True	False	ipsi	False	False	False	False	False	False	inter	False	False	False	False	False	False	False	False	False	False
4679139	mPN iACT A2 right	True	False	True	False	False	False	False	False	mPN	['mPN']	1	multi	['mPN_subclass_multi']	1	mPN-multi	True	False	True	False	False	False	False	False	False	False	False	False	False	True	False	ipsi	False	False	False	False	False	False	inter	False	True	False	False	False	False	False	False	False	False
4680995	LH bilateral axon 3_left	True	True	False	False	False	False	False	False	LHN	['LHN']	1		[]	0	LHN	True	False	False	False	True	False	False	False	False	False	False	False	False	True	False	bi	False	False	False	False	False	False	inter	False	False	True	False	False	False	False	False	False	False
4700078	mPN iACT B2 right	True	False	True	False	False	False	False	False	mPN	['mPN']	1	olfac	['mPN_subclass_olfactory']	1	mPN-olfac	True	False	True	False	False	False	False	False	False	False	False	False	False	True	False	ipsi	False	False	False	False	False	False	inter	False	True	False	False	False	False	False	False	False	False
4700182	vine right	False	False	True	False	False	False	False	False	unk	[]	0		[]	0	unk	False	False	True	False	False	False	False	True	False	False	False	False	False	False	False	ipsi	False	False	False	False	False	False	inter	False	False	False	False	False	False	False	False	False	False
4715415	A02k Pseudolooper-1_a1l	False	True	False	False	False	False	False	False	unk	[]	0		[]	0	unk	False	False	False	False	False	False	False	False	False	False	False	False	False	False	False	unk	False	False	False	False	False	False	inter	False	False	False	False	False	False	False	False	False	False
4717729	MN25 (TN)_a2l	False	True	False	False	False	False	False	False	unk	[]	0		[]	0	unk	False	False	False	False	False	False	False	False	False	False	False	False	False	False	False	unk	False	False	False	False	False	False	inter	False	False	False	False	False	False	False	False	False	False
4721087	NH; BAmd2_right	True	False	True	False	False	False	False	False	unk	[]	0		[]	0	unk	True	False	True	False	False	False	False	False	False	False	False	False	False	True	False	ipsi	False	False	False	False	False	False	inter	False	False	False	False	False	False	False	False	False	False
4721538	QI; visual interneuron_left	True	True	False	False	False	False	False	False	LHN;CN	['LHN' 'CN']	2		[]	0	LHN;CN	True	False	False	False	True	False	False	False	False	False	False	False	False	True	False	bi	False	False	False	False	False	False	inter	False	False	True	False	False	False	True	False	False	False
4725907	A07f2_a1r (marathon)	False	False	True	False	False	False	False	False	unk	[]	0		[]	0	unk	False	False	False	False	False	False	False	False	False	False	False	False	False	False	False	unk	False	False	False	False	False	False	inter	False	False	False	False	False	False	False	False	False	False
4727546	A18b_a1r	False	False	True	False	False	False	False	False	unk	[]	0		[]	0	unk	False	False	False	False	False	False	False	False	False	False	False	False	False	False	False	unk	False	False	False	False	False	False	inter	False	False	False	False	False	False	False	False	False	False
4728120	Saaghi-6_a1r (AAZ6 (A06b))	False	False	True	False	False	False	False	False	unk	[]	0		[]	0	unk	False	False	False	False	False	False	False	False	False	False	False	False	False	False	False	unk	False	False	False	False	False	False	inter	False	False	False	False	False	False	False	False	False	False
4728865	A03a1_a1l (pre dMNs)	False	True	False	False	False	False	False	False	unk	[]	0		[]	0	unk	False	False	False	False	False	False	False	False	False	False	False	False	False	False	False	unk	False	False	False	False	False	False	inter	False	False	False	False	False	False	False	False	False	False
4729046	A23a_a1r	False	False	True	False	False	False	False	False	unk	[]	0		[]	0	unk	False	False	False	False	False	False	False	False	False	False	False	False	False	False	False	unk	False	False	False	False	False	False	inter	False	False	False	False	False	False	False	False	False	False
4730042	A18b3_a1l	False	True	False	False	False	False	False	False	unk	[]	0		[]	0	unk	False	False	False	False	False	False	False	False	False	False	False	False	False	False	False	unk	False	False	False	False	False	False	inter	False	False	False	False	False	False	False	False	False	False
4740178	A05q_a1l	False	True	False	False	False	False	False	False	unk	[]	0		[]	0	unk	False	False	False	False	False	False	False	False	False	False	False	False	False	False	False	unk	False	False	False	False	False	False	inter	False	False	False	False	False	False	False	False	False	False
4749004	DPLc_post_med contralateral left;A. Dorso-posterior target neuron #2 MB PN	True	True	False	False	False	False	False	False	unk	[]	0		[]	0	unk	True	False	False	True	False	False	False	False	False	False	False	False	False	True	False	contra	False	False	False	False	False	False	inter	False	False	False	False	False	False	False	False	False	False
4778439	A02m_a1l Pseudolooper-3	False	True	False	False	False	False	False	False	unk	[]	0		[]	0	unk	False	False	False	False	False	False	False	False	False	False	False	False	False	False	False	unk	False	False	False	False	False	False	inter	False	False	False	False	False	False	False	False	False	False
4778745	3rd Thermo - to peduncle #1 left	True	True	False	False	False	False	False	False	LHN	['LHN']	1		[]	0	LHN	True	False	True	False	False	False	False	False	False	False	False	False	False	True	False	ipsi	False	False	False	False	False	False	inter	False	False	True	False	False	False	False	False	False	False
4780707	AF15: off suckerfish_left	True	True	False	False	False	False	False	False	LHN	['LHN']	1		[]	0	LHN	True	False	True	False	False	False	False	False	False	False	False	False	False	True	False	ipsi	False	False	False	False	False	False	inter	False	False	True	False	False	False	False	False	False	False
4785242	AF3 thermo 3rd left	True	True	False	False	False	False	False	False	LHN	['LHN']	1		[]	0	LHN	True	False	True	False	False	False	False	False	False	False	False	False	False	True	False	ipsi	False	False	False	False	False	False	inter	False	False	True	False	False	False	False	False	False	False
4789092	A01j_a1r - not A01	False	False	True	False	False	False	False	False	unk	[]	0		[]	0	unk	False	False	False	False	False	False	False	False	False	False	False	False	False	False	False	unk	False	False	False	False	False	False	inter	False	False	False	False	False	False	False	False	False	False
4812481	double-hook BAmv1/2 right	True	False	True	False	False	False	False	False	unk	[]	0		[]	0	unk	True	False	True	False	False	False	False	False	False	False	False	False	False	True	False	ipsi	False	False	False	False	False	False	inter	False	False	False	False	False	False	False	False	False	False
4824878	Griddle-1 a1r	False	False	True	False	False	False	False	False	unk	[]	0		[]	0	unk	False	False	False	False	False	False	False	False	False	False	False	False	False	False	False	unk	False	False	False	False	False	False	inter	False	False	False	False	False	False	False	False	False	False
4829813	A12q_a1r	False	False	True	False	False	False	False	False	unk	[]	0		[]	0	unk	False	False	False	False	False	False	False	False	False	False	False	False	False	False	False	unk	False	False	False	False	False	False	inter	False	False	False	False	False	False	False	False	False	False
4833168	A05q_a1r	False	False	True	False	False	False	False	False	unk	[]	0		[]	0	unk	False	False	False	False	False	False	False	False	False	False	False	False	False	False	False	unk	False	False	False	False	False	False	inter	False	False	False	False	False	False	False	False	False	False
4839570	A08d_a1r	False	False	True	False	False	False	False	False	unk	[]	0		[]	0	unk	False	False	False	False	False	False	False	False	False	False	False	False	False	False	False	unk	False	False	False	False	False	False	inter	False	False	False	False	False	False	False	False	False	False
4847079	DALcm12 v p 25	True	False	True	False	False	False	False	False	unk	[]	0		[]	0	unk	True	False	True	False	False	False	False	False	False	False	False	False	False	True	False	ipsi	False	False	False	False	False	False	inter	False	False	False	False	False	False	False	False	False	False
4849988	DP: DALcm12 v p 24_right	True	False	True	False	False	False	False	False	unk	[]	0		[]	0	unk	True	False	True	False	False	False	False	False	False	False	False	False	False	True	False	ipsi	False	False	False	False	False	False	inter	False	False	False	False	False	False	False	False	False	False
4850409	A14a1_a1r	False	False	True	False	False	False	False	False	unk	[]	0		[]	0	unk	False	False	False	False	False	False	False	False	False	False	False	False	False	False	False	unk	False	False	False	False	False	False	inter	False	False	False	False	False	False	False	False	False	False
4874953	Capa right	False	True	False	False	False	False	False	False	RGN	['RGN']	1		[]	0	RGN	True	False	False	False	False	False	False	True	False	False	False	False	False	False	False	unk	True	False	False	False	False	False	output	False	False	False	False	False	False	False	False	False	True
4876704	PN in Olfactory Bundle 1 right	True	False	True	False	False	False	False	False	unk	[]	0		[]	0	unk	True	False	True	False	False	False	False	False	False	False	False	False	False	True	False	ipsi	False	False	False	False	False	False	inter	False	False	False	False	False	False	False	False	False	False
4876839	BLAv1_3_right (DALcl n1)?	True	False	True	False	False	False	False	False	unk	[]	0		[]	0	unk	True	False	True	False	False	False	False	False	False	False	False	False	False	True	False	ipsi	False	False	False	False	False	False	inter	False	False	False	False	False	False	False	False	False	False
4881629	MN8 (RF:SBM) LT3_a1r	False	False	True	False	False	False	False	False	unk	[]	0		[]	0	unk	False	False	False	False	False	False	False	False	False	False	False	False	False	False	False	unk	False	False	False	False	False	False	inter	False	False	False	False	False	False	False	False	False	False
4884579	MBE1b right	True	False	True	False	False	False	False	False	MBIN	['MBIN']	1	DAN	['MBIN_subclass_DAN']	1	MBIN-DAN	True	False	False	False	True	False	False	False	False	False	False	False	False	True	False	bi	False	False	False	False	False	False	inter	False	False	False	True	False	False	False	False	False	False
4901087	DAMv12 Mandible 1 left	True	True	False	False	False	False	False	False	unk	[]	0		[]	0	unk	True	False	False	True	False	False	False	False	False	False	False	False	False	True	False	contra	False	False	False	False	False	False	inter	False	False	False	False	False	False	False	False	False	False
4917442	DALcm12 v ap 12 wrong asc branch	True	False	True	False	False	False	False	False	CX	['CX']	1		[]	0	CX	True	False	True	False	False	False	False	False	False	False	False	False	False	True	False	ipsi	False	False	False	False	False	False	inter	False	False	False	False	False	False	False	False	False	False
4919895	KC18 young	True	False	True	False	False	True	False	False	KC	['KC']	1		[]	0	KC	True	False	True	False	False	False	False	False	False	False	False	False	False	True	False	ipsi	False	False	False	False	False	False	inter	False	False	False	False	True	False	False	False	False	False
4926999	3rd-order Thermo left; (possible PVL005 )	True	True	False	False	False	False	False	False	LHN	['LHN']	1		[]	0	LHN	True	False	True	False	False	False	False	False	False	False	False	False	False	True	False	ipsi	False	False	False	False	False	False	inter	False	False	True	False	False	False	False	False	False	False
4928976	A23i a1l	False	True	False	False	False	False	False	False	unk	[]	0		[]	0	unk	False	False	False	False	False	False	False	False	False	False	False	False	False	False	False	unk	False	False	False	False	False	False	inter	False	False	False	False	False	False	False	False	False	False
4936149	A01c1_a1r	False	False	True	False	False	False	False	False	unk	[]	0		[]	0	unk	False	False	False	False	False	False	False	False	False	False	False	False	False	False	False	unk	False	False	False	False	False	False	inter	False	False	False	False	False	False	False	False	False	False
4966994	CM13 bilateral 3 left	True	True	False	False	False	False	False	False	unk	[]	0		[]	0	unk	True	False	False	True	False	False	False	False	False	False	False	False	False	True	False	contra	False	False	False	False	False	False	inter	False	False	False	False	False	False	False	False	False	False
4975387	A08d_a1l	False	True	False	False	False	False	False	False	unk	[]	0		[]	0	unk	False	False	False	False	False	False	False	False	False	False	False	False	False	False	False	unk	False	False	False	False	False	False	inter	False	False	False	False	False	False	False	False	False	False
4978454	A19l_a1r	False	False	True	False	False	False	False	False	unk	[]	0		[]	0	unk	False	False	False	False	False	False	False	False	False	False	False	False	False	False	False	unk	False	False	False	False	False	False	inter	False	False	False	False	False	False	False	False	False	False
4982172	KC19	True	False	True	False	False	False	False	False	KC	['KC']	1	4claw	['KC_subclass_4claw']	1	KC-4claw	True	False	True	False	False	False	False	False	False	False	False	False	False	True	False	ipsi	False	False	False	False	False	False	inter	False	False	False	False	True	False	False	False	False	False
4983938	Columbus of GPhN left	True	True	False	False	False	False	False	False	unk	[]	0		[]	0	unk	True	False	False	True	False	False	False	False	False	False	False	False	False	True	False	contra	False	False	False	False	False	False	inter	False	True	False	False	False	False	False	False	False	False
4985759	AVL011 PN Left	True	True	False	False	True	False	False	True	LHN	['LHN']	1		[]	0	LHN	True	False	True	False	False	False	False	False	False	False	False	False	False	True	False	ipsi	False	False	False	False	False	False	inter	False	False	True	False	False	False	False	False	False	False
4990880	A05k_a1l	False	True	False	False	False	False	False	False	unk	[]	0		[]	0	unk	False	False	False	False	False	False	False	False	False	False	False	False	False	False	False	unk	False	False	False	False	False	False	inter	False	False	False	False	False	False	False	False	False	False
4991243	DPMpl12 Giraffe 1 left	True	True	False	False	False	False	False	False	dSEZ	['dSEZ']	1		[]	0	dSEZ	True	False	True	False	False	False	False	False	False	False	False	False	False	True	False	ipsi	True	False	False	False	False	False	output	False	False	False	False	False	False	False	True	False	False
4991402	A18a_a1r	False	False	True	False	False	False	False	False	unk	[]	0		[]	0	unk	False	False	False	False	False	False	False	False	False	False	False	False	False	False	False	unk	False	False	False	False	False	False	inter	False	False	False	False	False	False	False	False	False	False
5010581	EH right	True	False	True	False	False	False	False	False	dVNC;RGN	['dVNC' 'RGN']	2		[]	0	dVNC;RGN	True	False	True	False	False	False	False	False	False	False	False	False	False	True	False	ipsi	True	False	False	False	False	False	output	False	False	False	False	False	False	False	False	True	True
5019924	KC20	True	False	True	False	False	False	False	False	KC	['KC']	1	1claw	['KC_subclass_1claw']	1	KC-1claw	True	False	True	False	False	False	False	False	False	False	False	False	False	True	False	ipsi	False	False	False	False	False	False	inter	False	False	False	False	True	False	False	False	False	False
5030808	keystone left	False	True	False	False	True	False	False	True	keystone	['keystone']	1		[]	0	keystone	False	False	False	False	False	False	False	True	False	False	False	False	False	False	False	unk	False	False	False	False	False	False	inter	False	False	False	False	False	False	False	False	False	False
5033480	Partner 27	True	True	False	False	False	False	False	False	unk	[]	0		[]	0	unk	True	False	False	False	True	False	False	False	False	False	False	False	False	True	False	bi	False	False	False	False	False	False	inter	False	False	False	False	False	False	False	False	False	False
5038703	hugin-RG right 1	False	False	True	False	False	False	False	False	RGN	['RGN']	1		[]	0	RGN	True	False	False	False	False	False	False	True	False	False	False	False	False	False	False	unk	True	False	False	False	False	False	output	False	False	False	False	False	False	False	False	False	True
5038920	MBE - Input of Hugin RG Candidates right 1 - paired with #5688091	True	False	True	False	False	False	False	False	dSEZ	['dSEZ']	1		[]	0	dSEZ	True	False	False	True	False	False	False	False	False	False	False	False	False	True	False	contra	True	False	False	False	False	False	output	False	False	False	False	False	False	False	True	False	False
5051342	KC21	True	False	True	False	False	False	False	False	KC	['KC']	1	1claw	['KC_subclass_1claw']	1	KC-1claw	True	False	True	False	False	False	False	False	False	False	False	False	False	True	False	ipsi	False	False	False	False	False	False	inter	False	False	False	False	True	False	False	False	False	False
5052370	DALd descending 1 right; DALd_r 1	True	False	True	False	False	False	False	False	dVNC	['dVNC' 'CX']	2		[]	0	dVNC	True	False	True	False	False	False	False	False	False	False	False	False	False	True	False	ipsi	True	False	False	False	False	False	output	False	False	False	False	False	False	False	False	True	False
5053417	MBE29b? 2 left	True	True	False	False	False	False	False	False	unk	[]	0		[]	0	unk	True	False	False	False	True	False	False	False	False	False	False	False	False	True	False	bi	False	False	False	False	False	False	inter	False	True	False	False	False	False	False	False	False	False
5057361	A02i_a1r	False	False	True	False	False	False	False	False	unk	[]	0		[]	0	unk	False	False	False	False	False	False	False	False	False	False	False	False	False	False	False	unk	False	False	False	False	False	False	inter	False	False	False	False	False	False	False	False	False	False
5057916	AN-L-Sens-B3-VM-11	False	True	False	False	False	False	False	False	sens	['sens']	1	AN	['sens_subclass_AN']	1	sens-AN	True	False	True	False	False	False	False	False	False	False	False	False	False	True	False	ipsi	False	True	False	True	False	False	input	True	False	False	False	False	False	False	False	False	False
5078760	A18j_a1l	False	True	False	False	False	False	False	False	unk	[]	0		[]	0	unk	False	False	False	False	False	False	False	False	False	False	False	False	False	False	False	unk	False	False	False	False	False	False	inter	False	False	False	False	False	False	False	False	False	False
5080991	BAla34 Ipsilateral Hook left	True	True	False	False	False	False	False	False	unk	[]	0		[]	0	unk	True	False	True	False	False	False	False	False	False	False	False	False	False	True	False	ipsi	False	False	False	False	False	False	inter	False	False	False	False	False	False	False	False	False	False
5084467	A01c2_a1l (ipsi_dendrite)	False	True	False	False	False	False	False	False	unk	[]	0		[]	0	unk	False	False	False	False	False	False	False	False	False	False	False	False	False	False	False	unk	False	False	False	False	False	False	inter	False	False	False	False	False	False	False	False	False	False
5085455	MN20 ISN_a1r	False	False	True	False	False	False	False	False	unk	[]	0		[]	0	unk	False	False	False	False	False	False	False	False	False	False	False	False	False	False	False	unk	False	False	False	False	False	False	inter	False	False	False	False	False	False	False	False	False	False
5088293	AN-L-Sens-B3-ACpl-10	False	True	False	False	False	False	False	False	sens	['sens']	1	AN	['sens_subclass_AN']	1	sens-AN	True	False	True	False	False	False	False	False	False	False	False	False	False	True	False	ipsi	False	True	False	True	False	False	input	True	False	False	False	False	False	False	False	False	False
5090549	45b ORN left	False	True	False	False	False	False	False	False	sens	['sens']	1	ORN	['sens_subclass_ORN']	1	sens-ORN	True	False	True	False	False	False	False	False	False	False	False	False	False	True	False	ipsi	False	True	False	True	False	False	input	True	False	False	False	False	False	False	False	False	False
5091874	DPLm1(D CB)3_left	True	True	False	False	False	False	False	False	LHN	['FB2N' 'LHN']	2		[]	0	LHN	True	False	True	False	False	False	False	False	False	False	False	False	False	True	False	ipsi	False	False	False	False	False	False	inter	False	False	True	False	False	True	False	False	False	False
5093516	AN-L-Sens-B3-ACal-04 (Non-ORN 2)	False	True	False	False	False	False	False	False	sens	['sens']	1	AN	['sens_subclass_AN']	1	sens-AN	True	False	True	False	False	False	False	False	False	False	False	False	False	True	False	ipsi	False	True	False	True	False	False	input	True	False	False	False	False	False	False	False	False	False
5095269	AN-L-Sens-B3-VM-14	False	True	False	False	False	False	False	False	sens	['sens']	1	AN	['sens_subclass_AN']	1	sens-AN	True	False	True	False	False	False	False	False	False	False	False	False	False	True	False	ipsi	False	True	False	True	False	False	input	True	False	False	False	False	False	False	False	False	False
5108525	A08h_a1r right	False	False	True	False	False	False	False	False	unk	[]	0		[]	0	unk	True	False	False	True	False	False	False	False	False	False	False	False	False	True	False	contra	False	True	True	False	False	False	input	False	False	False	False	False	False	False	False	False	False
5116147	AN-L-Sens-B3-ACal-06 (degraded alone temperature partner neuron)	False	True	False	False	False	False	False	False	sens	['sens']	1	AN	['sens_subclass_AN']	1	sens-AN	True	False	True	False	False	False	False	False	False	False	False	False	False	True	False	ipsi	False	True	False	True	False	False	input	True	False	False	False	False	False	False	False	False	False
5116861	AN-L-Sens-B3-VM-15	False	True	False	False	False	False	False	False	sens	['sens']	1	AN	['sens_subclass_AN']	1	sens-AN	True	False	True	False	False	False	False	False	False	False	False	False	False	True	False	ipsi	False	True	False	True	False	False	input	True	False	False	False	False	False	False	False	False	False
5118060	UT: BLAv12-1_left	True	True	False	False	False	False	False	False	LHN	['LHN']	1		[]	0	LHN	True	False	False	False	True	False	False	False	False	False	False	False	False	True	False	bi	False	False	False	False	False	False	inter	False	False	True	False	False	False	False	False	False	False
5120097	AN-L-Sens-B3-VM-12	False	True	False	False	False	False	False	False	sens	['sens']	1	AN	['sens_subclass_AN']	1	sens-AN	True	False	True	False	False	False	False	False	False	False	False	False	False	True	False	ipsi	False	True	False	True	False	False	input	True	False	False	False	False	False	False	False	False	False
5120990	AN-L-Sens-B3-VM-13	False	True	False	False	False	False	False	False	sens	['sens']	1	AN	['sens_subclass_AN']	1	sens-AN	True	False	True	False	False	False	False	False	False	False	False	False	False	True	False	ipsi	False	True	False	True	False	False	input	True	False	False	False	False	False	False	False	False	False
5131639	neuron4 (not VLEL)_a1l	False	True	False	False	False	False	False	True	unk	[]	0		[]	0	unk	False	False	False	False	False	False	False	False	False	False	False	False	False	False	False	unk	False	False	False	False	False	False	inter	False	False	False	False	False	False	False	False	False	False
5132886	A23g_a1l	False	True	False	False	False	False	False	False	unk	[]	0		[]	0	unk	False	False	False	False	False	False	False	False	False	False	False	False	False	False	False	unk	False	False	False	False	False	False	inter	False	False	False	False	False	False	False	False	False	False
5134110	receives from telephone, outputs onto telegoro R	True	False	True	False	False	False	False	False	unk	[]	0		[]	0	unk	True	False	False	False	True	False	False	False	False	False	False	False	False	True	False	bi	False	False	False	False	False	False	inter	False	False	False	False	False	False	False	False	False	False
5162462	BAmv12 looper 2 right	True	False	True	False	False	False	False	False	unk	[]	0		[]	0	unk	True	False	True	False	False	False	False	False	False	False	False	False	False	True	False	ipsi	False	False	False	False	False	False	inter	False	False	False	False	False	False	False	False	False	False
5163599	DPMpm1 FB3?_right	True	False	True	False	False	False	False	False	unk	[]	0		[]	0	unk	True	False	False	False	True	False	False	False	False	False	False	False	False	True	False	bi	False	False	False	False	False	False	inter	False	False	False	False	False	False	False	False	False	False
5164129	BAmv12 local neuron right	True	False	True	False	False	False	False	False	unk	[]	0		[]	0	unk	True	False	True	False	False	False	False	False	False	False	False	False	False	True	False	ipsi	False	False	False	False	False	False	inter	False	False	False	False	False	False	False	False	False	False
5167842	BAmv12 looper 3 right	True	False	True	False	True	False	False	False	unk	[]	0		[]	0	unk	True	False	True	False	False	False	False	False	False	False	False	False	False	True	False	ipsi	False	False	False	False	False	False	inter	False	False	False	False	False	False	False	False	False	False
5169587	P ; DALcm12 m ant lat #4_left	True	True	False	False	False	False	False	False	unk	[]	0		[]	0	unk	True	False	False	False	True	False	False	False	False	False	False	False	False	True	False	bi	False	False	False	False	False	False	inter	False	False	False	False	False	False	False	False	False	False
5185729	A05e_t3r	False	False	True	False	False	False	False	False	unk	[]	0		[]	0	unk	False	False	False	False	False	False	False	False	False	False	False	False	False	False	False	unk	False	False	False	False	False	False	inter	False	False	False	False	False	False	False	False	False	False
5186443	DALcm12 L m ant lat 1 left	True	True	False	False	False	False	False	False	unk	[]	0		[]	0	unk	True	False	True	False	False	False	False	False	False	False	False	False	False	True	False	ipsi	False	False	False	False	False	False	inter	False	False	False	False	False	False	False	False	False	False
5186461	AN-L-Sens-B3-ACp-09 (gustatory pheromone neuron)	False	True	False	False	False	False	False	False	sens	['sens']	1	AN	['sens_subclass_AN']	1	sens-AN	True	False	True	False	False	False	False	False	False	False	False	False	False	True	False	ipsi	False	True	False	True	False	False	input	True	False	False	False	False	False	False	False	False	False
5206247	gorogoro t2r	False	False	True	False	False	False	False	False	unk	[]	0		[]	0	unk	False	False	False	False	False	False	False	False	False	False	False	False	False	False	False	unk	False	False	False	False	False	False	inter	False	False	False	False	False	False	False	False	False	False
5247102	picky 4 right	True	False	True	False	False	False	False	False	pLN	['pLN']	1		[]	0	pLN	True	False	True	False	False	False	False	False	False	False	False	False	False	True	False	ipsi	False	False	False	False	False	False	inter	False	False	False	False	False	False	False	False	False	False
5261424	mPN iACT A2 left	True	True	False	False	False	False	False	False	mPN	['mPN']	1	multi	['mPN_subclass_multi']	1	mPN-multi	True	False	True	False	False	False	False	False	False	False	False	False	False	True	False	ipsi	False	False	False	False	False	False	inter	False	True	False	False	False	False	False	False	False	False
5289042	BLVa12 local 2 left	True	True	False	False	False	False	False	False	LHN;CN	['LHN' 'CN']	2		[]	0	LHN;CN	True	False	True	False	False	False	False	False	False	True	False	False	False	True	False	ipsi	False	False	False	False	False	False	inter	False	False	True	False	False	False	True	False	False	False
5291791	picky 0 left	True	True	False	False	False	False	False	False	pLN	['pLN']	1		[]	0	pLN	True	False	True	False	False	False	False	False	False	False	False	False	False	True	False	ipsi	False	False	False	False	False	False	inter	False	False	False	False	False	False	False	False	False	False
5297622	A26i_a1r	False	False	True	False	False	False	False	False	unk	[]	0		[]	0	unk	False	False	False	False	False	False	False	False	False	False	False	False	False	False	False	unk	False	False	False	False	False	False	inter	False	False	False	False	False	False	False	False	False	False
5297998	A03a5_a1r	False	False	True	False	False	False	False	False	unk	[]	0		[]	0	unk	False	False	False	False	False	False	False	False	False	False	False	False	False	False	False	unk	False	False	False	False	False	False	inter	False	False	False	False	False	False	False	False	False	False
5298032	A14a_a1r	False	False	True	False	False	False	False	False	unk	[]	0		[]	0	unk	False	False	False	False	False	False	False	False	False	False	False	False	False	False	False	unk	False	False	False	False	False	False	inter	False	False	False	False	False	False	False	False	False	False
5309932	A03g_a1l	False	True	False	False	False	False	False	False	unk	[]	0		[]	0	unk	False	False	False	False	False	False	False	False	False	False	False	False	False	False	False	unk	False	False	False	False	False	False	inter	False	False	False	False	False	False	False	False	False	False
5319633	LAL to VNC up to A6_right	True	False	True	False	False	False	False	False	dVNC	['dVNC']	1		[]	0	dVNC	True	False	True	False	False	False	False	False	False	False	False	False	False	True	False	ipsi	True	False	False	False	False	False	output	False	False	False	False	False	False	False	False	True	False
5321459	O ; BAmd1 v_right	True	False	True	False	False	False	False	False	CN	['FBN' 'CN']	2		[]	0	CN	True	False	False	True	False	False	False	False	False	False	False	False	False	True	False	contra	False	False	False	False	False	False	inter	False	False	False	False	False	True	True	False	False	False
5322337	Maxillary Nerve LN 2 left	True	True	False	False	False	False	False	False	unk	[]	0		[]	0	unk	True	False	True	False	False	False	False	False	False	False	False	False	False	True	False	ipsi	False	False	False	False	False	False	inter	False	False	False	False	False	False	False	False	False	False
5326407	CP23 v 11_right	True	False	True	False	False	False	False	False	unk	[]	0		[]	0	unk	True	False	False	False	True	False	False	False	False	False	False	False	False	True	False	bi	False	False	False	False	False	False	inter	False	False	False	False	False	False	False	False	False	False
5327961	KS LN 3b left	True	True	False	False	False	False	False	False	unk	[]	0		[]	0	unk	True	False	True	False	False	False	False	False	False	False	False	False	False	True	False	ipsi	False	False	False	False	False	False	inter	False	True	False	False	False	False	False	False	False	False
5336476	A19c_a1r	False	False	True	False	False	False	False	False	unk	[]	0		[]	0	unk	False	False	False	False	False	False	False	False	False	False	False	False	False	False	False	unk	False	False	False	False	False	False	inter	False	False	False	False	False	False	False	False	False	False
5343578	A08x_a1l	False	True	False	False	False	False	False	False	unk	[]	0		[]	0	unk	True	False	False	True	False	False	False	False	False	False	False	False	False	True	False	contra	False	True	True	False	False	False	input	False	False	False	False	False	False	False	False	False	False
5350411	A17a (=Pre-goro4)_a1r	False	False	True	False	False	False	False	False	unk	[]	0		[]	0	unk	False	False	False	False	False	False	False	False	False	False	False	False	False	False	False	unk	False	False	False	False	False	False	inter	False	False	False	False	False	False	False	False	False	False
5351821	A05a_a1r	False	False	True	False	False	False	False	False	unk	[]	0		[]	0	unk	False	False	False	False	False	False	False	False	False	False	False	False	False	False	False	unk	False	False	False	False	False	False	inter	False	False	False	False	False	False	False	False	False	False
5358138	A19l_a1l	False	True	False	False	False	False	False	False	unk	[]	0		[]	0	unk	False	False	False	False	False	False	False	False	False	False	False	False	False	False	False	unk	False	False	False	False	False	False	inter	False	False	False	False	False	False	False	False	False	False
5369028	DPLc post med 1 right	True	False	True	False	False	False	False	False	unk	[]	0		[]	0	unk	True	False	True	False	False	False	False	False	False	False	False	False	False	True	False	ipsi	False	False	False	False	False	False	inter	False	False	False	False	False	False	False	False	False	False
5382876	v'td_a3r (Abdominal Sensory)	False	False	True	False	False	False	False	False	sens	['sens']	1	vtd	['sens_subclass_vtd']	1	sens-vtd	True	False	True	False	False	False	False	False	False	False	False	False	False	True	False	ipsi	False	True	False	True	False	False	input	True	False	False	False	False	False	False	False	False	False
5392778	A03a6c?_a1r	False	False	True	False	False	False	False	False	unk	[]	0		[]	0	unk	False	False	False	False	False	False	False	False	False	False	False	False	False	False	False	unk	False	False	False	False	False	False	inter	False	False	False	False	False	False	False	False	False	False
5395823	MBE15b left	True	True	False	False	False	False	False	False	MBON	['MBON']	1	app	['MBON_subclass_appetitive']	1	MBON-app	True	False	True	False	False	False	False	False	False	False	False	False	False	True	False	ipsi	False	False	False	False	False	False	inter	False	False	False	False	False	False	False	False	False	False
5434746	MxN-R-motor-05 - MHE-B	False	False	True	False	False	False	True	False	unk	[]	0	MN	['motor_subclass_MN']	1	unk-MN	False	False	False	False	False	False	False	True	False	False	False	False	False	False	False	unk	False	False	False	False	False	False	inter	False	False	False	False	False	False	False	False	False	False
5435750	MxN-R-motor-04 - MHE-A	False	False	True	False	False	False	True	False	unk	[]	0	MN	['motor_subclass_MN']	1	unk-MN	False	False	False	False	False	False	False	True	False	False	False	False	False	False	False	unk	False	False	False	False	False	False	inter	False	False	False	False	False	False	False	False	False	False
5437704	MxN-R-motor-06 - MHE-C	False	False	True	False	False	False	True	False	unk	[]	0	MN	['motor_subclass_MN']	1	unk-MN	False	False	False	False	False	False	False	True	False	False	False	False	False	False	False	unk	False	False	False	False	False	False	inter	False	False	False	False	False	False	False	False	False	False
5439602	MxN-R-motor-09 - MHD-C	False	False	True	False	False	False	True	False	unk	[]	0	MN	['motor_subclass_MN']	1	unk-MN	False	False	False	False	False	False	False	True	False	False	False	False	False	False	False	unk	False	False	False	False	False	False	inter	False	False	False	False	False	False	False	False	False	False
5440613	MxN-R-motor-08 - MHD-B	False	False	True	False	False	False	True	False	unk	[]	0	MN	['motor_subclass_MN']	1	unk-MN	False	False	False	False	False	False	False	True	False	False	False	False	False	False	False	unk	False	False	False	False	False	False	inter	False	False	False	False	False	False	False	False	False	False
5448622	MN-R-Sens-B1-ACpl-01	False	False	True	False	False	False	False	False	sens	['sens']	1	MN	['sens_subclass_MN']	1	sens-MN	True	False	True	False	False	False	False	False	False	False	False	False	False	True	False	ipsi	False	True	False	True	False	False	input	True	False	False	False	False	False	False	False	False	False
5450669	MxN-L-motor-05 - MHE-B	False	True	False	False	False	False	True	False	unk	[]	0	MN	['motor_subclass_MN']	1	unk-MN	False	False	False	False	False	False	False	True	False	False	False	False	False	False	False	unk	False	False	False	False	False	False	inter	False	False	False	False	False	False	False	False	False	False
5452198	A06g2_a1r (Saaghi-5)	False	False	True	False	False	False	False	False	unk	[]	0		[]	0	unk	False	False	False	False	False	False	False	False	False	False	False	False	False	False	False	unk	False	False	False	False	False	False	inter	False	False	False	False	False	False	False	False	False	False
5452286	MxN-L-motor-06 - MHE-C	False	True	False	False	False	False	True	False	unk	[]	0	MN	['motor_subclass_MN']	1	unk-MN	False	False	False	False	False	False	False	True	False	False	False	False	False	False	False	unk	False	False	False	False	False	False	inter	False	False	False	False	False	False	False	False	False	False
5453143	MxN-L-motor-04 - MHE-A	False	True	False	False	False	False	True	False	unk	[]	0	MN	['motor_subclass_MN']	1	unk-MN	False	False	False	False	False	False	False	True	False	False	False	False	False	False	False	unk	False	False	False	False	False	False	inter	False	False	False	False	False	False	False	False	False	False
5453333	Projection from LH 2_left	True	True	False	False	False	False	False	False	LHN	['LHN']	1		[]	0	LHN	True	False	True	False	False	False	False	False	False	False	False	False	False	True	False	ipsi	False	False	False	False	False	False	inter	False	False	True	False	False	False	False	False	False	False
5462159	PDM-DN_right	True	False	True	False	False	False	False	False	dVNC	['dVNC']	1		[]	0	dVNC	True	False	False	True	False	False	False	False	False	False	False	False	False	True	False	contra	True	False	False	False	False	False	output	False	False	False	False	False	False	False	False	True	False
5469039	Capa left	False	False	True	False	False	False	False	False	RGN	['RGN']	1		[]	0	RGN	True	False	False	False	False	False	False	True	False	False	False	False	False	False	False	unk	True	False	False	False	False	False	output	False	False	False	False	False	False	False	False	False	True
5474852	RQ1: 3rd - thermo orders _left	True	True	False	False	True	False	False	False	LHN;CN	['LHN' 'CN']	2		[]	0	LHN;CN	True	False	True	False	False	False	False	False	False	False	False	False	False	True	False	ipsi	False	False	False	False	False	False	inter	False	False	True	False	False	False	True	False	False	False
5476653	BAmas d 1 neuron right	True	False	True	False	False	False	False	False	unk	[]	0		[]	0	unk	True	False	False	False	True	False	False	False	False	False	False	False	False	True	False	bi	False	False	False	False	False	False	inter	False	False	False	False	False	False	False	False	False	False
5478818	130729_SFO Cand 42a-42b_OSN_IN1 right	True	False	True	False	False	False	False	False	dSEZ	['dSEZ']	1		[]	0	dSEZ	True	False	False	False	True	False	False	False	False	False	False	False	False	True	False	bi	True	False	False	False	False	False	output	False	False	False	False	False	False	False	True	False	False
5480553	LP: BAmas d 3_right	True	False	True	False	False	False	False	False	FBN	['FBN']	1		[]	0	FBN	True	False	False	False	True	False	False	False	False	False	False	False	False	True	False	bi	False	False	False	False	False	False	inter	False	True	False	False	False	True	False	False	False	False
5484314	DPLl 2 left	True	True	False	False	False	False	False	False	unk	[]	0		[]	0	unk	True	False	True	False	False	False	False	False	False	False	False	False	False	True	False	ipsi	False	False	False	False	False	False	inter	False	False	False	False	False	False	False	False	False	False
5500958	Coaster (NPF) 2 right	True	False	True	False	False	False	False	False	dVNC	['dVNC']	1		[]	0	dVNC	True	False	False	True	False	False	False	False	False	False	False	False	False	True	False	contra	True	False	False	False	False	False	output	False	False	False	False	False	False	False	False	True	False
5503982	BLVa_t ascending medial 3 right	True	False	True	False	False	False	False	False	unk	[]	0		[]	0	unk	True	False	True	False	False	False	False	False	False	False	False	False	False	True	False	ipsi	False	False	False	False	False	False	inter	False	False	False	False	False	False	False	False	False	False
5507096	Ashley Right - unknown; BLP12 b 1	True	False	True	False	False	False	False	False	LHN	['LHN']	1		[]	0	LHN	True	False	True	False	False	False	False	False	False	False	False	False	False	True	False	ipsi	False	False	False	False	False	False	inter	False	False	True	False	False	False	False	False	False	False
5512988	CPd descending ipsilateral right	True	False	True	False	False	False	False	False	dVNC	['dVNC']	1		[]	0	dVNC	True	False	True	False	False	False	False	False	False	False	False	False	False	True	False	ipsi	True	False	False	False	False	False	output	False	False	False	False	False	False	False	False	True	False
5516552	I ; Bala12 #9_right	True	False	True	False	False	False	False	False	FBN	['FBN']	1		[]	0	FBN	True	False	True	False	False	False	False	False	False	False	False	False	False	True	False	ipsi	False	False	False	False	False	False	inter	False	False	False	False	False	True	False	False	False	False
5523203	BLVa34 young right	True	False	True	False	False	True	False	False	unk	[]	0		[]	0	unk	False	False	True	False	False	False	False	False	False	False	False	False	False	True	False	ipsi	False	False	False	False	False	False	inter	False	False	False	False	False	False	False	False	False	False
5545085	BLDc crinkled right	True	False	True	False	False	False	False	False	unk	[]	0		[]	0	unk	True	False	True	False	False	False	False	False	False	False	False	False	False	True	False	ipsi	False	False	False	False	False	False	inter	False	False	False	False	False	False	False	False	False	False
5558724	Input to both Munin PC 3 right; BAmas d 4 neuron 5558725	True	False	True	False	False	False	False	False	dSEZ	['dSEZ']	1		[]	0	dSEZ	True	False	False	False	True	False	False	False	False	False	False	False	False	True	False	bi	True	False	False	False	False	False	output	False	False	False	False	False	False	False	True	False	False
5559657	BAmas12 midline neuron 4 right	True	False	True	False	False	False	False	False	dSEZ	['dSEZ']	1		[]	0	dSEZ	True	False	False	False	True	False	False	False	False	False	False	False	False	True	False	bi	True	False	False	False	False	False	output	False	False	False	False	False	False	False	True	False	False
5560620	BAmas12 7 d right	True	False	True	False	False	False	False	False	FFN	['FFN']	1		[]	0	FFN	True	False	True	False	False	False	False	False	False	False	False	False	False	True	False	ipsi	False	False	False	False	False	False	inter	False	True	False	False	False	False	False	False	False	False
5577650	MIXED brancher left	True	True	False	False	False	False	False	False	unk	[]	0		[]	0	unk	True	False	True	False	False	False	False	False	False	False	False	False	False	True	False	ipsi	False	False	False	False	False	False	inter	False	False	False	False	False	False	False	False	False	False
5584748	SN A1 left prob sensory_JMpair19	False	True	False	False	False	False	False	False	unk	[]	0		[]	0	unk	False	False	False	False	False	False	False	False	False	False	False	False	False	False	False	unk	False	False	False	False	True	False	inter	False	False	False	False	False	False	False	False	False	False
5584761	A09 contra LN_a1r	False	False	True	False	False	False	False	False	unk	[]	0		[]	0	unk	False	False	False	False	False	False	False	False	False	False	False	False	False	False	False	unk	False	False	False	False	False	False	inter	False	False	False	False	False	False	False	False	False	False
5585799	LQ: TO REVIEW_right	True	False	True	False	False	False	False	False	LHN	['LHN']	1		[]	0	LHN	True	False	False	False	True	False	False	False	False	False	False	False	False	True	False	bi	False	False	False	False	False	False	inter	False	False	True	False	False	False	False	False	False	False
5590611	BAmas12_dor ascending 1 right	True	False	True	False	False	False	False	False	unk	[]	0		[]	0	unk	True	False	True	False	False	False	False	False	False	False	False	False	False	True	False	ipsi	False	False	False	False	False	False	inter	False	True	False	False	False	False	False	False	False	False
5591201	BAmas12_dor Hook right	True	False	True	False	False	False	False	False	unk	[]	0		[]	0	unk	True	False	True	False	False	False	False	False	False	False	False	False	False	True	False	ipsi	False	False	False	False	False	False	inter	False	True	False	False	False	False	False	False	False	False
5592307	BAmas12 dor 12 d right	True	False	True	False	False	False	False	False	FFN	['FFN']	1		[]	0	FFN	True	False	False	False	True	False	False	False	False	False	False	False	False	True	False	bi	False	False	False	False	False	False	inter	False	True	False	False	False	False	False	False	False	False
5601924	hugin-RG right 2	False	False	True	False	False	False	False	False	RGN	['RGN']	1		[]	0	RGN	True	False	False	False	False	False	False	True	False	False	False	False	False	False	False	unk	True	False	False	False	False	False	output	False	False	False	False	False	False	False	False	False	True
5606265	A09 (ASB SOG-LH Dense Core)_a1l	False	True	False	False	False	False	False	False	unk	[]	0		[]	0	unk	True	False	False	False	False	False	False	False	False	False	False	False	False	True	False	unk	False	False	False	False	False	False	inter	False	False	False	False	False	False	False	False	False	False
5615961	hugin-RG left 2	False	True	False	False	False	False	False	False	RGN	['RGN']	1		[]	0	RGN	True	False	False	False	False	False	False	True	False	False	False	False	False	False	False	unk	True	False	False	False	False	False	output	False	False	False	False	False	False	False	False	False	True
5617164	v'td_a2l	False	True	False	False	False	False	False	False	sens	['sens']	1	vtd	['sens_subclass_vtd']	1	sens-vtd	True	False	True	False	False	False	False	False	False	False	False	False	False	True	False	ipsi	False	True	False	True	False	False	input	True	False	False	False	False	False	False	False	False	False
5638694	v'td_ a3r	False	False	True	False	False	False	False	False	sens	['sens']	1	vtd	['sens_subclass_vtd']	1	sens-vtd	True	False	True	False	False	False	False	False	False	False	False	False	False	True	False	ipsi	False	True	False	True	False	False	input	True	False	False	False	False	False	False	False	False	False
5656152	Review weird fork	True	False	True	False	False	False	False	False	unk	[]	0		[]	0	unk	True	False	False	False	True	False	False	False	False	False	False	False	False	True	False	bi	False	False	False	False	False	False	inter	False	False	False	False	False	False	False	False	False	False
5657004	receives from telephone, outputs onto telegoro L	True	True	False	False	False	False	False	False	unk	[]	0		[]	0	unk	True	False	False	False	True	False	False	False	False	False	False	False	False	True	False	bi	False	False	False	False	False	False	inter	False	False	False	False	False	False	False	False	False	False
5669107	L ; DALcm12 m lat 4_right	True	False	True	False	False	False	False	False	CN	['CN']	1		[]	0	CN	True	False	False	False	True	False	False	False	False	False	False	False	False	True	False	bi	False	False	False	False	False	False	inter	False	False	False	False	False	False	True	False	False	False
5671303	DPlal crinkled 1 left	True	True	False	False	False	False	False	False	unk	[]	0		[]	0	unk	True	False	True	False	False	False	False	False	False	False	False	False	False	True	False	ipsi	False	False	False	False	False	False	inter	False	False	False	False	False	False	False	False	False	False
5675990	CPa Minnow left	True	True	False	False	False	False	False	False	unk	[]	0		[]	0	unk	True	False	True	False	False	False	False	False	False	False	False	False	False	True	False	ipsi	False	False	False	False	False	False	inter	False	False	False	False	False	False	False	False	False	False
5678582	CPa 2 left	True	True	False	False	False	False	False	False	unk	[]	0		[]	0	unk	True	False	True	False	False	False	False	False	False	False	False	False	False	True	False	ipsi	False	False	False	False	False	False	inter	False	False	False	False	False	False	False	False	False	False
5679304	ASB TODO left from mPN 6	True	True	False	False	False	False	False	False	FFN	['FFN']	1		[]	0	FFN	True	False	True	False	False	False	False	False	False	False	False	False	False	True	False	ipsi	False	False	False	False	False	False	inter	False	False	False	False	False	False	False	False	False	False
5680013	CPf descending 1 left	True	True	False	False	False	False	False	False	dVNC	['dVNC']	1		[]	0	dVNC	True	False	True	False	False	False	False	False	False	False	False	False	False	True	False	ipsi	True	False	False	False	False	False	output	False	False	False	False	False	False	False	False	True	False
5681132	DE: CPe 1_left	True	True	False	False	False	False	False	False	FBN	['FBN']	1		[]	0	FBN	True	False	True	False	False	False	False	False	False	False	False	False	False	True	False	ipsi	False	False	False	False	False	False	inter	False	False	False	False	False	True	False	False	False	False
5684940	CPf descending 2 left	True	True	False	False	False	False	False	False	dSEZ	['dSEZ']	1		[]	0	dSEZ	True	False	True	False	False	False	False	False	False	False	False	False	False	True	False	ipsi	True	False	False	False	False	False	output	False	False	False	False	False	False	False	True	False	False
5688091	MBE - Input of Hugin RG Candidates left 1 - paired with #5038920	True	True	False	False	False	False	False	False	dSEZ	['dSEZ']	1		[]	0	dSEZ	True	False	False	True	False	False	False	False	False	False	False	False	False	True	False	contra	True	False	False	False	False	False	output	False	False	False	False	False	False	False	True	False	False
5689639	CM13 tall ipsilateral left	True	True	False	False	False	False	False	False	unk	[]	0		[]	0	unk	True	False	True	False	False	False	False	False	False	False	False	False	False	True	False	ipsi	False	False	False	False	False	False	inter	False	False	False	False	False	False	False	False	False	False
5690362	A10a_a1r Chair-1	False	False	True	False	False	False	False	False	unk	[]	0		[]	0	unk	False	False	False	False	False	False	False	False	False	False	False	False	False	False	False	unk	False	False	False	False	False	False	inter	False	False	False	False	False	False	False	False	False	False
5690425	CPf descending ipsilateral left	True	True	False	False	False	False	False	False	dVNC	['dVNC']	1		[]	0	dVNC	True	False	True	False	False	False	False	False	False	False	False	False	False	True	False	ipsi	True	False	False	False	False	False	output	False	False	False	False	False	False	False	False	True	False
5691934	telephone-1L	True	True	False	False	False	False	False	False	unk	[]	0		[]	0	unk	True	False	False	False	True	False	False	False	False	False	False	False	False	True	False	bi	False	False	False	False	False	False	inter	False	False	False	False	False	False	False	False	False	False
5700090	neuron 5700091 STBA#paired with Partner 27	True	False	True	False	False	False	False	False	unk	[]	0		[]	0	unk	True	False	False	False	True	False	False	False	False	False	False	False	False	True	False	bi	False	False	False	False	False	False	inter	False	False	False	False	False	False	False	False	False	False
5704424	UNK basal left	True	True	False	False	False	False	False	False	unk	[]	0		[]	0	unk	True	False	True	False	False	False	False	False	False	False	False	False	False	True	False	ipsi	False	False	False	False	False	False	inter	False	False	False	False	False	False	False	False	False	False
5708994	BLAvm potential PN left	True	True	False	False	False	False	False	False	unk	[]	0		[]	0	unk	True	False	False	False	True	False	False	False	False	False	False	False	False	True	False	bi	False	False	False	False	False	False	inter	False	True	False	False	False	False	False	False	False	False
5712849	BLVa ascending 1 left	True	True	False	False	False	False	False	False	unk	[]	0		[]	0	unk	True	False	True	False	False	False	False	False	False	False	False	False	False	True	False	ipsi	False	False	False	False	False	False	inter	False	False	False	False	False	False	False	False	False	False
5730322	BAmv12 fork right	True	False	True	False	False	False	False	False	unk	[]	0		[]	0	unk	True	False	True	False	False	False	False	False	False	False	False	False	False	True	False	ipsi	False	False	False	False	False	False	inter	False	False	False	False	False	False	False	False	False	False
5734134	BAmd1 bilateral right	True	False	True	False	True	False	False	False	unk	[]	0		[]	0	unk	True	False	False	False	True	False	False	False	False	False	False	False	False	True	False	bi	False	False	False	False	False	False	inter	False	False	False	False	False	False	False	False	False	False
5738449	W_right	True	False	True	False	False	False	False	False	CN	['FAN' 'CN']	2		[]	0	CN	True	False	False	False	True	False	False	False	False	False	False	False	False	True	False	bi	False	False	False	False	False	False	inter	False	False	False	False	False	True	True	False	False	False
5744058	neuron 5744058 left	True	True	False	False	False	False	False	False	unk	[]	0		[]	0	unk	True	False	False	False	True	False	False	False	False	False	False	False	False	True	False	bi	False	False	False	False	False	False	inter	False	False	False	False	False	False	False	False	False	False
5744502	PVC_left	True	True	False	False	False	False	False	False	unk	[]	0		[]	0	unk	True	False	True	False	False	False	False	False	False	False	False	False	False	True	False	ipsi	False	False	False	False	False	False	inter	False	False	False	False	False	False	False	False	False	False
5745110	BLP34 bilateral 2 left	True	True	False	False	False	False	False	False	unk	[]	0		[]	0	unk	True	False	False	False	True	False	False	False	False	False	False	False	False	True	False	bi	False	False	False	False	False	False	inter	False	False	False	False	False	False	False	False	False	False
5745929	BR ; Left posterior contralateral	True	True	False	False	False	False	False	False	unk	[]	0		[]	0	unk	True	False	False	False	True	False	False	False	False	False	False	False	False	True	False	bi	False	False	False	False	False	False	inter	False	False	False	False	False	False	False	False	False	False
5746180	BLP34 bilateral 1 left	True	True	False	False	False	False	False	False	unk	[]	0		[]	0	unk	True	False	False	False	True	False	False	False	False	False	False	False	False	True	False	bi	False	False	False	False	False	False	inter	False	False	False	False	False	False	False	False	False	False
5747036	BLP34 descending 1 left	True	True	False	False	False	False	False	False	unk	[]	0		[]	0	unk	True	False	True	False	False	False	False	False	False	False	False	False	False	True	False	ipsi	False	False	False	False	False	False	inter	False	False	False	False	False	False	False	False	False	False
5750884	Tel-like 5 left	True	True	False	False	False	False	False	False	unk	[]	0		[]	0	unk	True	False	False	False	True	False	False	False	False	False	False	False	False	True	False	bi	False	False	False	False	False	False	inter	False	False	False	False	False	False	False	False	False	False
5754346	telegoro-1L	True	True	False	False	False	False	False	False	dVNC	['dVNC']	1		[]	0	dVNC	True	False	False	True	False	False	False	False	False	False	False	False	False	True	False	contra	True	False	False	False	False	False	output	False	False	False	False	False	False	False	False	True	False
5755261	BLP34 lateral left	True	True	False	False	False	False	False	False	unk	[]	0		[]	0	unk	True	False	True	False	False	False	False	False	False	False	False	False	False	True	False	ipsi	False	False	False	False	False	False	inter	False	False	False	False	False	False	False	False	False	False
5760480	BLP34 descending 5 left	True	True	False	False	False	False	False	False	unk	[]	0		[]	0	unk	True	False	True	False	False	False	False	False	False	False	False	False	False	True	False	ipsi	False	False	False	False	False	False	inter	False	False	False	False	False	False	False	False	False	False
5762666	n_down pOLP&PVL09-2 left	True	True	False	False	False	False	False	False	LHN	['LHN']	1		[]	0	LHN	True	False	False	False	True	False	False	False	False	False	False	False	False	True	False	bi	False	False	False	False	False	False	inter	False	False	True	False	False	False	False	False	False	False
5763407	BLVp12 descending-like left	True	True	False	False	False	False	False	False	dVNC	['dVNC']	1		[]	0	dVNC	True	False	True	False	False	True	False	False	False	False	True	False	False	True	False	ipsi	True	False	False	False	False	True	output	False	False	False	False	False	False	False	False	True	False
5764924	Telegoro-like 2 L	True	True	False	False	False	False	False	False	dSEZ	['dSEZ']	1		[]	0	dSEZ	True	False	False	True	False	False	False	False	False	False	False	False	False	True	False	contra	True	False	False	False	False	False	output	False	False	False	False	False	False	False	True	False	False
5767836	BLP hook local left	True	True	False	False	False	False	False	False	unk	[]	0		[]	0	unk	True	False	True	False	False	False	False	False	False	False	False	False	False	True	False	ipsi	False	False	False	False	False	False	inter	False	False	False	False	False	False	False	False	False	False
5768240	BLP post ven neuron 1 left	True	True	False	False	False	False	False	False	unk	[]	0		[]	0	unk	True	False	True	False	False	False	False	False	False	False	False	False	False	True	False	ipsi	False	False	False	False	False	False	inter	False	False	False	False	False	False	False	False	False	False
5769582	LH-LN2_left	True	True	False	False	False	False	False	False	unk	[]	0		[]	0	unk	True	False	False	False	True	False	False	False	False	False	False	False	False	True	False	bi	False	False	False	False	False	False	inter	False	False	False	False	False	False	False	False	False	False
5771934	BAmd1 d_right	True	False	True	False	False	False	False	False	unk	[]	0		[]	0	unk	True	False	True	False	False	False	False	False	False	False	False	False	False	True	False	ipsi	False	False	False	False	False	False	inter	False	False	False	False	False	False	False	False	False	False
5772346	A05e_t3l	False	True	False	False	False	False	False	False	unk	[]	0		[]	0	unk	False	False	False	False	False	False	False	False	False	False	False	False	False	False	False	unk	False	False	False	False	False	False	inter	False	False	False	False	False	False	False	False	False	False
5778133	BLP34 posterior ventral ipsilateral neuron left	True	True	False	False	False	False	False	False	unk	[]	0		[]	0	unk	True	False	True	False	False	False	False	False	False	False	False	False	False	True	False	ipsi	False	False	False	False	False	False	inter	False	False	False	False	False	False	False	False	False	False
5782947	DALcm12 v ap 1 right	True	False	True	False	False	False	False	False	CX	['CX']	1		[]	0	CX	True	False	True	False	False	False	False	False	False	False	False	False	False	True	False	ipsi	False	False	False	False	False	False	inter	False	False	False	False	False	False	False	False	False	False
5783868	AK ; DALcm12 v p 7_right	True	False	True	False	False	False	False	False	dSEZ;CN	['dSEZ' 'CN']	2		[]	0	dSEZ;CN	True	False	True	False	False	False	False	False	False	False	False	False	False	True	False	ipsi	True	False	False	False	False	False	output	False	False	False	False	False	False	True	True	False	False
5786898	DALcm12-v forked right; 1+0 DALcm12 v ap 3_right	True	False	True	False	False	False	False	False	CX	['CX']	1		[]	0	CX	True	False	True	False	False	False	False	False	False	False	False	False	False	True	False	ipsi	False	False	False	False	False	False	inter	False	False	False	False	False	False	False	False	False	False
5790355	DALcm12 fork 2 right; DALcm12 v ap 4	True	False	True	False	False	False	False	False	CX	['CX']	1		[]	0	CX	True	False	True	False	False	False	False	False	False	False	False	False	False	True	False	ipsi	False	False	False	False	False	False	inter	False	False	False	False	False	False	False	False	False	False
5791548	DALcm d 5; DALcm12 v e 26 right	True	False	True	False	False	False	False	False	dSEZ;CN	['dSEZ' 'CN']	2		[]	0	dSEZ;CN	True	False	True	False	False	False	False	False	False	False	False	False	False	True	False	ipsi	True	False	False	False	False	False	output	False	False	False	False	False	False	True	True	False	False
5794678	ipsigoro right	True	False	True	False	False	False	False	False	dVNC;CN	['dVNC' 'CN']	2		[]	0	dVNC;CN	True	False	True	False	False	False	False	False	False	False	False	False	False	True	False	ipsi	True	False	False	False	False	False	output	False	False	False	False	False	False	True	False	True	False
5805651	BAlp_ant bilateral right	True	False	True	False	False	False	False	False	unk	[]	0		[]	0	unk	True	False	False	False	True	False	False	False	False	False	False	False	False	True	False	bi	False	False	False	False	False	False	inter	False	False	False	False	False	False	False	False	False	False
5816138	DALcm12 fork right; DALcm12 v ap 2	True	False	True	False	False	False	False	False	CX	['CX']	1		[]	0	CX	True	False	True	False	False	False	False	False	False	False	False	False	False	True	False	ipsi	False	False	False	False	False	False	inter	False	False	False	False	False	False	False	False	False	False
5835799	KC22	True	False	True	False	False	False	False	False	KC	['KC']	1	1claw	['KC_subclass_1claw']	1	KC-1claw	True	False	True	False	False	False	False	False	False	False	False	False	False	True	False	ipsi	False	False	False	False	False	False	inter	False	False	False	False	True	False	False	False	False	False
5835815	KC23	True	False	True	False	False	False	False	False	KC	['KC']	1	3claw	['KC_subclass_3claw']	1	KC-3claw	True	False	True	False	False	False	False	False	False	False	False	False	False	True	False	ipsi	False	False	False	False	False	False	inter	False	False	False	False	True	False	False	False	False	False
5836035	KC24	True	False	True	False	False	False	False	False	KC	['KC']	1	1claw	['KC_subclass_1claw']	1	KC-1claw	True	False	True	False	False	False	False	False	False	False	False	False	False	True	False	ipsi	False	False	False	False	False	False	inter	False	False	False	False	True	False	False	False	False	False
5836163	KC25	True	False	True	False	False	False	False	False	KC	['KC']	1	1claw	['KC_subclass_1claw']	1	KC-1claw	True	False	True	False	False	False	False	False	False	False	False	False	False	True	False	ipsi	False	False	False	False	False	False	inter	False	False	False	False	True	False	False	False	False	False
5836181	KC26	True	False	True	False	False	False	False	False	KC	['KC']	1	2claw	['KC_subclass_2claw']	1	KC-2claw	True	False	True	False	False	False	False	False	False	False	False	False	False	True	False	ipsi	False	False	False	False	False	False	inter	False	False	False	False	True	False	False	False	False	False
5836197	KC27	True	False	True	False	False	False	False	False	KC	['KC']	1	1claw	['KC_subclass_1claw']	1	KC-1claw	True	False	True	False	False	False	False	False	False	False	False	False	False	True	False	ipsi	False	False	False	False	False	False	inter	False	False	False	False	True	False	False	False	False	False
5836206	KC28	True	False	True	False	False	False	False	False	KC	['KC']	1	2claw	['KC_subclass_2claw']	1	KC-2claw	True	False	False	False	True	False	False	False	False	False	False	False	False	True	False	bi	False	False	False	False	False	False	inter	False	False	False	False	True	False	False	False	False	False
5836387	KC29	True	False	True	False	False	False	False	False	KC	['KC']	1	3claw	['KC_subclass_3claw']	1	KC-3claw	True	False	True	False	False	False	False	False	False	False	False	False	False	True	False	ipsi	False	False	False	False	False	False	inter	False	False	False	False	True	False	False	False	False	False
5855343	CM13 tall ipsilateral right	True	False	True	False	False	False	False	False	unk	[]	0		[]	0	unk	True	False	True	False	False	False	False	False	False	False	False	False	False	True	False	ipsi	False	False	False	False	False	False	inter	False	False	False	False	False	False	False	False	False	False
5856647	BL 3 ; CM13 lat 2_right	True	False	True	False	False	False	False	False	unk	[]	0		[]	0	unk	True	False	False	True	False	False	False	False	False	False	False	False	False	True	False	contra	False	False	False	False	False	False	inter	False	False	False	False	False	False	False	False	False	False
5858788	CM13 splitter right; CM a 5; CM13 lat 5 Lost At Gap	True	False	True	False	False	False	False	False	unk	[]	0		[]	0	unk	True	False	True	False	False	False	False	False	False	False	False	False	False	True	False	ipsi	False	False	False	False	False	False	inter	False	False	False	False	False	False	False	False	False	False
5859372	CM13 bilateral 1 right; CM a 6; CM13 lat 6	True	False	True	False	False	False	False	False	unk	[]	0		[]	0	unk	True	False	False	True	False	False	False	False	False	False	False	False	False	True	False	contra	False	False	False	False	False	False	inter	False	False	False	False	False	False	False	False	False	False
5865628	DALv1 contralateral 3 left	True	True	False	False	False	False	False	False	unk	[]	0		[]	0	unk	True	False	False	True	False	False	False	False	False	False	False	False	False	True	False	contra	False	False	False	False	False	False	inter	False	False	False	False	False	False	False	False	False	False
5869204	CA-LP-2_right2	True	False	True	False	False	False	False	False	RGN	['RGN']	1	CA-LP	['RGN_subclass_CA-LP']	1	RGN-CA-LP	True	False	False	False	False	False	False	False	False	False	False	False	False	True	False	unk	True	False	False	False	False	False	output	False	False	False	False	False	False	False	False	False	True
5870071	DALv23 L LAL #2 counterpart left	True	True	False	False	False	False	False	False	FBN	['CX' 'FBN']	2		[]	0	FBN	True	False	True	False	False	False	False	False	False	False	False	False	False	True	False	ipsi	False	False	False	False	False	False	inter	False	False	False	False	False	True	False	False	False	False
5874480	Bridge V_left	True	True	False	False	False	False	False	False	unk	[]	0		[]	0	unk	True	False	True	False	False	False	False	False	False	False	False	False	False	True	False	ipsi	False	False	False	False	False	False	inter	False	False	False	False	False	False	False	False	False	False
5890323	CA-LP-2_right1	True	False	True	False	False	False	False	False	RGN	['RGN']	1	CA-LP	['RGN_subclass_CA-LP']	1	RGN-CA-LP	True	False	False	False	False	False	False	False	False	False	False	False	False	True	False	unk	True	False	False	False	False	False	output	False	False	False	False	False	False	False	False	False	True
5893912	CM13 hook 1 right; CMa 7 to loVP; CM13 lat 7_right	True	False	True	False	False	False	False	False	unk	[]	0		[]	0	unk	True	False	True	False	False	False	False	False	False	False	False	False	False	True	False	ipsi	False	False	False	False	False	False	inter	False	False	False	False	False	False	False	False	False	False
5895651	CM13 hook 3 right; CMa 8 to loVP; CM13 lat 8 - Uncertain At Gap	True	False	True	False	False	False	False	False	unk	[]	0		[]	0	unk	True	False	True	False	False	False	False	False	False	False	False	False	False	True	False	ipsi	False	False	False	False	False	False	inter	False	False	False	False	False	False	False	False	False	False
5898284	CMb 3 varic around loVP; CM13 med 7 right	True	False	True	False	False	False	False	False	unk	[]	0		[]	0	unk	True	False	True	False	False	False	False	False	False	False	False	False	False	True	False	ipsi	False	False	False	False	False	False	inter	False	False	False	False	False	False	False	False	False	False
5899328	MN28 ISN_a1l	False	True	False	False	False	False	False	False	unk	[]	0		[]	0	unk	False	False	False	False	False	False	False	False	False	False	False	False	False	False	False	unk	False	False	False	False	False	False	inter	False	False	False	False	False	False	False	False	False	False
5900426	DALd midloop 1 right; DALd_r 13	True	False	True	False	False	False	False	False	dVNC	['dVNC']	1		[]	0	dVNC	True	False	True	False	False	False	False	False	False	False	False	False	False	True	False	ipsi	True	False	False	False	False	False	output	False	False	False	False	False	False	False	False	True	False
5902352	CM4 horseshoe left	True	True	False	False	False	False	False	False	unk	[]	0		[]	0	unk	True	False	False	True	False	False	False	False	False	False	False	False	False	True	False	contra	False	False	False	False	False	False	inter	False	False	False	False	False	False	False	False	False	False
5904833	A03a5_a1l	False	True	False	False	False	False	False	False	unk	[]	0		[]	0	unk	False	False	False	False	False	False	False	False	False	False	False	False	False	False	False	unk	False	False	False	False	False	False	inter	False	False	False	False	False	False	False	False	False	False
5934511	BL ; CM13 med 4_right	True	False	True	False	False	False	False	False	FBN	['FBN']	1		[]	0	FBN	True	False	False	True	False	False	False	False	False	False	False	False	False	True	False	contra	False	False	False	False	False	False	inter	False	False	False	False	False	True	False	False	False	False
5935744	CM4 l MEF comm; CM4 dor ant 9 to LAL right	True	False	True	False	False	False	False	False	unk	[]	0		[]	0	unk	True	False	False	True	False	False	False	False	False	False	False	False	False	True	False	contra	False	False	False	False	False	False	inter	False	False	False	False	False	False	False	False	False	False
5936935	CM4 horseshoe right; DPMpl3 a 3 MEF CPMneuron 5936936	True	False	True	False	False	False	False	False	unk	[]	0		[]	0	unk	True	False	False	True	False	False	False	False	False	False	False	False	False	True	False	contra	False	False	False	False	False	False	inter	False	False	False	False	False	False	False	False	False	False
5937084	KC65;_42a left	True	True	False	False	False	False	False	False	KC	['KC']	1	1claw	['KC_subclass_1claw']	1	KC-1claw	True	False	True	False	False	False	False	False	False	False	False	False	False	True	False	ipsi	False	False	False	False	False	False	inter	False	False	False	False	True	False	False	False	False	False
5938794	DPLl i ( BLDa b 4 ) left	True	True	False	False	False	False	False	False	LHN	['LHN']	1		[]	0	LHN	True	False	True	False	False	False	False	False	False	False	False	False	False	True	False	ipsi	False	False	False	False	False	False	inter	False	False	True	False	False	False	False	False	False	False
5946241	BLAv12 lat bilateral neuron 1 right	True	False	True	False	False	False	False	False	unk	[]	0		[]	0	unk	True	False	False	False	True	False	False	False	False	False	False	False	False	True	False	bi	False	False	False	False	False	False	inter	False	False	False	False	False	False	False	False	False	False
5955853	ITP candidate 1 right	True	False	True	False	False	False	False	False	RGN	['RGN']	1	ITP	['RGN_subclass_ITP']	1	RGN-ITP	True	False	False	False	True	False	False	False	False	False	False	False	False	True	False	bi	True	False	False	False	False	False	output	False	False	False	False	False	False	False	False	False	True
5956787	ITP candidate pair 3 right; ITP candidate 2 right	True	False	True	False	False	False	False	False	RGN	['RGN']	1	ITP	['RGN_subclass_ITP']	1	RGN-ITP	True	False	False	False	False	False	False	False	False	False	False	False	False	True	False	unk	True	False	False	False	False	False	output	False	False	False	False	False	False	False	False	False	True
5959820	BLVa34 local neuron left	True	True	False	False	False	False	False	False	unk	[]	0		[]	0	unk	True	False	True	False	False	False	False	False	False	False	False	False	False	True	False	ipsi	False	False	False	False	False	False	inter	False	False	False	False	False	False	False	False	False	False
5963873	AF2: PDLl2_left_sibling 35	True	True	False	False	False	False	False	False	LHN	['LHN']	1		[]	0	LHN	True	False	True	False	False	False	False	False	False	False	False	False	False	True	False	ipsi	False	False	False	False	False	False	inter	False	False	True	False	False	False	False	False	False	False
5966099	MBE4h right	True	False	True	False	False	False	False	False	MBIN	['MBIN']	1	DAN	['MBIN_subclass_DAN']	1	MBIN-DAN	True	False	False	False	True	False	False	False	False	False	False	False	False	True	False	bi	False	False	False	False	False	False	inter	False	False	False	True	False	False	False	False	False	False
5971400	DS of Headphones right; CP23 d 6	True	False	True	False	False	False	False	False	unk	[]	0		[]	0	unk	True	False	False	False	True	False	False	False	False	False	False	False	False	True	False	bi	False	False	False	False	False	False	inter	False	False	False	False	False	False	False	False	False	False
5973097	Bilaterial downstream BPL-to-MB right; CP4 3	True	False	True	False	False	False	False	False	unk	[]	0		[]	0	unk	True	False	False	False	True	False	False	False	False	False	False	False	False	True	False	bi	False	False	False	False	False	False	inter	False	False	False	False	False	False	False	False	False	False
5975584	CM4-dm bilateral descending right; DPMpm c 2 loSM; CM4 dor pos 7	True	False	True	False	False	False	False	False	unk	[]	0		[]	0	unk	True	False	False	False	True	False	False	False	False	False	False	False	False	True	False	bi	False	False	False	False	False	False	inter	False	False	False	False	False	False	False	False	False	False
5976168	DPMl b 1 loSM right	True	False	True	False	False	False	False	False	dSEZ	['dSEZ']	1		[]	0	dSEZ	True	False	False	True	False	False	False	False	False	False	False	False	False	True	False	contra	True	False	False	False	False	False	output	False	False	False	False	False	False	False	True	False	False
5993001	DPMl a 1 DPPT descending right	True	False	True	False	False	False	False	False	dSEZ	['dSEZ']	1		[]	0	dSEZ	True	False	True	False	False	True	False	False	False	False	True	False	False	True	False	ipsi	True	False	False	False	False	True	output	False	False	False	False	False	False	False	True	False	False
5993765	DPMl a 2 DPPT neuron right	True	False	True	False	False	False	False	False	dVNC	['dVNC']	1		[]	0	dVNC	True	False	True	False	False	False	False	False	False	False	False	False	False	True	False	ipsi	True	False	False	False	False	False	output	False	False	False	False	False	False	False	False	True	False
5995125	DPMl a 3 DPPT right	True	False	True	False	False	False	False	False	dVNC	['dVNC']	1		[]	0	dVNC	True	False	True	False	False	False	False	False	False	False	False	False	False	True	False	ipsi	True	False	False	False	False	False	output	False	False	False	False	False	False	False	False	True	False
5996485	DPMpl lat 2 loSM	True	False	True	False	False	False	False	False	dSEZ	['dSEZ']	1		[]	0	dSEZ	True	False	False	True	False	False	False	False	False	False	False	False	False	True	False	contra	True	False	False	False	False	False	output	False	False	False	False	False	False	False	True	False	False
5997121	A23g_a1r	False	False	True	False	False	False	False	False	unk	[]	0		[]	0	unk	False	False	False	False	False	False	False	False	False	False	False	False	False	False	False	unk	False	False	False	False	False	False	inter	False	False	False	False	False	False	False	False	False	False
6011278	DPLm1 contralateral 1 left	True	True	False	False	False	False	False	False	unk	[]	0		[]	0	unk	True	False	False	True	False	False	False	False	False	False	False	False	False	True	False	contra	False	False	False	False	False	False	inter	False	False	False	False	False	False	False	False	False	False
6049565	Stirrups right	True	False	True	False	False	False	False	False	unk	[]	0		[]	0	unk	True	False	False	True	False	False	False	False	False	False	False	False	False	True	False	contra	False	False	False	False	False	False	inter	False	False	False	False	False	False	False	False	False	False
6061068	AF1 right	True	False	True	False	False	False	False	False	unk	[]	0		[]	0	unk	True	False	True	False	False	False	False	False	False	False	False	False	False	True	False	ipsi	False	False	False	False	False	False	inter	False	False	False	False	False	False	False	False	False	False
6111289	CM4 contralateral 2 right; DPMpm b 4 MEF int comm; CM4 dor pos 4	True	False	True	False	False	False	False	False	unk	[]	0		[]	0	unk	True	False	False	True	False	False	False	False	False	False	False	False	False	True	False	contra	False	False	False	False	False	False	inter	False	False	False	False	False	False	False	False	False	False
6114695	CM4-dm Switcheroo 2 right; DPMpm b 5; CM4 dor pos 5	True	False	True	False	False	False	False	False	dVNC	['dVNC']	1		[]	0	dVNC	True	False	True	False	False	False	False	False	False	False	False	False	False	True	False	ipsi	True	False	False	False	False	False	output	False	False	False	False	False	False	False	False	True	False
6125806	CM4-dm Switcheroo 3 right; DPMpm b 6; CM4 dor pos 6 TODO DNs	True	False	True	False	False	False	False	False	dVNC	['dVNC']	1		[]	0	dVNC	True	False	True	False	False	False	False	False	False	False	False	False	False	True	False	ipsi	True	False	False	False	False	False	output	False	False	False	False	False	False	False	False	True	False
6133702	AF6 right - ASB TODO 1.1	True	False	True	False	False	False	False	False	unk	[]	0		[]	0	unk	True	False	True	False	False	False	False	False	False	False	False	False	False	True	False	ipsi	False	False	False	False	False	False	inter	False	False	False	False	False	False	False	False	False	False
6143930	CSD right	True	False	True	False	True	False	False	False	unk	[]	0		[]	0	unk	True	False	False	True	False	False	False	False	False	False	False	False	False	True	False	contra	False	False	False	False	False	False	inter	False	False	False	False	False	False	False	False	False	False
6153877	BU ; DALd 4_right	True	False	True	False	False	False	False	False	dVNC	['dVNC' 'CX']	2		[]	0	dVNC	True	False	True	False	False	False	False	False	False	False	False	False	False	True	False	ipsi	True	False	False	False	False	False	output	False	False	False	False	False	False	False	False	True	False
6154200	DALd midloop 2 right; DALd_r 2 neuron 6154202	True	False	True	False	False	False	False	False	dVNC	['dVNC' 'CX']	2		[]	0	dVNC	True	False	True	False	False	False	False	False	False	False	False	False	False	True	False	ipsi	True	False	False	False	False	False	output	False	False	False	False	False	False	False	False	True	False
6154921	DALd sparse descending right; DALd_r 3 neuron 6154922	True	False	True	False	False	False	False	False	dVNC	['dVNC' 'CX']	2		[]	0	dVNC	True	False	True	False	False	False	False	False	False	False	True	False	False	True	False	ipsi	True	False	False	False	False	True	output	False	False	False	False	False	False	False	False	True	False
6155577	DALd descending thin right; DALd_r 4 neuron 6155578 small	True	False	True	False	False	False	False	False	dVNC	['dVNC']	1		[]	0	dVNC	True	False	True	False	False	False	False	False	False	False	False	False	False	True	False	ipsi	True	False	False	False	False	False	output	False	False	False	False	False	False	False	False	True	False
6156152	DALd bushy right; DALd_r 5 Review	True	False	True	False	False	False	False	False	dVNC	['dVNC' 'CX']	2		[]	0	dVNC	True	False	True	False	False	False	False	False	False	False	False	False	False	True	False	ipsi	True	False	False	False	False	False	output	False	False	False	False	False	False	False	False	True	False
6182848	DALcl12 vv 1 right	True	False	True	False	False	False	False	False	CX	['CX']	1		[]	0	CX	True	False	False	True	False	False	False	False	False	False	False	False	False	True	False	contra	False	False	False	False	False	False	inter	False	False	False	False	False	False	False	False	False	False
6188181	DALcl12 vv 3 (BV ; RIGHT DALcl12 r vv 7) right	True	False	True	False	False	False	False	False	CX	['CX']	1		[]	0	CX	True	False	False	True	False	False	False	False	False	False	False	False	False	True	False	contra	False	False	False	False	False	False	inter	False	False	False	False	False	False	False	False	False	False
6190181	DALcl contralateral 1 right; DALcl12 vv 4 neuron 6190182	True	False	True	False	False	False	False	False	CX	['CX']	1		[]	0	CX	True	False	False	True	False	False	False	False	False	False	False	False	False	True	False	contra	False	False	False	False	False	False	inter	False	False	False	False	False	False	False	False	False	False
6193472	AA: DALcl12 d_right	True	False	True	False	False	False	False	False	unk	[]	0		[]	0	unk	True	False	False	False	True	False	False	False	False	False	False	False	False	True	False	bi	False	False	False	False	False	False	inter	False	False	False	False	False	False	False	False	False	False
6195521	dbd_a1r	False	False	True	False	False	False	False	False	unk	[]	0		[]	0	unk	False	False	False	False	False	False	False	False	False	False	False	False	False	False	False	unk	False	False	False	False	True	False	inter	False	False	False	False	False	False	False	False	False	False
6207232	Drunken-1 a1l	False	True	False	False	False	False	False	False	unk	[]	0		[]	0	unk	False	False	False	False	False	False	False	False	False	False	False	False	False	False	False	unk	False	False	False	False	False	False	inter	False	False	False	False	False	False	False	False	False	False
6218461	I of GPhN right; (old) I1 right --- BAlc post lat ven #4 ACT comm neuron 6218462	True	False	True	False	False	False	False	False	unk	[]	0		[]	0	unk	True	False	False	False	True	False	False	False	False	False	False	False	False	True	False	bi	False	False	False	False	False	False	inter	False	True	False	False	False	False	False	False	False	False
6219445	UNK anterior basal 1 right; post lat ven #7 neuron 6219446 right	True	False	True	False	False	False	False	False	dSEZ	['dSEZ']	1		[]	0	dSEZ	True	False	True	False	False	False	False	False	False	False	False	False	False	True	False	ipsi	True	False	False	False	False	False	output	False	False	False	False	False	False	False	True	False	False
6219781	Maxillary Nerve LN 2 right	True	False	True	False	False	False	False	False	unk	[]	0		[]	0	unk	True	False	True	False	False	False	False	False	False	False	False	False	False	True	False	ipsi	False	False	False	False	False	False	inter	False	False	False	False	False	False	False	False	False	False
6220384	KS LN 3a right	True	False	True	False	False	False	False	False	unk	[]	0		[]	0	unk	True	False	True	False	False	False	False	False	False	False	False	False	False	True	False	ipsi	False	False	False	False	False	False	inter	False	True	False	False	False	False	False	False	False	False
6229682	BAlc_post young neuron	True	True	False	False	False	True	False	False	unk	[]	0		[]	0	unk	False	False	True	False	False	False	False	False	False	False	False	False	False	True	False	ipsi	False	False	False	False	False	False	inter	False	False	False	False	False	False	False	False	False	False
6250655	BAlc post ascending 2 right	True	False	True	False	False	False	False	False	unk	[]	0		[]	0	unk	True	False	True	False	False	False	False	False	False	False	False	False	False	True	False	ipsi	False	False	False	False	False	False	inter	False	False	False	False	False	False	False	False	False	False
6252764	BAlc post lat lat 6 AL right	True	False	True	False	False	False	False	False	unk	[]	0		[]	0	unk	True	False	True	False	False	False	False	False	False	False	False	False	False	True	False	ipsi	False	False	False	False	False	False	inter	False	True	False	False	False	False	False	False	False	False
6254216	BAlc post lat lat #4 ALT neuron 6254217 right	True	False	True	False	False	True	False	False	unk	[]	0		[]	0	unk	False	False	True	False	False	False	False	False	False	False	False	False	False	True	False	ipsi	False	False	False	False	False	False	inter	False	False	False	False	False	False	False	False	False	False
6263055	hook-2_a1l	False	True	False	False	False	False	False	False	unk	[]	0		[]	0	unk	False	False	False	False	False	False	False	False	False	False	False	False	False	False	False	unk	False	False	False	False	False	False	inter	False	False	False	False	False	False	False	False	False	False
6276557	lch5-2/4 a1r	False	False	True	False	False	False	False	False	unk	[]	0		[]	0	unk	False	False	False	False	False	False	False	False	False	False	False	False	False	False	False	unk	False	False	False	False	True	False	inter	False	False	False	False	False	False	False	False	False	False
6280151	ddaD_a1r (class I)	False	False	True	False	False	False	False	False	unk	[]	0		[]	0	unk	False	False	False	False	False	False	False	False	False	False	False	False	False	False	False	unk	False	False	False	False	True	False	inter	False	False	False	False	False	False	False	False	False	False
6290724	C ; DALcl12 L d 2_right	True	False	True	False	False	False	False	False	CN	['FBN' 'CN']	2		[]	0	CN	True	False	False	False	True	False	False	False	False	False	False	False	False	True	False	bi	False	False	False	False	False	False	inter	False	False	False	False	False	True	True	False	False	False
6298455	AA: DALcl12 d_left	True	True	False	False	False	False	False	False	unk	[]	0		[]	0	unk	True	False	False	False	True	False	False	False	False	False	False	False	False	True	False	bi	False	False	False	False	False	False	inter	False	False	False	False	False	False	False	False	False	False
6299908	A23k_a1l	False	True	False	False	False	False	False	False	unk	[]	0		[]	0	unk	False	False	False	False	False	False	False	False	False	False	False	False	False	False	False	unk	False	False	False	False	False	False	inter	False	False	False	False	False	False	False	False	False	False
6300434	DALcl12 d 3 neuron 6300435 right	True	False	True	False	False	False	False	False	FFN	['FFN']	1		[]	0	FFN	True	False	False	False	True	False	False	False	False	False	False	False	False	True	False	bi	False	False	False	False	False	False	inter	False	False	False	False	False	False	False	False	False	False
6317793	DPLc1 Descending R	True	False	True	False	False	False	False	False	dSEZ	['dSEZ']	1		[]	0	dSEZ	True	False	False	True	False	False	False	False	False	False	False	False	False	True	False	contra	True	False	False	False	False	False	output	False	False	False	False	False	False	False	True	False	False
6330796	A19b a1l	False	True	False	False	False	False	False	False	unk	[]	0		[]	0	unk	False	False	False	False	False	False	False	False	False	False	False	False	False	False	False	unk	False	False	False	False	False	False	inter	False	False	False	False	False	False	False	False	False	False
6340439	59a ORN left	False	True	False	False	False	False	False	False	sens	['sens']	1	ORN	['sens_subclass_ORN']	1	sens-ORN	True	False	True	False	False	False	False	False	False	False	False	False	False	True	False	ipsi	False	True	False	True	False	False	input	True	False	False	False	False	False	False	False	False	False
6412532	hook-2_a1r	False	False	True	False	False	False	False	False	unk	[]	0		[]	0	unk	False	False	False	False	False	False	False	False	False	False	False	False	False	False	False	unk	False	False	False	False	False	False	inter	False	False	False	False	False	False	False	False	False	False
6439661	sensory terminal?	False	False	True	False	False	False	False	False	unk	[]	0		[]	0	unk	False	False	False	False	False	False	False	False	False	False	False	False	False	False	False	unk	False	False	False	False	True	False	inter	False	False	False	False	False	False	False	False	False	False
6445994	Pre PMN left	True	True	False	False	False	False	False	False	dSEZ	['dSEZ']	1		[]	0	dSEZ	True	False	False	True	False	False	False	False	False	False	False	False	False	True	False	contra	True	False	False	False	False	False	output	False	False	False	False	False	False	False	True	False	False
6446394	PDM-DN_left	True	True	False	False	False	False	False	False	dVNC	['dVNC']	1		[]	0	dVNC	True	False	False	True	False	False	False	False	False	False	False	False	False	True	False	contra	True	False	False	False	False	False	output	False	False	False	False	False	False	False	False	True	False
6451332	mPN D left	True	True	False	False	False	False	False	False	mPN	['mPN']	1	olfac	['mPN_subclass_olfactory']	1	mPN-olfac	True	False	False	False	True	False	False	False	False	False	False	False	False	True	False	bi	False	False	False	False	False	False	inter	False	True	False	False	False	False	False	False	False	False
6467481	MN21/22 (RF:LT1/LT2) LT2_a1l	False	True	False	False	False	False	False	False	unk	[]	0		[]	0	unk	False	False	False	False	False	False	False	False	False	False	False	False	False	False	False	unk	False	False	False	False	False	False	inter	False	False	False	False	False	False	False	False	False	False
6494274	LH to pseudo bridges_left	True	True	False	False	False	False	False	False	LHN	['LHN']	1		[]	0	LHN	True	False	True	False	False	False	False	False	False	False	False	False	False	True	False	ipsi	False	False	False	False	False	False	inter	False	False	True	False	False	False	False	False	False	False
6494382	try5thLN_sibling 35 left	True	True	False	False	False	False	False	False	LHN;CN	['LHN' 'CN']	2		[]	0	LHN;CN	True	False	True	False	False	False	False	False	False	False	False	False	False	True	False	ipsi	False	False	False	False	False	False	inter	False	False	True	False	False	False	True	False	False	False
6535161	A10a_a1l Chair-1	False	True	False	False	False	False	False	False	unk	[]	0		[]	0	unk	False	False	False	False	False	False	False	False	False	False	False	False	False	False	False	unk	False	False	False	False	False	False	inter	False	False	False	False	False	False	False	False	False	False
6554358	DPMpl12 double descending right	True	False	True	False	False	False	False	False	dSEZ	['dSEZ']	1		[]	0	dSEZ	True	False	False	True	False	False	False	False	False	False	False	False	False	True	False	contra	True	False	False	False	False	False	output	False	False	False	False	False	False	False	True	False	False
6557581	broad T3 right	True	False	True	False	True	False	False	True	bLN	['bLN']	1	Trio	['broad_LN_subclass_Trio']	1	bLN-Trio	True	False	True	False	False	False	False	False	False	False	False	False	False	True	False	ipsi	False	False	False	False	False	False	inter	False	False	False	False	False	False	False	False	False	False
6570401	a03d/e_a1l	False	True	False	False	False	False	False	False	unk	[]	0		[]	0	unk	False	False	False	False	False	False	False	False	False	False	False	False	False	False	False	unk	False	False	False	False	False	False	inter	False	False	False	False	False	False	False	False	False	False
6572414	PVM21?_left (= Pre-goro15) (Munin PC Output (lower confidence branch))	True	True	False	False	False	False	False	False	dVNC	['dVNC']	1		[]	0	dVNC	True	False	False	True	False	False	False	False	False	False	False	False	False	True	False	contra	True	False	False	False	False	False	output	False	False	False	False	False	False	False	False	True	False
6578062	A02b_a1l	False	True	False	False	False	False	False	False	unk	[]	0		[]	0	unk	False	False	False	False	False	False	False	False	False	False	False	False	False	False	False	unk	False	False	False	False	False	False	inter	False	False	False	False	False	False	False	False	False	False
6591182	bilateral L	True	True	False	False	False	False	False	False	FB2N	['FB2N']	1		[]	0	FB2N	True	False	False	False	True	False	False	False	False	False	False	False	False	True	False	bi	False	False	False	False	False	False	inter	False	False	False	False	False	True	False	False	False	False
6597872	bilateral R	True	False	True	False	False	False	False	False	FB2N	['FB2N']	1		[]	0	FB2N	True	False	False	False	True	False	False	False	False	False	False	False	False	True	False	bi	False	False	False	False	False	False	inter	False	False	False	False	False	True	False	False	False	False
6604203	putative 11H10 left	True	True	False	False	False	False	False	False	dSEZ	['dSEZ']	1		[]	0	dSEZ	True	False	False	True	False	False	False	False	False	False	False	False	False	True	False	contra	True	False	False	False	False	False	output	False	False	False	False	False	False	False	True	False	False
6609380	WF; DALcm12 v p 13_right	True	False	True	False	False	False	False	False	unk	[]	0		[]	0	unk	True	False	True	False	False	False	False	False	False	False	False	False	False	True	False	ipsi	False	False	False	False	False	False	inter	False	False	False	False	False	False	False	False	False	False
6610913	DALcm v 6; DALcm12 m lat 3 right	True	False	True	False	False	False	False	False	unk	[]	0		[]	0	unk	True	False	False	True	False	False	False	False	False	False	False	False	False	True	False	contra	False	False	False	False	False	False	inter	False	False	False	False	False	False	False	False	False	False
6611100	H ; DALcm r v ant med_right	True	False	True	False	False	False	False	False	CN	['CN']	1		[]	0	CN	True	False	False	False	True	False	False	False	False	False	False	False	False	True	False	bi	False	False	False	False	False	False	inter	False	False	False	False	False	False	True	False	False	False
6611894	MBE1c right	True	False	True	False	False	False	False	False	MBIN	['MBIN']	1	DAN	['MBIN_subclass_DAN']	1	MBIN-DAN	True	False	False	False	True	False	False	False	False	False	False	False	False	True	False	bi	False	False	False	False	False	False	inter	False	False	False	True	False	False	False	False	False	False
6623049	MIXED forked left	True	True	False	False	False	False	False	False	unk	[]	0		[]	0	unk	True	False	True	False	False	False	False	False	False	False	False	False	False	True	False	ipsi	False	False	False	False	False	False	inter	False	False	False	False	False	False	False	False	False	False
6623089	BLAv12 ipsi 2 left	True	True	False	False	False	False	False	False	unk	[]	0		[]	0	unk	True	False	True	False	False	False	False	False	False	False	False	False	False	True	False	ipsi	False	False	False	False	False	False	inter	False	False	False	False	False	False	False	False	False	False
6633635	DPlal simple bilateral 1? left	True	True	False	False	False	False	False	False	unk	[]	0		[]	0	unk	True	False	False	False	True	False	False	False	False	False	False	False	False	True	False	bi	False	False	False	False	False	False	inter	False	False	False	False	False	False	False	False	False	False
6651098	DALcl12 v d 6 right	True	False	True	False	False	True	False	False	CX	['CX']	1		[]	0	CX	False	False	False	True	False	False	False	False	False	False	False	False	False	True	False	contra	False	False	False	False	False	False	inter	False	False	False	False	False	False	False	False	False	False
6653450	DALcl12 l vv 6	True	False	True	False	False	False	False	False	CX	['CX']	1		[]	0	CX	True	False	False	True	False	False	False	False	False	False	False	False	False	True	False	contra	False	False	False	False	False	False	inter	False	False	False	False	False	False	False	False	False	False
6692908	Basal Tel-like 5 right	True	False	True	False	False	False	False	False	unk	[]	0		[]	0	unk	True	False	False	False	True	False	False	False	False	False	False	False	False	True	False	bi	False	False	False	False	False	False	inter	False	False	False	False	False	False	False	False	False	False
6699205	MBE30 right	True	False	True	False	False	False	False	False	MBON	['MBON']	1	neith	['MBON_subclass_neither']	1	MBON-neith	True	False	True	False	False	False	False	False	False	False	False	False	False	True	False	ipsi	False	False	False	False	False	False	inter	False	False	False	False	False	False	False	False	False	False
6700147	BAmd2 descending 2 right; BAmd2 ven desc lat 4 ipsi VMC neuron 6700148	True	False	True	False	False	False	False	False	dVNC	['dVNC']	1		[]	0	dVNC	True	False	True	False	False	False	False	False	False	False	False	False	False	True	False	ipsi	True	False	False	False	False	False	output	False	False	False	False	False	False	False	False	True	False
6702830	KC no pair	True	True	False	False	False	False	False	False	KC	['KC']	1	4claw	['KC_subclass_4claw']	1	KC-4claw	True	False	True	False	False	False	False	False	False	False	False	False	False	True	False	ipsi	False	False	False	False	False	False	inter	False	False	False	False	True	False	False	False	False	False
6702943	BAmd2 contralateral descending 1 right	True	False	True	False	False	False	False	False	dSEZ	['dSEZ']	1		[]	0	dSEZ	True	False	False	True	False	False	False	False	False	False	False	False	False	True	False	contra	True	False	False	False	False	False	output	False	False	False	False	False	False	False	True	False	False
6703240	MBE23 right	True	False	True	False	False	False	False	False	MBON	['MBON' 'CN']	2		[]	0	MBON	True	False	True	False	False	False	False	False	False	False	False	False	False	True	False	ipsi	False	False	False	False	False	False	inter	False	False	False	False	False	False	True	False	False	False
6704232	KC54	True	True	False	False	False	False	False	False	KC	['KC']	1	4claw	['KC_subclass_4claw']	1	KC-4claw	True	False	True	False	False	False	False	False	False	False	False	False	False	True	False	ipsi	False	False	False	False	False	False	inter	False	False	False	False	True	False	False	False	False	False
6723364	BLDc fork left	True	True	False	False	False	False	False	False	unk	[]	0		[]	0	unk	True	False	True	False	False	False	False	False	False	False	False	False	False	True	False	ipsi	False	False	False	False	False	False	inter	False	False	False	False	False	False	False	False	False	False
6729443	BLVa_t ascending medial 2 left	True	True	False	False	False	False	False	False	unk	[]	0		[]	0	unk	True	False	True	False	False	False	False	False	False	False	False	False	False	True	False	ipsi	False	False	False	False	False	False	inter	False	False	False	False	False	False	False	False	False	False
6755064	A08m_a1r	False	False	True	False	False	False	False	False	unk	[]	0		[]	0	unk	False	False	False	False	False	False	False	False	False	False	False	False	False	False	False	unk	False	False	False	False	False	False	inter	False	False	False	False	False	False	False	False	False	False
6791927	67b ORN left	False	True	False	False	False	False	False	False	sens	['sens']	1	ORN	['sens_subclass_ORN']	1	sens-ORN	True	False	True	False	False	False	False	False	False	False	False	False	False	True	False	ipsi	False	True	False	True	False	False	input	True	False	False	False	False	False	False	False	False	False
6811349	A01x3_a1r	False	False	True	False	False	False	False	False	unk	[]	0		[]	0	unk	False	False	False	False	False	False	False	False	False	False	False	False	False	False	False	unk	False	False	False	False	False	False	inter	False	False	False	False	False	False	False	False	False	False
6883831	AN-R-Sens-B1-AVa-16	False	False	True	False	False	False	False	False	sens	['sens']	1	AN	['sens_subclass_AN']	1	sens-AN	True	False	True	False	False	False	False	False	False	False	False	False	False	True	False	ipsi	False	True	False	True	False	False	input	True	False	False	False	False	False	False	False	False	False
6896580	A07c4?_a1r	False	False	True	False	False	False	False	False	unk	[]	0		[]	0	unk	False	False	False	False	False	False	False	False	False	False	False	False	False	False	False	unk	False	False	False	False	False	False	inter	False	False	False	False	False	False	False	False	False	False
6931770	A01x_l	False	True	False	False	False	False	False	False	unk	[]	0		[]	0	unk	False	False	False	False	False	False	False	False	False	False	False	False	False	False	False	unk	False	False	False	False	False	False	inter	False	False	False	False	False	False	False	False	False	False
6970942	MN18 (ISN DT1)_a1r	False	False	True	False	False	False	False	False	unk	[]	0		[]	0	unk	False	False	False	False	False	False	False	False	False	False	False	False	False	False	False	unk	False	False	False	False	False	False	inter	False	False	False	False	False	False	False	False	False	False
6978516	CM4-dm Tiny 2 right; CM4 dor ant 4	True	False	True	False	False	True	False	False	unk	[]	0		[]	0	unk	False	False	False	False	False	False	False	False	False	False	False	False	False	True	False	unk	False	False	False	False	False	False	inter	False	False	False	False	False	False	False	False	False	False
6978585	CA-LP-2_left1	True	True	False	False	False	False	False	False	RGN	['RGN']	1	CA-LP	['RGN_subclass_CA-LP']	1	RGN-CA-LP	True	False	False	False	False	False	False	False	False	False	False	False	False	True	False	unk	True	False	False	False	False	False	output	False	False	False	False	False	False	False	False	False	True
7005145	CP descending contralateral 2 left	True	True	False	False	False	False	False	False	dVNC	['dVNC']	1		[]	0	dVNC	True	False	False	True	False	False	False	False	False	False	False	False	False	True	False	contra	True	False	False	False	False	False	output	False	False	False	False	False	False	False	False	True	False
7005184	CP1 d 1 left	True	True	False	False	False	False	False	False	dVNC	['dVNC']	1		[]	0	dVNC	True	False	False	False	True	False	False	False	False	False	False	False	False	True	False	bi	True	False	False	False	False	False	output	False	False	False	False	False	False	False	False	True	False
7012280	v'td_vnc_a5l	False	True	False	False	False	False	False	False	sens	['sens']	1	vtd	['sens_subclass_vtd']	1	sens-vtd	True	False	True	False	False	False	False	False	False	False	False	False	False	True	False	ipsi	False	True	False	True	False	False	input	True	False	False	False	False	False	False	False	False	False
7019050	A01a_a1r	False	False	True	False	False	False	False	False	unk	[]	0		[]	0	unk	False	False	False	False	False	False	False	False	False	False	False	False	False	False	False	unk	False	False	False	False	False	False	inter	False	False	False	False	False	False	False	False	False	False
7020344	handlebar-like 4 right	False	False	True	False	False	False	False	False	unk	[]	0		[]	0	unk	False	False	False	False	False	False	False	True	False	False	False	False	False	False	False	unk	False	False	False	False	False	False	inter	False	True	False	False	False	False	False	False	False	False
7025064	DALcm12 L v ap 2_left	True	True	False	False	False	False	False	False	CX	['CX']	1		[]	0	CX	True	False	True	False	False	False	False	False	False	False	False	False	False	True	False	ipsi	False	False	False	False	False	False	inter	False	False	False	False	False	False	False	False	False	False
7025831	DALcm12 v ap 1 left	True	True	False	False	False	False	False	False	CX	['CX']	1		[]	0	CX	True	False	True	False	False	False	False	False	False	False	False	False	False	True	False	ipsi	False	False	False	False	False	False	inter	False	False	False	False	False	False	False	False	False	False
7026287	BN ; DALcm12 L m ant lat 3_left	True	True	False	False	False	False	False	False	CN	['FBN' 'CN']	2		[]	0	CN	True	False	False	True	False	False	False	False	False	False	False	False	False	True	False	contra	False	False	False	False	False	False	inter	False	False	False	False	False	True	True	False	False	False
7053966	Y ; DALcm12 L m ant lat 2_left	True	True	False	False	False	False	False	False	CN	['CN']	1		[]	0	CN	True	False	False	False	True	False	False	False	False	False	False	False	False	True	False	bi	False	False	False	False	False	False	inter	False	False	False	False	False	False	True	False	False	False
7055857	MBE6 left	True	True	False	False	False	False	False	False	MBON	['MBON']	1	app	['MBON_subclass_appetitive']	1	MBON-app	True	False	False	False	True	False	False	False	False	False	False	False	False	True	False	bi	False	False	False	False	False	False	inter	False	False	False	False	False	False	False	False	False	False
7056904	KU: DALcm12 L m ant lat 6_left	True	True	False	False	False	False	False	False	unk	[]	0		[]	0	unk	True	False	True	False	False	False	False	False	False	False	False	False	False	True	False	ipsi	False	False	False	False	False	False	inter	False	False	False	False	False	False	False	False	False	False
7057730	DALcm12 v ap 11 left	True	True	False	False	False	False	False	False	CX	['CX']	1		[]	0	CX	True	False	True	False	False	False	False	False	False	False	False	False	False	True	False	ipsi	False	False	False	False	False	False	inter	False	False	False	False	False	False	False	False	False	False
7057894	MBE1c left	True	True	False	False	False	False	False	False	MBIN	['MBIN']	1	DAN	['MBIN_subclass_DAN']	1	MBIN-DAN	True	False	False	False	True	False	False	False	False	False	False	False	False	True	False	bi	False	False	False	False	False	False	inter	False	False	False	True	False	False	False	False	False	False
7058243	DALcm12 r 11-21-13 neuron left hemisphere 3; DALcm12 L v ap 5	True	True	False	False	False	False	False	False	FFN	['CX' 'FFN']	2		[]	0	FFN	True	False	True	False	False	False	False	False	False	False	False	False	False	True	False	ipsi	False	False	False	False	False	False	inter	False	False	False	False	False	False	False	False	False	False
7065182	F ; Convergence Sibling-2_right; DALcm12 m ant lat 11_right	True	False	True	False	False	False	False	False	CN	['CN']	1		[]	0	CN	True	False	False	True	False	False	False	False	False	False	False	False	False	True	False	contra	False	False	False	False	False	False	inter	False	False	False	False	False	False	True	False	False	False
7076835	ldaB a1r class III md	False	False	True	False	False	False	False	False	unk	[]	0		[]	0	unk	False	False	False	False	False	False	False	False	False	False	False	False	False	False	False	unk	False	False	False	False	True	False	inter	False	False	False	False	False	False	False	False	False	False
7092086	PN in Olfactory Bundle 1 left	True	True	False	False	False	False	False	False	unk	[]	0		[]	0	unk	True	False	True	False	False	False	False	False	False	False	False	False	False	True	False	ipsi	False	False	False	False	False	False	inter	False	False	False	False	False	False	False	False	False	False
7092417	47a & 33b PN left	True	True	False	False	False	False	False	False	uPN	['uPN']	1		[]	0	uPN	True	False	True	False	False	False	False	False	False	False	False	False	False	True	False	ipsi	False	False	False	False	False	False	inter	False	True	False	False	False	False	False	False	False	False
7107433	45b PN left	True	True	False	False	False	False	False	False	uPN	['uPN']	1		[]	0	uPN	True	False	True	False	False	False	False	False	False	False	False	False	False	True	False	ipsi	False	False	False	False	False	False	inter	False	True	False	False	False	False	False	False	False	False
7124156	A10f-like a1r (not part of A10 lineage)	False	False	True	False	False	False	False	False	unk	[]	0		[]	0	unk	True	False	False	True	False	False	False	False	False	False	False	False	False	True	False	contra	False	True	True	False	False	False	input	False	False	False	False	False	False	False	False	False	False
7130033	Brain into VNC	True	True	False	False	False	False	False	False	dSEZ	['dSEZ']	1		[]	0	dSEZ	True	False	False	True	False	False	False	False	False	False	False	False	False	True	False	contra	True	False	False	False	False	False	output	False	False	False	False	False	False	False	True	False	False
7160160	AN-R-Sens-B2-AVp-01	False	False	True	False	False	False	False	False	sens	['sens']	1	AN	['sens_subclass_AN']	1	sens-AN	True	False	True	False	False	False	False	False	False	False	False	False	False	True	False	ipsi	False	True	False	True	False	False	input	True	False	False	False	False	False	False	False	False	False
7168356	Weird PN to LH left	True	True	False	False	False	False	False	False	unk	[]	0		[]	0	unk	True	False	True	False	False	False	False	False	False	False	False	False	False	True	False	ipsi	False	False	False	False	False	False	inter	False	False	False	False	False	False	False	False	False	False
7184082	A08x_a1r	False	False	True	False	False	False	False	False	unk	[]	0		[]	0	unk	True	False	False	True	False	False	False	False	False	False	False	False	False	True	False	contra	False	True	True	False	False	False	input	False	False	False	False	False	False	False	False	False	False
7187384	Thermo KC B_left - mbi2 - unknown	True	True	False	False	False	False	False	False	KC	['KC']	1	4claw	['KC_subclass_4claw']	1	KC-4claw	True	False	True	False	False	False	False	False	False	False	False	False	False	True	False	ipsi	False	False	False	False	False	False	inter	False	False	False	False	True	False	False	False	False	False
7195651	Griddle-1 a1l	False	True	False	False	False	False	False	False	unk	[]	0		[]	0	unk	False	False	False	False	False	False	False	False	False	False	False	False	False	False	False	unk	False	False	False	False	False	False	inter	False	False	False	False	False	False	False	False	False	False
7196392	KC31	True	False	True	False	False	False	False	False	KC	['KC']	1	5claw	['KC_subclass_5claw']	1	KC-5claw	True	False	True	False	False	False	False	False	False	False	False	False	False	True	False	ipsi	False	False	False	False	False	False	inter	False	False	False	False	True	False	False	False	False	False
7198338	24a PN left	True	True	False	False	False	False	False	False	uPN	['uPN']	1		[]	0	uPN	True	False	True	False	False	False	False	False	False	False	False	False	False	True	False	ipsi	False	False	False	False	False	False	inter	False	True	False	False	False	False	False	False	False	False
7215582	KC103 very young	True	False	True	False	False	True	False	False	KC	['KC']	1		[]	0	KC	False	False	False	False	False	False	False	False	False	False	False	False	False	True	False	unk	False	False	False	False	False	False	inter	False	False	False	False	True	False	False	False	False	False
7227010	CM4-dm Switcheroo 4 left	True	True	False	False	False	False	False	False	dVNC	['dVNC']	1		[]	0	dVNC	True	False	True	False	False	False	False	False	False	False	False	False	False	True	False	ipsi	True	False	False	False	False	False	output	False	False	False	False	False	False	False	False	True	False
7236899	non-ch partner 1 a1r	False	False	True	False	False	False	False	False	unk	[]	0		[]	0	unk	False	False	False	False	False	False	False	False	False	False	False	False	False	False	False	unk	False	False	False	False	False	False	inter	False	False	False	False	False	False	False	False	False	False
7280270	A06c_a1r	False	False	True	False	False	False	False	False	unk	[]	0		[]	0	unk	False	False	False	False	False	False	False	False	False	False	False	False	False	False	False	unk	False	False	False	False	False	False	inter	False	False	False	False	False	False	False	False	False	False
7283193	UNK brancher 6 left	True	True	False	False	False	False	False	False	unk	[]	0		[]	0	unk	True	False	True	False	False	False	False	False	False	False	False	False	False	True	False	ipsi	False	False	False	False	False	False	inter	False	False	False	False	False	False	False	False	False	False
7313896	SEZ FFN left TODO dendrites	False	True	False	False	False	False	False	False	FFN	['FFN']	1		[]	0	FFN	False	False	False	True	False	False	False	True	False	False	False	False	False	False	False	contra	False	False	False	False	False	False	inter	False	False	False	False	False	False	False	False	False	False
7331555	v'td_a6r (Abdominal Sensory)	False	False	True	False	False	False	False	False	sens	['sens']	1	vtd	['sens_subclass_vtd']	1	sens-vtd	True	False	True	False	False	False	False	False	False	False	False	False	False	True	False	ipsi	False	True	False	True	False	False	input	True	False	False	False	False	False	False	False	False	False
7335439	Coaster (NPF) 2 left	True	True	False	False	False	False	False	False	dVNC	['dVNC']	1		[]	0	dVNC	True	False	False	True	False	False	False	False	False	False	False	False	False	True	False	contra	True	False	False	False	False	False	output	False	False	False	False	False	False	False	False	True	False
7338309	DPMpl12 Brain into SEZ left	True	True	False	False	False	False	False	False	dSEZ	['dSEZ']	1		[]	0	dSEZ	True	False	False	True	False	False	False	False	False	False	False	False	False	True	False	contra	True	False	False	False	False	False	output	False	False	False	False	False	False	False	True	False	False
7340629	v'td_a6l (Abdominal Sensory)	False	True	False	False	False	False	False	False	sens	['sens']	1	vtd	['sens_subclass_vtd']	1	sens-vtd	True	False	False	False	True	False	False	False	False	False	False	False	False	True	False	bi	False	True	False	True	False	False	input	True	False	False	False	False	False	False	False	False	False
7371184	BAmd1 d 6 right	True	False	True	False	False	False	False	False	unk	[]	0		[]	0	unk	True	False	False	False	True	False	False	False	False	False	False	False	False	True	False	bi	False	False	False	False	False	False	inter	False	False	False	False	False	False	False	False	False	False
7388340	BLAl_l-X left	True	True	False	False	False	False	False	False	unk	[]	0		[]	0	unk	True	False	True	False	False	False	False	False	False	False	False	False	False	True	False	ipsi	False	False	False	False	False	False	inter	False	False	False	False	False	False	False	False	False	False
7394271	choosy 1 left	True	True	False	False	False	False	False	False	cLN	['cLN']	1		[]	0	cLN	True	False	True	False	False	False	False	False	False	False	False	False	False	True	False	ipsi	False	False	False	False	False	False	inter	False	False	False	False	False	False	False	False	False	False
7421507	DALl1 2 right	True	False	True	False	False	False	False	False	FFN	['FFN']	1		[]	0	FFN	True	False	True	False	False	False	False	False	False	False	False	False	False	True	False	ipsi	False	False	False	False	False	False	inter	False	False	False	False	False	False	False	False	False	False
7422253	DPLam Talon 1 right; DALl1 4	True	False	True	False	False	False	False	False	unk	[]	0		[]	0	unk	True	False	True	False	False	False	False	False	False	False	False	False	False	True	False	ipsi	False	False	False	False	False	False	inter	False	False	False	False	False	False	False	False	False	False
7422595	DALl1 5 right	True	False	True	False	False	False	False	False	unk	[]	0		[]	0	unk	True	False	True	False	False	False	False	False	False	False	False	False	False	True	False	ipsi	False	False	False	False	False	False	inter	False	False	False	False	False	False	False	False	False	False
7424178	AN-L-Sens-B1-AVa-30	False	True	False	False	False	False	False	False	sens	['sens']	1	AN	['sens_subclass_AN']	1	sens-AN	True	False	True	False	False	False	False	False	False	False	False	False	False	True	False	ipsi	False	True	False	True	False	False	input	True	False	False	False	False	False	False	False	False	False
7429933	DPLam Talon 2 right; DALl1 6 STBA	True	False	True	False	False	False	False	False	unk	[]	0		[]	0	unk	True	False	True	False	False	False	False	False	False	False	False	False	False	True	False	ipsi	False	False	False	False	False	False	inter	False	False	False	False	False	False	False	False	False	False
7431625	S2: DPLam l 5_ right	True	False	True	False	False	False	False	False	LHN	['LHN']	1		[]	0	LHN	True	False	True	False	False	False	False	False	False	False	False	False	False	True	False	ipsi	False	False	False	False	False	False	inter	False	False	True	False	False	False	False	False	False	False
7439909	AN-L-Sens-B2-ACp-03	False	True	False	False	False	False	False	False	sens	['sens']	1	AN	['sens_subclass_AN']	1	sens-AN	True	False	True	False	False	False	False	False	False	False	False	False	False	True	False	ipsi	False	True	False	True	False	False	input	True	False	False	False	False	False	False	False	False	False
7439913	BAlp descending 3 left	True	True	False	False	False	False	False	False	dVNC	['dVNC']	1		[]	0	dVNC	True	False	True	False	False	False	False	False	False	False	False	False	False	True	False	ipsi	True	False	False	False	False	False	output	False	False	False	False	False	False	False	False	True	False
7449767	UNK bilateral gnarled dendrite right	True	False	True	False	False	False	False	False	unk	[]	0		[]	0	unk	True	False	False	False	True	False	False	False	False	False	False	False	False	True	False	bi	False	False	False	False	False	False	inter	False	False	False	False	False	False	False	False	False	False
7467027	R1: upstream of telephone; LH LN? right	True	False	True	False	False	False	False	False	unk	[]	0		[]	0	unk	True	False	True	False	False	False	False	False	False	False	False	False	False	True	False	ipsi	False	False	False	False	False	False	inter	False	False	False	False	False	False	False	False	False	False
7476468	CRZ 3 left	True	True	False	False	False	False	False	False	RGN	['RGN']	1		[]	0	RGN	True	False	False	False	False	False	False	False	False	False	False	False	False	True	False	unk	True	False	False	False	False	False	output	False	False	False	False	False	False	False	False	False	True
7480731	Rh5PR-1;left	False	True	False	False	False	False	False	False	sens	['sens']	1	photoRh5	['sens_subclass_photoRh5']	1	sens-photoRh5	True	False	True	False	False	False	False	False	False	False	False	False	False	True	False	ipsi	False	True	False	True	False	False	input	True	False	False	False	False	False	False	False	False	False
7483922	Rh5PR-3;left	False	True	False	False	False	False	False	False	sens	['sens']	1	photoRh5	['sens_subclass_photoRh5']	1	sens-photoRh5	True	False	True	False	False	False	False	False	False	False	False	False	False	True	False	ipsi	False	True	False	True	False	False	input	True	False	False	False	False	False	False	False	False	False
7485368	Rh5PR-3;right	False	False	True	False	False	False	False	False	sens	['sens']	1	photoRh5	['sens_subclass_photoRh5']	1	sens-photoRh5	True	False	True	False	False	False	False	False	False	False	False	False	False	True	False	ipsi	False	True	False	True	False	False	input	True	False	False	False	False	False	False	False	False	False
7503199	mPN iACT C1 right	True	False	True	False	False	False	False	False	mPN	['mPN']	1	multi	['mPN_subclass_multi']	1	mPN-multi	True	False	True	False	False	False	False	False	False	False	False	False	False	True	False	ipsi	False	False	False	False	False	False	inter	False	True	False	False	False	False	False	False	False	False
7515491	49a PN left	True	True	False	False	False	False	False	False	uPN	['uPN']	1		[]	0	uPN	True	False	True	False	False	False	False	False	False	False	False	False	False	True	False	ipsi	False	False	False	False	False	False	inter	False	True	False	False	False	False	False	False	False	False
7527710	13a ORN left	False	True	False	False	False	False	False	False	sens	['sens']	1	ORN	['sens_subclass_ORN']	1	sens-ORN	True	False	True	False	False	False	False	False	False	False	False	False	False	True	False	ipsi	False	True	False	True	False	False	input	True	False	False	False	False	False	False	False	False	False
7529574	ITP candidate pair 2 right; candidate 3 right	True	False	True	False	False	False	False	False	RGN	['RGN']	1	ITP	['RGN_subclass_ITP']	1	RGN-ITP	True	False	False	False	True	False	False	False	False	False	False	False	False	True	False	bi	True	False	False	False	False	False	output	False	False	False	False	False	False	False	False	False	True
7530253	ITP candidate 4 right	True	False	True	False	False	False	False	False	RGN	['RGN']	1	ITP	['RGN_subclass_ITP']	1	RGN-ITP	True	False	False	False	True	False	False	False	False	False	False	False	False	True	False	bi	True	False	False	False	False	False	output	False	False	False	False	False	False	False	False	False	True
7540581	I ; Bala12 #9_left	True	True	False	False	False	False	False	False	FBN	['FBN']	1		[]	0	FBN	True	False	True	False	False	False	False	False	False	False	False	False	False	True	False	ipsi	False	False	False	False	False	False	inter	False	False	False	False	False	True	False	False	False	False
7542938	74a ORN left	False	True	False	False	False	False	False	False	sens	['sens']	1	ORN	['sens_subclass_ORN']	1	sens-ORN	True	False	True	False	False	False	False	False	False	False	False	False	False	True	False	ipsi	False	True	False	True	False	False	input	True	False	False	False	False	False	False	False	False	False
7555204	Rh6PR-2;right	False	False	True	False	False	False	False	False	sens	['sens']	1	photoRh6	['sens_subclass_photoRh6']	1	sens-photoRh6	True	False	True	False	False	False	False	False	False	False	False	False	False	True	False	ipsi	False	True	False	True	False	False	input	True	False	False	False	False	False	False	False	False	False
7555968	nc1;right	True	False	True	False	False	False	False	False	vPN	['vPN']	1		[]	0	vPN	True	False	True	False	False	False	False	False	False	False	False	False	False	True	False	ipsi	False	False	False	False	False	False	inter	False	True	False	False	False	False	False	False	False	False
7556564	MN-L-Sens-B3-ACp-03	False	True	False	False	False	False	False	False	sens	['sens']	1	MN	['sens_subclass_MN']	1	sens-MN	True	False	True	False	False	False	False	False	False	False	False	False	False	True	False	ipsi	False	True	False	True	False	False	input	True	False	False	False	False	False	False	False	False	False
7557604	L1: Short-presynapticD-3-L	True	True	False	False	False	False	False	False	unk	[]	0		[]	0	unk	True	False	True	False	False	False	False	False	False	False	False	False	False	True	False	ipsi	False	False	False	False	False	False	inter	False	False	False	False	False	False	False	False	False	False
7563413	Maxillary Nerve LN 1 right	True	False	True	False	False	False	False	False	unk	[]	0		[]	0	unk	True	False	True	False	False	False	False	False	False	False	False	False	False	True	False	ipsi	False	False	False	False	False	False	inter	False	False	False	False	False	False	False	False	False	False
7566199	Rh6PR-7;right	False	False	True	False	False	False	False	False	sens	['sens']	1	photoRh6	['sens_subclass_photoRh6']	1	sens-photoRh6	True	False	True	False	False	False	False	False	False	False	False	False	False	True	False	ipsi	False	True	False	True	False	False	input	True	False	False	False	False	False	False	False	False	False
7568455	Rh5PR-5;right	False	False	True	False	False	False	False	False	sens	['sens']	1	photoRh5	['sens_subclass_photoRh5']	1	sens-photoRh5	True	False	True	False	False	False	False	False	False	False	False	False	False	True	False	ipsi	False	True	False	True	False	False	input	True	False	False	False	False	False	False	False	False	False
7569260	CP1 d 1 right	True	False	True	False	False	False	False	False	dVNC	['dVNC']	1		[]	0	dVNC	True	False	False	False	True	False	False	False	False	False	False	False	False	True	False	bi	True	False	False	False	False	False	output	False	False	False	False	False	False	False	False	True	False
7571966	CPe contralateral descending right; CPe3/pep asc cand Right; CP1 d 4	True	False	True	False	False	False	False	False	dVNC	['dVNC']	1		[]	0	dVNC	True	False	False	True	False	False	False	False	False	False	False	False	False	True	False	contra	True	False	False	False	False	False	output	False	False	False	False	False	False	False	False	True	False
7573476	CP descending contralateral 3 right	True	False	True	False	False	False	False	False	dSEZ	['dSEZ']	1		[]	0	dSEZ	True	False	False	True	False	False	False	False	False	False	False	False	False	True	False	contra	True	False	False	False	False	False	output	False	False	False	False	False	False	False	True	False	False
7574701	DE: CPe 1_right	True	False	True	False	False	False	False	False	FBN	['FBN']	1		[]	0	FBN	True	False	True	False	False	False	False	False	False	False	False	False	False	True	False	ipsi	False	False	False	False	False	False	inter	False	False	False	False	False	True	False	False	False	False
7577773	lch5-2/4 a1r	False	False	True	False	False	False	False	False	unk	[]	0		[]	0	unk	False	False	False	False	False	False	False	False	False	False	False	False	False	False	False	unk	False	False	False	False	True	False	inter	False	False	False	False	False	False	False	False	False	False
7582412	3rd Thermo Left - ADL022	True	True	False	False	False	False	False	False	LHN	['LHN']	1		[]	0	LHN	True	False	True	False	False	False	False	False	False	False	False	False	False	True	False	ipsi	False	False	False	False	False	False	inter	False	False	True	False	False	False	False	False	False	False
7582489	PDL005 - 3rd-order Thermo AP (D CB)1 Left	True	True	False	False	False	False	False	False	LHN	['LHN']	1		[]	0	LHN	True	False	True	False	False	False	False	False	False	False	False	False	False	True	False	ipsi	False	False	False	False	False	False	inter	False	False	True	False	False	False	False	False	False	False
7587948	down pOLP right	True	False	True	False	False	False	False	False	dVNC;LHN	['dVNC' 'LHN']	2		[]	0	dVNC;LHN	True	False	True	False	False	False	False	False	False	False	False	False	False	True	False	ipsi	True	False	False	False	False	False	output	False	False	True	False	False	False	False	False	True	False
7589765	CP descending contralateral 1 right	True	False	True	False	False	False	False	False	dVNC	['dVNC']	1		[]	0	dVNC	True	False	False	True	False	False	False	False	False	False	False	False	False	True	False	contra	True	False	False	False	False	False	output	False	False	False	False	False	False	False	False	True	False
7590264	CP descending contralateral 2 right	True	False	True	False	False	False	False	False	dVNC	['dVNC']	1		[]	0	dVNC	True	False	False	True	False	False	False	False	False	False	False	False	False	True	False	contra	True	False	False	False	False	False	output	False	False	False	False	False	False	False	False	True	False
7594047	BF ; F3 pair; CP4 2_right	True	False	True	False	False	False	False	False	FBN	['FBN']	1		[]	0	FBN	True	False	False	False	True	False	False	False	False	False	False	False	False	True	False	bi	False	False	False	False	False	False	inter	False	False	False	False	False	True	False	False	False	False
7600311	picky 1 right	True	False	True	False	True	False	False	False	pLN	['pLN']	1		[]	0	pLN	True	False	True	False	False	False	False	False	False	False	False	False	False	True	False	ipsi	False	False	False	False	False	False	inter	False	False	False	False	False	False	False	False	False	False
7612147	Q?; CP23d med of obPl 1 Gap; CP23 d 14_right	True	False	True	False	False	False	False	False	LHN;CN	['LHN' 'CN']	2		[]	0	LHN;CN	True	False	True	False	False	False	False	False	False	True	False	False	False	True	False	ipsi	False	False	False	False	False	False	inter	False	False	True	False	False	False	True	False	False	False
7616956	MBE9a right	True	False	True	False	False	False	False	False	MBIN	['MBIN']	1	OAN	['MBIN_subclass_OAN']	1	MBIN-OAN	True	False	True	False	False	False	False	False	False	False	False	False	False	True	False	ipsi	False	False	False	False	False	False	inter	False	False	False	True	False	False	False	False	False	False
7627878	v'td_a1r	False	False	True	False	False	False	False	False	sens	['sens']	1	vtd	['sens_subclass_vtd']	1	sens-vtd	True	False	True	False	False	False	False	False	False	False	False	False	False	True	False	ipsi	False	True	False	True	True	False	input	True	False	False	False	False	False	False	False	False	False
7628068	v'ch a1r	False	False	True	False	False	False	False	False	unk	[]	0		[]	0	unk	False	False	False	False	False	False	False	False	False	False	False	False	False	False	False	unk	False	False	False	False	True	False	inter	False	False	False	False	False	False	False	False	False	False
7633929	v'esA or v'esB or v'es2[1][2]_a1r (pair 1)	False	False	True	False	False	False	False	False	unk	[]	0		[]	0	unk	False	False	False	False	False	False	False	False	False	False	False	False	False	False	False	unk	False	False	False	False	True	False	inter	False	False	False	False	False	False	False	False	False	False
7636004	v'pda a1r class III md	False	False	True	False	False	False	False	False	unk	[]	0		[]	0	unk	False	False	False	False	False	False	False	False	False	False	False	False	False	False	False	unk	False	False	False	False	True	False	inter	False	False	False	False	False	False	False	False	False	False
7636333	v'esA or v'esB or v'es2[1][2]_a1r (pair 2)	False	False	True	False	False	False	False	False	unk	[]	0		[]	0	unk	False	False	False	False	False	False	False	False	False	False	False	False	False	False	False	unk	False	False	False	False	True	False	inter	False	False	False	False	False	False	False	False	False	False
7658146	49a ORN right	False	False	True	False	False	False	False	False	sens	['sens']	1	ORN	['sens_subclass_ORN']	1	sens-ORN	True	False	True	False	False	False	False	False	False	False	False	False	False	True	False	ipsi	False	True	False	True	False	False	input	True	False	False	False	False	False	False	False	False	False
7683401	Griddle-2 a1r	False	False	True	False	False	False	False	False	unk	[]	0		[]	0	unk	False	False	False	False	False	False	False	False	False	False	False	False	False	False	False	unk	False	False	False	False	False	False	inter	False	False	False	False	False	False	False	False	False	False
7683669	Drunken-4 a1r	False	False	True	False	False	False	False	False	unk	[]	0		[]	0	unk	False	False	False	False	False	False	False	False	False	False	False	False	False	False	False	unk	False	False	False	False	False	False	inter	False	False	False	False	False	False	False	False	False	False
7686464	lch5-3 a1r	False	False	True	False	False	False	False	False	unk	[]	0		[]	0	unk	False	False	False	False	False	False	False	False	False	False	False	False	False	False	False	unk	False	False	False	False	True	False	inter	False	False	False	False	False	False	False	False	False	False
7688300	AW ; Right CP2/3d obPl 11; CP23 d 4	True	False	True	False	False	False	False	False	unk	[]	0		[]	0	unk	True	False	True	False	False	False	False	False	False	False	False	False	False	True	False	ipsi	False	False	False	False	False	False	inter	False	False	False	False	False	False	False	False	False	False
7690945	KC33	True	False	True	False	False	False	False	False	KC	['KC']	1	4claw	['KC_subclass_4claw']	1	KC-4claw	True	False	True	False	False	False	False	False	False	False	False	False	False	True	False	ipsi	False	False	False	False	False	False	inter	False	False	False	False	True	False	False	False	False	False
7692008	CP brush right; CP2/3d obPl 12	True	False	True	False	False	False	False	False	unk	[]	0		[]	0	unk	True	False	True	False	False	False	False	False	False	False	False	False	False	True	False	ipsi	False	False	False	False	False	False	inter	False	False	False	False	False	False	False	False	False	False
7694589	LONI;left	True	True	False	False	False	False	False	False	LON	['LON']	1		[]	0	LON	True	False	True	False	False	False	False	False	False	False	False	False	False	True	False	ipsi	False	False	False	False	False	False	inter	False	False	False	False	False	False	False	False	False	False
7694722	lch5-5 a1r	False	False	True	False	False	False	False	False	unk	[]	0		[]	0	unk	False	False	False	False	False	False	False	False	False	False	False	False	False	False	False	unk	False	False	False	False	True	False	inter	False	False	False	False	False	False	False	False	False	False
7700444	BT ; CM13 med 5_left	True	True	False	False	False	False	False	False	unk	[]	0		[]	0	unk	True	False	False	True	False	False	False	False	False	False	False	False	False	True	False	contra	False	False	False	False	False	False	inter	False	False	False	False	False	False	False	False	False	False
7719118	down_PVL09_PN-OLP_right	True	False	True	False	False	False	False	False	LHN	['LHN']	1		[]	0	LHN	True	False	False	False	True	False	False	False	False	False	False	False	False	True	False	bi	False	False	False	False	False	False	inter	False	False	True	False	False	False	False	False	False	False
7719547	63a ORN right	False	False	True	False	False	False	False	False	sens	['sens']	1	ORN	['sens_subclass_ORN']	1	sens-ORN	True	False	True	False	False	False	False	False	False	False	False	False	False	True	False	ipsi	False	True	False	True	False	False	input	True	False	False	False	False	False	False	False	False	False
7732444	lch5-1 a1r	False	False	True	False	False	False	False	False	unk	[]	0		[]	0	unk	False	False	False	False	False	False	False	False	False	False	False	False	False	False	False	unk	False	False	False	False	True	False	inter	False	False	False	False	False	False	False	False	False	False
7746883	vchA/B a1r	False	False	True	False	False	False	False	False	unk	[]	0		[]	0	unk	False	False	False	False	False	False	False	False	False	False	False	False	False	False	False	unk	False	False	False	False	True	False	inter	False	False	False	False	False	False	False	False	False	False
7753261	(dda E3 or dda A)_a1l_JMpair2	False	True	False	False	False	False	False	False	unk	[]	0		[]	0	unk	False	False	False	False	False	False	False	False	False	False	False	False	False	False	False	unk	False	False	False	False	True	False	inter	False	False	False	False	False	False	False	False	False	False
7754674	not ddaA likely es_a1l	False	True	False	False	False	False	False	False	unk	[]	0		[]	0	unk	False	False	False	False	False	False	False	False	False	False	False	False	False	False	False	unk	False	False	False	False	True	False	inter	False	False	False	False	False	False	False	False	False	False
7758560	dda? sens_JMpair20_a1l	False	True	False	False	False	False	False	False	unk	[]	0		[]	0	unk	False	False	False	False	False	False	False	False	False	False	False	False	False	False	False	unk	False	False	False	False	True	False	inter	False	False	False	False	False	False	False	False	False	False
7763691	lch5-5 a1l	False	True	False	False	False	False	False	False	unk	[]	0		[]	0	unk	False	False	False	False	False	False	False	False	False	False	False	False	False	False	False	unk	False	False	False	False	True	False	inter	False	False	False	False	False	False	False	False	False	False
7764785	lch5-1 a1l	False	True	False	False	False	False	False	False	unk	[]	0		[]	0	unk	False	False	False	False	False	False	False	False	False	False	False	False	False	False	False	unk	False	False	False	False	True	False	inter	False	False	False	False	False	False	False	False	False	False
7766016	H-shaped _a1l	False	True	False	False	False	False	False	False	unk	[]	0		[]	0	unk	True	False	False	True	False	False	False	False	False	False	False	False	False	True	False	contra	False	True	True	False	False	False	input	False	False	False	False	False	False	False	False	False	False
7769237	A01k_a1l	False	True	False	False	False	False	False	False	unk	[]	0		[]	0	unk	False	False	False	False	False	False	False	False	False	False	False	False	False	False	False	unk	False	False	False	False	False	False	inter	False	False	False	False	False	False	False	False	False	False
7772437	lesA_a1l	False	True	False	False	False	False	False	False	unk	[]	0		[]	0	unk	False	False	False	False	False	False	False	False	False	False	False	False	False	False	False	unk	False	False	False	False	True	False	inter	False	False	False	False	False	False	False	False	False	False
7773423	sens	False	True	False	False	False	False	False	False	unk	[]	0		[]	0	unk	False	False	False	False	False	False	False	False	False	False	False	False	False	False	False	unk	False	False	False	False	True	False	inter	False	False	False	False	False	False	False	False	False	False
7773520	sensory neuron 7772361_a1l	False	True	False	False	False	False	False	False	unk	[]	0		[]	0	unk	False	False	False	False	False	False	False	False	False	False	False	False	False	False	False	unk	False	False	False	False	True	False	inter	False	False	False	False	False	False	False	False	False	False
7778722	Rh5PR-6;right	False	False	True	False	False	False	False	False	sens	['sens']	1	photoRh5	['sens_subclass_photoRh5']	1	sens-photoRh5	True	False	True	False	False	False	False	False	False	False	False	False	False	True	False	ipsi	False	True	False	True	False	False	input	True	False	False	False	False	False	False	False	False	False
7782409	Drunken-4 a1l	False	True	False	False	False	False	False	False	unk	[]	0		[]	0	unk	False	False	False	False	False	False	False	False	False	False	False	False	False	False	False	unk	False	False	False	False	False	False	inter	False	False	False	False	False	False	False	False	False	False
7783303	v'esA or v'esB or v'es2[1][2]_a1l (pair 3)	False	True	False	False	False	False	False	False	unk	[]	0		[]	0	unk	False	False	False	False	False	False	False	False	False	False	False	False	False	False	False	unk	False	False	False	False	True	False	inter	False	False	False	False	False	False	False	False	False	False
7783764	vdaC_a1l (class II)	False	True	False	False	False	False	False	False	unk	[]	0		[]	0	unk	False	False	False	False	False	False	False	False	False	False	False	False	False	False	False	unk	False	False	False	False	True	False	inter	False	False	False	False	False	False	False	False	False	False
7786053	KC34	True	False	True	False	False	False	False	False	KC	['KC']	1	1claw	['KC_subclass_1claw']	1	KC-1claw	True	False	True	False	False	False	False	False	False	False	False	False	False	True	False	ipsi	False	False	False	False	False	False	inter	False	False	False	False	True	False	False	False	False	False
7790597	vchA/B a1l	False	True	False	False	False	False	False	False	unk	[]	0		[]	0	unk	False	False	False	False	False	False	False	False	False	False	False	False	False	False	False	unk	False	False	False	False	True	False	inter	False	False	False	False	False	False	False	False	False	False
7792781	vdaD a1l class III md	False	True	False	False	False	False	False	False	unk	[]	0		[]	0	unk	False	False	False	False	False	False	False	False	False	False	False	False	False	False	False	unk	False	False	False	False	True	False	inter	False	False	False	False	False	False	False	False	False	False
7796832	vchA/B a1l	False	True	False	False	False	False	False	False	unk	[]	0		[]	0	unk	False	False	False	False	False	False	False	False	False	False	False	False	False	False	False	unk	False	False	False	False	True	False	inter	False	False	False	False	False	False	False	False	False	False
7801255	v'ch a1l	False	True	False	False	False	False	False	False	unk	[]	0		[]	0	unk	False	False	False	False	False	False	False	False	False	False	False	False	False	False	False	unk	False	False	False	False	True	False	inter	False	False	False	False	False	False	False	False	False	False
7802210	MBE5a left	True	True	False	False	False	False	False	False	MBON	['MBON']	1	av	['MBON_subclass_aversive']	1	MBON-av	True	False	False	False	True	False	True	False	False	False	False	False	False	True	False	bi	False	False	False	False	False	False	inter	False	False	False	False	False	False	False	False	False	False
7807080	non-ch partner 1 a1l	False	True	False	False	False	False	False	False	unk	[]	0		[]	0	unk	False	False	False	False	False	False	False	False	False	False	False	False	False	False	False	unk	False	False	False	False	False	False	inter	False	False	False	False	False	False	False	False	False	False
7807684	crab-1 right	True	False	True	False	False	False	False	False	unk	[]	0		[]	0	unk	True	False	False	False	True	False	False	False	False	False	False	False	False	True	False	bi	False	False	False	False	False	False	inter	False	False	False	False	False	False	False	False	False	False
7808341	crescent_a1l	False	True	False	False	False	False	False	False	unk	[]	0		[]	0	unk	False	False	False	False	False	False	False	False	False	False	False	False	False	False	False	unk	False	False	False	False	False	False	inter	False	False	False	False	False	False	False	False	False	False
7823087	A23i a1r	False	False	True	False	False	False	False	False	unk	[]	0		[]	0	unk	False	False	False	False	False	False	False	False	False	False	False	False	False	False	False	unk	False	False	False	False	False	False	inter	False	False	False	False	False	False	False	False	False	False
7828725	KC35	True	False	True	False	False	False	False	False	KC	['KC']	1	3claw	['KC_subclass_3claw']	1	KC-3claw	True	False	True	False	False	False	False	False	False	False	False	False	False	True	False	ipsi	False	False	False	False	False	False	inter	False	False	False	False	True	False	False	False	False	False
7829784	KC36	True	False	True	False	False	False	False	False	KC	['KC']	1	3claw	['KC_subclass_3claw']	1	KC-3claw	True	False	True	False	False	False	False	False	False	False	False	False	False	True	False	ipsi	False	False	False	False	False	False	inter	False	False	False	False	True	False	False	False	False	False
7838405	KC37	True	False	True	False	False	False	False	False	KC	['KC']	1	4claw	['KC_subclass_4claw']	1	KC-4claw	True	False	True	False	False	False	False	False	False	False	False	False	False	True	False	ipsi	False	False	False	False	False	False	inter	False	False	False	False	True	False	False	False	False	False
7840203	KC38	True	False	True	False	False	False	False	False	KC	['KC']	1	5claw	['KC_subclass_5claw']	1	KC-5claw	True	False	True	False	False	False	False	False	False	False	False	False	False	True	False	ipsi	False	False	False	False	False	False	inter	False	False	False	False	True	False	False	False	False	False
7840791	MBE9b right	True	False	True	False	False	False	False	False	MBON	['MBON']	1	app	['MBON_subclass_appetitive']	1	MBON-app	True	False	True	False	False	False	False	False	False	False	False	False	False	True	False	ipsi	False	False	False	False	False	False	inter	False	False	False	False	False	False	False	False	False	False
7843730	74a PN left	True	True	False	False	False	False	False	False	uPN	['uPN']	1		[]	0	uPN	True	False	True	False	False	False	False	False	False	False	False	False	False	True	False	ipsi	False	False	False	False	False	False	inter	False	True	False	False	False	False	False	False	False	False
7845346	63a PN left	True	True	False	False	False	False	False	False	uPN	['uPN']	1		[]	0	uPN	True	False	True	False	False	False	False	False	False	False	False	False	False	True	False	ipsi	False	False	False	False	False	False	inter	False	True	False	False	False	False	False	False	False	False
7851153	82a PN left	True	True	False	False	False	False	False	False	uPN	['uPN']	1		[]	0	uPN	True	False	True	False	False	False	False	False	False	False	False	False	False	True	False	ipsi	False	False	False	False	False	False	inter	False	True	False	False	False	False	False	False	False	False
7852250	45a PN left	True	True	False	False	False	False	False	False	uPN	['uPN']	1		[]	0	uPN	True	False	True	False	False	False	False	False	False	False	False	False	False	True	False	ipsi	False	False	False	False	False	False	inter	False	True	False	False	False	False	False	False	False	False
7855488	A02j_a1r	False	False	True	False	False	False	False	False	unk	[]	0		[]	0	unk	False	False	False	False	False	False	False	False	False	False	False	False	False	False	False	unk	False	False	False	False	False	False	inter	False	False	False	False	False	False	False	False	False	False
7855607	A14a2/c?_a1l	False	True	False	False	False	False	False	False	unk	[]	0		[]	0	unk	False	False	False	False	False	False	False	False	False	False	False	False	False	False	False	unk	False	False	False	False	False	False	inter	False	False	False	False	False	False	False	False	False	False
7862356	A30x/Drunken_a1l	False	True	False	False	False	False	False	False	unk	[]	0		[]	0	unk	False	False	False	False	False	False	False	False	False	False	False	False	False	False	False	unk	False	False	False	False	False	False	inter	False	False	False	False	False	False	False	False	False	False
7864823	59a PN left	True	True	False	False	False	False	False	False	uPN	['uPN']	1		[]	0	uPN	True	False	True	False	False	False	False	False	False	False	False	False	False	True	False	ipsi	False	False	False	False	False	False	inter	False	True	False	False	False	False	False	False	False	False
7865652	22c PN left	True	True	False	False	False	False	False	False	uPN	['uPN']	1		[]	0	uPN	True	False	True	False	False	False	False	False	False	False	False	False	False	True	False	ipsi	False	False	False	False	False	False	inter	False	True	False	False	False	False	False	False	False	False
7865696	1a PN left	True	True	False	False	False	False	False	False	uPN	['uPN']	1		[]	0	uPN	True	False	True	False	False	False	False	False	False	False	False	False	False	True	False	ipsi	False	False	False	False	False	False	inter	False	True	False	False	False	False	False	False	False	False
7865767	83a PN left	True	True	False	False	False	False	False	False	uPN	['uPN']	1		[]	0	uPN	True	False	True	False	False	False	False	False	False	False	False	False	False	True	False	ipsi	False	False	False	False	False	False	inter	False	True	False	False	False	False	False	False	False	False
7867016	DLN2_a1l	False	True	False	False	False	False	False	False	unk	[]	0		[]	0	unk	False	False	False	False	False	False	False	False	False	False	False	False	False	False	False	unk	False	False	False	False	False	False	inter	False	False	False	False	False	False	False	False	False	False
7868195	KC39	True	False	True	False	False	False	False	False	KC	['KC']	1	3claw	['KC_subclass_3claw']	1	KC-3claw	True	False	True	False	False	False	False	False	False	False	False	False	False	True	False	ipsi	False	False	False	False	False	False	inter	False	False	False	False	True	False	False	False	False	False
7873135	42b PN left	True	True	False	False	False	False	False	False	uPN	['uPN']	1		[]	0	uPN	True	False	True	False	False	False	False	False	False	False	False	False	False	True	False	ipsi	False	False	False	False	False	False	inter	False	True	False	False	False	False	False	False	False	False
7874184	LN1;right	True	False	True	False	False	False	False	False	LON	['LON']	1		[]	0	LON	True	False	True	False	False	False	False	False	False	False	False	False	False	True	False	ipsi	False	False	False	False	False	False	inter	False	True	False	False	False	False	False	False	False	False
7876385	A08e1_a1l	False	True	False	False	False	False	False	False	unk	[]	0		[]	0	unk	False	False	False	False	False	False	False	False	False	False	False	False	False	False	False	unk	False	False	False	False	False	False	inter	False	False	False	False	False	False	False	False	False	False
7880001	A08o_a1r	False	False	True	False	False	False	False	False	unk	[]	0		[]	0	unk	False	False	False	False	False	False	False	False	False	False	False	False	False	False	False	unk	False	False	False	False	False	False	inter	False	False	False	False	False	False	False	False	False	False
7891312	KC40	True	False	True	False	False	False	False	False	KC	['KC']	1	6claw	['KC_subclass_6claw']	1	KC-6claw	True	False	True	False	False	False	False	False	False	False	False	False	False	True	False	ipsi	False	False	False	False	False	False	inter	False	False	False	False	True	False	False	False	False	False
7897051	GlulOLP;right	True	False	True	False	False	False	False	False	LON	['LON']	1		[]	0	LON	True	False	True	False	False	False	False	False	True	False	False	False	False	True	False	ipsi	False	False	False	False	False	False	inter	False	False	False	False	False	False	False	False	False	False
7897469	MBE2as right	True	False	True	False	False	False	False	False	MBON	['MBON']	1		[]	0	MBON	True	False	True	False	False	False	False	False	False	False	False	False	False	True	False	ipsi	False	False	False	False	False	False	inter	False	False	False	False	False	False	False	False	False	False
7901791	MBE4a left	True	True	False	False	False	False	False	False	MBIN	['MBIN']	1	DAN	['MBIN_subclass_DAN']	1	MBIN-DAN	True	False	False	False	True	False	False	False	False	False	False	False	False	True	False	bi	False	False	False	False	False	False	inter	False	False	False	True	False	False	False	False	False	False
7910624	MBE2as left	True	True	False	False	False	False	False	False	MBON	['MBON']	1		[]	0	MBON	True	False	True	False	False	False	False	False	False	False	False	False	False	True	False	ipsi	False	False	False	False	False	False	inter	False	False	False	False	False	False	False	False	False	False
7916593	30a PN left	True	True	False	False	False	False	False	False	uPN	['uPN']	1		[]	0	uPN	True	False	True	False	False	False	False	False	False	False	False	False	False	True	False	ipsi	False	False	False	False	False	False	inter	False	True	False	False	False	False	False	False	False	False
7924478	A01b2_a1l	False	True	False	False	False	False	False	False	unk	[]	0		[]	0	unk	False	False	False	False	False	False	False	False	False	False	False	False	False	False	False	unk	False	False	False	False	False	False	inter	False	False	False	False	False	False	False	False	False	False
7934159	A27n_a1l	False	True	False	False	False	False	False	False	unk	[]	0		[]	0	unk	False	False	False	False	False	False	False	False	False	False	False	False	False	False	False	unk	False	False	False	False	False	False	inter	False	False	False	False	False	False	False	False	False	False
7934904	35a PN bilateral left	False	True	False	False	False	False	False	False	uPN	['uPN']	1		[]	0	uPN	False	False	False	False	True	False	False	True	False	False	False	False	False	False	False	bi	False	False	False	False	False	False	inter	False	True	False	False	False	False	False	False	False	False
7935088	35a PN bilateral right	False	False	True	False	False	False	False	False	uPN	['uPN']	1		[]	0	uPN	False	False	False	False	True	False	False	True	False	False	False	False	False	False	False	bi	False	False	False	False	False	False	inter	False	True	False	False	False	False	False	False	False	False
7939890	broad T3 left	True	True	False	False	True	False	False	True	bLN	['bLN']	1	Trio	['broad_LN_subclass_Trio']	1	bLN-Trio	True	False	True	False	False	False	False	False	False	False	False	False	False	True	False	ipsi	False	False	False	False	False	False	inter	False	False	False	False	False	False	False	False	False	False
7939979	broad T1 left	True	True	False	False	True	False	False	True	bLN	['bLN']	1	Trio	['broad_LN_subclass_Trio']	1	bLN-Trio	True	False	True	False	False	False	False	False	False	False	False	False	False	True	False	ipsi	False	False	False	False	False	False	inter	False	False	False	False	False	False	False	False	False	False
7941642	broad D2 left	True	True	False	False	True	False	False	False	bLN	['bLN']	1	Duet	['broad_LN_subclass_Duet']	1	bLN-Duet	True	False	True	False	False	False	False	False	False	False	False	False	False	True	False	ipsi	False	False	False	False	False	False	inter	False	False	False	False	False	False	False	False	False	False
7941652	broad D1 left	True	True	False	False	True	False	False	False	bLN	['bLN']	1	Duet	['broad_LN_subclass_Duet']	1	bLN-Duet	True	False	True	False	False	False	False	False	False	False	False	False	False	True	False	ipsi	False	False	False	False	False	False	inter	False	False	False	False	False	False	False	False	False	False
7944660	A09 contra LN_a1l	False	True	False	False	False	False	False	False	unk	[]	0		[]	0	unk	False	False	False	False	False	False	False	False	False	False	False	False	False	False	False	unk	False	False	False	False	False	False	inter	False	False	False	False	False	False	False	False	False	False
7952981	5thLN;left	True	True	False	False	False	False	False	False	vPN	['vPN']	1		[]	0	vPN	True	False	True	False	False	False	False	False	False	False	False	False	False	True	False	ipsi	False	False	False	False	False	False	inter	False	True	False	False	False	False	False	False	False	False
7955278	DPMl12 ant Left	True	True	False	False	False	False	False	False	dSEZ	['dSEZ']	1		[]	0	dSEZ	True	False	True	False	False	False	False	False	False	False	False	False	False	True	False	ipsi	True	False	False	False	False	False	output	False	False	False	False	False	False	False	True	False	False
7962986	plume right	True	False	True	False	False	False	False	False	unk	[]	0		[]	0	unk	True	False	True	False	False	False	False	False	False	False	False	False	False	True	False	ipsi	False	False	False	False	False	False	inter	False	False	False	False	False	False	False	False	False	False
7971031	PVL005 1 right	True	False	True	False	False	False	False	False	LHN	['LHN']	1		[]	0	LHN	True	False	True	False	False	False	False	False	False	False	False	False	False	True	False	ipsi	False	False	False	False	False	False	inter	False	False	True	False	False	False	False	False	False	False
7977834	PDL005 - 3rd-order Thermo AP (D CB)1 Right	True	False	True	False	False	False	False	False	LHN	['LHN']	1		[]	0	LHN	True	False	True	False	False	False	False	False	False	False	False	False	False	True	False	ipsi	False	False	False	False	False	False	inter	False	False	True	False	False	False	False	False	False	False
7980189	T ; Convergence; DALcm12 m ant lat 3_right	True	False	True	False	False	False	False	False	CN	['CN']	1		[]	0	CN	True	False	False	True	False	False	False	False	False	False	False	False	False	True	False	contra	False	False	False	False	False	False	inter	False	False	False	False	False	False	True	False	False	False
7980369	BN ; DALcm12 L m ant lat 3_right	True	False	True	False	False	False	False	False	CN	['FBN' 'CN']	2		[]	0	CN	True	False	False	True	False	False	False	False	False	False	False	False	False	True	False	contra	False	False	False	False	False	False	inter	False	False	False	False	False	True	True	False	False	False
7982307	CPf descending ipsilateral-like right	True	False	True	False	False	False	False	False	dVNC	['dVNC']	1		[]	0	dVNC	True	False	True	False	False	False	False	False	False	False	False	False	False	True	False	ipsi	True	False	False	False	False	False	output	False	False	False	False	False	False	False	False	True	False
7982324	CPf descending 2 right	True	False	True	False	False	False	False	False	dSEZ	['dSEZ']	1		[]	0	dSEZ	True	False	True	False	False	False	False	False	False	False	False	False	False	True	False	ipsi	True	False	False	False	False	False	output	False	False	False	False	False	False	False	True	False	False
7982896	SP2-1;left	True	True	False	False	True	False	False	False	LHN	['LHN']	1		[]	0	LHN	True	False	False	True	False	False	False	False	False	False	False	False	False	True	False	contra	False	False	False	False	False	False	inter	False	False	True	False	False	False	False	False	False	False
7983899	MBE9a left	True	True	False	False	False	False	False	False	MBIN	['MBIN']	1	OAN	['MBIN_subclass_OAN']	1	MBIN-OAN	True	False	True	False	False	False	False	False	False	False	False	False	False	True	False	ipsi	False	False	False	False	False	False	inter	False	False	False	True	False	False	False	False	False	False
7992966	A02e_a1l	False	True	False	False	False	False	False	False	unk	[]	0		[]	0	unk	False	False	False	False	False	False	False	False	False	False	False	False	False	False	False	unk	False	False	False	False	False	False	inter	False	False	False	False	False	False	False	False	False	False
8005609	v'td_a2l (Abdominal Sensory)	False	True	False	False	False	False	False	False	sens	['sens']	1	vtd	['sens_subclass_vtd']	1	sens-vtd	True	False	False	False	True	False	False	False	False	False	False	False	False	True	False	bi	False	True	False	True	False	False	input	True	False	False	False	False	False	False	False	False	False
8007556	oct1_right	False	False	True	False	False	False	False	False	FFN	['FFN']	1		[]	0	FFN	False	False	False	False	True	False	False	True	False	False	False	False	False	False	False	bi	False	False	False	False	False	False	inter	False	False	False	False	False	False	False	False	False	False
8012953	PN in Olfactory Bundle 2 left	True	True	False	False	False	False	False	False	unk	[]	0		[]	0	unk	True	False	True	False	False	False	False	False	False	False	False	False	False	True	False	ipsi	False	False	False	False	False	False	inter	False	True	False	False	False	False	False	False	False	False
8019816	BL 2 ; Right; CM13 med 1	True	False	True	False	False	False	False	False	FB2N	['FB2N']	1		[]	0	FB2N	True	False	False	True	False	False	False	False	False	False	False	False	False	True	False	contra	False	False	False	False	False	False	inter	False	False	False	False	False	True	False	False	False	False
8021456	33a PN left	True	True	False	False	False	False	False	False	uPN	['uPN']	1		[]	0	uPN	True	False	True	False	False	False	False	False	False	False	False	False	False	True	False	ipsi	False	False	False	False	False	False	inter	False	True	False	False	False	False	False	False	False	False
8025665	DALcl contralateral 1 left; DALcl r vv 10 left	True	True	False	False	False	False	False	False	CX	['CX']	1		[]	0	CX	True	False	False	True	False	False	False	False	False	False	False	False	False	True	False	contra	False	False	False	False	False	False	inter	False	False	False	False	False	False	False	False	False	False
8026224	MN10 U2_a1l	False	True	False	False	False	False	False	False	unk	[]	0		[]	0	unk	False	False	False	False	False	False	False	False	False	False	False	False	False	False	False	unk	False	False	False	False	False	False	inter	False	False	False	False	False	False	False	False	False	False
8031834	lch5-3 a1l	False	True	False	False	False	False	False	False	unk	[]	0		[]	0	unk	False	False	False	False	False	False	False	False	False	False	False	False	False	False	False	unk	False	False	False	False	True	False	inter	False	False	False	False	False	False	False	False	False	False
8034919	AV ; DPLc ant lat 1_right	True	False	True	False	False	False	False	False	LHN;CN	['LHN' 'CN']	2		[]	0	LHN;CN	True	False	False	False	True	False	False	False	False	False	False	False	False	True	False	bi	False	False	False	False	False	False	inter	False	False	True	False	False	False	True	False	False	False
8037197	AG:DL-LH_cand7_left; BLVa12 a 2	True	True	False	False	False	False	False	False	LHN;CN	['LHN' 'CN']	2		[]	0	LHN;CN	True	False	True	False	False	False	False	False	False	False	False	False	False	True	False	ipsi	False	False	False	False	False	False	inter	False	False	True	False	False	False	True	False	False	False
8039617	A08e3_a1r	False	False	True	False	False	False	False	False	unk	[]	0		[]	0	unk	False	False	False	False	False	False	False	False	False	False	False	False	False	False	False	unk	False	False	False	False	False	False	inter	False	False	False	False	False	False	False	False	False	False
8047280	down pOLP left	True	True	False	False	False	False	False	False	dVNC;LHN	['dVNC' 'LHN']	2		[]	0	dVNC;LHN	True	False	True	False	False	False	False	False	False	False	False	False	False	True	False	ipsi	True	False	False	False	False	False	output	False	False	True	False	False	False	False	False	True	False
8047353	SN underneath lch	False	True	False	False	False	False	False	False	unk	[]	0		[]	0	unk	False	False	False	False	False	False	False	False	False	False	False	False	False	False	False	unk	False	False	False	False	True	False	inter	False	False	False	False	False	False	False	False	False	False
8052161	DALv23 L subMB 1 or 2_left	True	True	False	False	False	False	False	False	FB2N	['CX' 'FB2N']	2		[]	0	FB2N	True	False	True	False	False	False	False	False	False	False	False	False	False	True	False	ipsi	False	False	False	False	False	False	inter	False	False	False	False	False	True	False	False	False	False
8055671	MN-L-Sens-B1-ACpl-01	False	True	False	False	False	False	False	False	sens	['sens']	1	MN	['sens_subclass_MN']	1	sens-MN	True	False	True	False	False	False	False	False	False	False	False	False	False	True	False	ipsi	False	True	False	True	False	False	input	True	False	False	False	False	False	False	False	False	False
8057753	A08j2_a1l	False	True	False	False	False	False	False	False	unk	[]	0		[]	0	unk	True	False	False	False	False	False	False	False	False	False	False	False	False	True	False	unk	False	False	False	False	False	False	inter	False	False	False	False	False	False	False	False	False	False
8059283	A08s1_a1l	False	True	False	False	False	False	False	False	unk	[]	0		[]	0	unk	True	False	False	True	False	False	False	False	False	False	False	False	False	True	False	contra	False	True	True	False	False	False	input	False	False	False	False	False	False	False	False	False	False
8061047	MxN-L-motor-07 - MHD-A	False	True	False	False	False	False	True	False	unk	[]	0	MN	['motor_subclass_MN']	1	unk-MN	False	False	False	False	False	False	False	True	False	False	False	False	False	False	False	unk	False	False	False	False	False	False	inter	False	False	False	False	False	False	False	False	False	False
8065380	ASB Digest right	True	False	True	False	False	False	False	False	unk	[]	0		[]	0	unk	True	False	True	False	False	False	False	False	False	False	False	False	False	True	False	ipsi	False	False	False	False	False	False	inter	False	False	False	False	False	False	False	False	False	False
8065771	MJ: LNM_downstream4_right	True	False	True	False	False	False	False	False	LHN;CN	['LHN' 'CN']	2		[]	0	LHN;CN	True	False	False	False	True	False	False	False	False	False	False	False	False	True	False	bi	False	False	False	False	False	False	inter	False	False	True	False	False	False	True	False	False	False
8066411	KC41 young	True	False	True	False	False	True	False	False	KC	['KC']	1		[]	0	KC	False	False	True	False	False	False	False	False	False	False	False	False	False	True	False	ipsi	False	False	False	False	False	False	inter	False	False	False	False	True	False	False	False	False	False
8066542	KC42	True	False	True	False	False	False	False	False	KC	['KC']	1	1claw	['KC_subclass_1claw']	1	KC-1claw	True	False	True	False	False	False	False	False	False	False	False	False	False	True	False	ipsi	False	False	False	False	False	False	inter	False	False	False	False	True	False	False	False	False	False
8068173	LON KC right	True	False	True	False	False	False	False	False	KC	['KC']	1	3claw	['KC_subclass_3claw']	1	KC-3claw	True	False	True	False	False	False	False	False	False	False	False	False	False	True	False	ipsi	False	False	False	False	False	False	inter	False	False	False	False	True	False	False	False	False	False
8069365	QI; visual interneuron_right	True	False	True	False	False	False	False	False	LHN;CN	['LHN' 'CN']	2		[]	0	LHN;CN	True	False	False	False	True	False	False	False	False	False	False	False	False	True	False	bi	False	False	False	False	False	False	inter	False	False	True	False	False	False	True	False	False	False
8069432	AD:BAmd1 v 3_Kathak_left	True	True	False	False	False	False	False	False	CN	['CN']	1		[]	0	CN	True	False	False	True	False	False	False	False	False	False	False	False	False	True	False	contra	False	False	False	False	False	False	inter	False	True	False	False	False	False	True	False	False	False
8069478	offPVL09_right (bilateral DS LH)	True	False	True	False	False	False	False	False	LHN;CN	['LHN' 'CN']	2		[]	0	LHN;CN	True	False	False	False	True	False	False	False	False	False	False	False	False	True	False	bi	False	False	False	False	False	False	inter	False	False	True	False	False	False	True	False	False	False
8070872	UNK horseshoe 3 upper left; LNM_downstream_16.05	True	True	False	False	False	False	False	False	unk	[]	0		[]	0	unk	True	False	False	True	False	False	False	False	False	False	False	False	False	True	False	contra	False	False	False	False	False	False	inter	False	False	False	False	False	False	False	False	False	False
8075484	M ; F6 pair_right	True	False	True	False	False	False	False	False	CN	['FBN' 'CN']	2		[]	0	CN	True	False	False	False	True	False	False	False	False	False	False	False	False	True	False	bi	False	False	False	False	False	False	inter	False	False	False	False	False	True	True	False	False	False
8078096	BG ; Baso-anterior target neuron #2 MB PN_left	True	True	False	False	False	False	False	False	CN	['FAN' 'CN']	2		[]	0	CN	True	False	True	False	False	False	False	False	False	False	False	False	False	True	False	ipsi	False	False	False	False	False	False	inter	False	False	False	False	False	True	True	False	False	False
8084863	MxN-L-motor-08 - MHD-B	False	True	False	False	False	False	True	False	unk	[]	0	MN	['motor_subclass_MN']	1	unk-MN	False	False	False	False	False	False	False	True	False	False	False	False	False	False	False	unk	False	False	False	False	False	False	inter	False	False	False	False	False	False	False	False	False	False
8092228	MxN-L-motor-03 - LR-B	False	True	False	False	False	False	True	False	unk	[]	0	MN	['motor_subclass_MN']	1	unk-MN	False	False	False	False	False	False	False	True	False	False	False	False	False	False	False	unk	False	False	False	False	False	False	inter	False	False	False	False	False	False	False	False	False	False
8094859	MBE11a right	True	False	True	False	False	False	False	False	MBON	['MBON']	1	app	['MBON_subclass_appetitive']	1	MBON-app	True	False	True	False	False	False	False	False	False	False	False	False	False	True	False	ipsi	False	False	False	False	False	False	inter	False	False	False	False	False	False	False	False	False	False
8095561	Jaam-1_a1r (HMD1 (A12p))	False	False	True	False	False	False	False	False	unk	[]	0		[]	0	unk	False	False	False	False	False	False	False	False	False	False	False	False	False	False	False	unk	False	False	False	False	False	False	inter	False	False	False	False	False	False	False	False	False	False
8095967	Jaam-4 (HMD IV A12X)_a1l	False	True	False	False	False	False	False	False	unk	[]	0		[]	0	unk	False	False	False	False	False	False	False	False	False	False	False	False	False	False	False	unk	False	False	False	False	False	False	inter	False	False	False	False	False	False	False	False	False	False
8102935	picky 1 left	True	True	False	False	True	False	False	False	pLN	['pLN']	1		[]	0	pLN	True	False	True	False	False	False	False	False	False	False	False	False	False	True	False	ipsi	False	False	False	False	False	False	inter	False	False	False	False	False	False	False	False	False	False
8105236	MxN-L-motor-02 - LR-A	False	True	False	False	False	False	True	False	unk	[]	0	MN	['motor_subclass_MN']	1	unk-MN	False	False	False	False	False	False	False	True	False	False	False	False	False	False	False	unk	False	False	False	False	False	False	inter	False	False	False	False	False	False	False	False	False	False
8111135	nc1;left	True	True	False	False	False	False	False	False	vPN	['vPN']	1		[]	0	vPN	True	False	True	False	False	False	False	False	False	False	False	False	False	True	False	ipsi	False	False	False	False	False	False	inter	False	True	False	False	False	False	False	False	False	False
8118474	Thermo KC A_Left - Mushroom Body Right	True	True	False	False	False	False	False	False	KC	['KC']	1	2claw	['KC_subclass_2claw']	1	KC-2claw	True	False	True	False	False	False	False	False	False	False	False	False	False	True	False	ipsi	False	False	False	False	False	False	inter	False	False	False	False	True	False	False	False	False	False
8118929	LN3;left	True	True	False	False	False	False	False	False	LON	['LON']	1		[]	0	LON	True	False	True	False	False	False	False	False	False	False	False	False	False	True	False	ipsi	False	False	False	False	False	False	inter	False	True	False	False	False	False	False	False	False	False
8118947	D ; Feedback neuron from nociceptive_left	True	True	False	False	False	False	False	False	CN	['FBN' 'CN']	2		[]	0	CN	True	False	True	False	False	False	False	False	False	False	False	False	False	True	False	ipsi	False	False	False	False	False	False	inter	False	False	False	False	False	True	True	False	False	False
8124177	pOLP;right	True	False	True	False	False	False	False	False	vPN	['vPN']	1		[]	0	vPN	True	False	True	False	False	False	False	False	False	False	False	False	False	True	False	ipsi	False	False	False	False	False	False	inter	False	True	False	False	False	False	False	False	False	False
8127390	down_oct1_right	True	False	True	False	False	False	False	False	unk	[]	0		[]	0	unk	True	False	True	False	False	False	False	False	False	False	False	False	False	True	False	ipsi	False	False	False	False	False	False	inter	False	False	False	False	False	False	False	False	False	False
8127911	soma only; CP23 v 2 right	True	False	True	False	False	False	False	False	unk	[]	0		[]	0	unk	True	False	False	False	False	True	False	False	False	False	True	True	False	True	True	unk	False	False	False	False	False	True	inter	False	False	False	False	False	False	False	False	False	False
8132513	BX ; CM4 dor pos 1_right	True	False	True	False	False	False	False	False	unk	[]	0		[]	0	unk	True	False	False	False	True	False	False	False	False	False	False	False	False	True	False	bi	False	False	False	False	False	False	inter	False	False	False	False	False	False	False	False	False	False
8134938	MxN-R-motor-07 - MHD-A	False	False	True	False	False	False	True	False	unk	[]	0	MN	['motor_subclass_MN']	1	unk-MN	False	False	False	False	False	False	False	True	False	False	False	False	False	False	False	unk	False	False	False	False	False	False	inter	False	False	False	False	False	False	False	False	False	False
8135412	SEZ FFN right	False	False	True	False	False	False	False	False	FFN	['FFN']	1		[]	0	FFN	False	False	False	True	False	False	False	True	False	False	False	False	False	False	False	contra	False	False	False	False	False	False	inter	False	False	False	False	False	False	False	False	False	False
8138616	DN1-1 - PDL007 #2 right	True	False	True	False	True	False	False	False	LHN	['LHN']	1		[]	0	LHN	True	False	True	False	False	False	False	False	False	False	False	False	False	True	False	ipsi	False	False	False	False	False	False	inter	False	False	True	False	False	False	False	False	False	False
8140109	74a PN right	True	False	True	False	False	False	False	False	uPN	['uPN']	1		[]	0	uPN	True	False	True	False	False	False	False	False	False	False	False	False	False	True	False	ipsi	False	False	False	False	False	False	inter	False	True	False	False	False	False	False	False	False	False
8142831	BLP12 bilateral horseshoe 2 left	True	True	False	False	False	False	False	False	unk	[]	0		[]	0	unk	True	False	False	True	False	False	False	False	False	False	False	False	False	True	False	contra	False	False	False	False	False	False	inter	False	False	False	False	False	False	False	False	False	False
8149490	MxN-R-motor-01 - SGDO	False	False	True	False	False	False	True	False	unk	[]	0	MN	['motor_subclass_MN']	1	unk-MN	False	False	False	False	False	False	False	True	False	False	False	False	False	False	False	unk	False	False	False	False	False	False	inter	False	False	False	False	False	False	False	False	False	False
8152399	VLEL(Y2)_a1l	False	True	False	False	False	False	False	False	unk	[]	0		[]	0	unk	False	False	False	False	False	False	False	False	False	False	False	False	False	False	False	unk	False	False	False	False	False	False	inter	False	False	False	False	False	False	False	False	False	False
8154054	BAmas12_dor center output 1 left	True	True	False	False	False	False	False	False	dSEZ	['dSEZ']	1		[]	0	dSEZ	True	False	False	False	True	False	False	False	False	False	False	False	False	True	False	bi	True	False	False	False	False	False	output	False	False	False	False	False	False	False	True	False	False
8159396	BAla12 descending 1 right	True	False	True	False	False	False	False	False	dSEZ	['dSEZ']	1		[]	0	dSEZ	True	False	True	False	False	False	False	False	False	False	False	False	False	True	False	ipsi	True	False	False	False	False	False	output	False	False	False	False	False	False	False	True	False	False
8161142	DALcm12 v ap 13	True	False	True	False	False	False	False	False	CX	['CX']	1		[]	0	CX	True	False	True	False	False	False	False	False	False	False	False	False	False	True	False	ipsi	False	False	False	False	False	False	inter	False	False	False	False	False	False	False	False	False	False
8161148	DALcm12 v ap 14_right	True	False	True	False	False	False	False	False	CX	['CX']	1		[]	0	CX	True	False	True	False	False	False	False	False	False	False	False	False	False	True	False	ipsi	False	False	False	False	False	False	inter	False	False	False	False	False	False	False	False	False	False
8167696	DPLam Talon 2 left	True	True	False	False	False	False	False	False	unk	[]	0		[]	0	unk	True	False	True	False	False	False	False	False	False	False	False	False	False	True	False	ipsi	False	False	False	False	False	False	inter	False	False	False	False	False	False	False	False	False	False
8167773	MxN-R-motor-02 - LR-A	False	False	True	False	False	False	True	False	unk	[]	0	MN	['motor_subclass_MN']	1	unk-MN	False	False	False	False	False	False	False	True	False	False	False	False	False	False	False	unk	False	False	False	False	False	False	inter	False	False	False	False	False	False	False	False	False	False
8177199	SP2-1;right	True	False	True	False	True	False	False	False	LHN	['LHN']	1		[]	0	LHN	True	False	False	True	False	False	False	False	False	False	False	False	False	True	False	contra	False	False	False	False	False	False	inter	False	False	True	False	False	False	False	False	False	False
8177700	MxN-R-motor-03 - LR-B	False	False	True	False	False	False	True	False	unk	[]	0	MN	['motor_subclass_MN']	1	unk-MN	False	False	False	False	False	False	False	True	False	False	False	False	False	False	False	unk	False	False	False	False	False	False	inter	False	False	False	False	False	False	False	False	False	False
8177991	KC no pair	True	True	False	False	False	False	False	False	KC	['KC']	1	4claw	['KC_subclass_4claw']	1	KC-4claw	True	False	True	False	False	False	False	False	False	False	False	False	False	True	False	ipsi	False	False	False	False	False	False	inter	False	False	False	False	True	False	False	False	False	False
8184598	BI ; NI_right	True	False	True	False	False	False	False	False	CN	['CN']	1		[]	0	CN	True	False	False	False	True	False	False	False	False	False	False	False	False	True	False	bi	False	False	False	False	False	False	inter	False	False	False	False	False	False	True	False	False	False
8193545	BLP34 interneuron X-FORCED right	True	False	True	False	False	False	False	False	unk	[]	0		[]	0	unk	True	False	True	False	False	True	False	False	False	False	True	False	False	True	False	ipsi	False	False	False	False	False	True	inter	False	False	False	False	False	False	False	False	False	False
8196192	Jaam-1_a1l (HMD1 (A12p))	False	True	False	False	False	False	False	False	unk	[]	0		[]	0	unk	False	False	False	False	False	False	False	False	False	False	False	False	False	False	False	unk	False	False	False	False	False	False	inter	False	False	False	False	False	False	False	False	False	False
8198238	broad T2 right	True	False	True	False	True	False	False	True	bLN	['bLN']	1	Trio	['broad_LN_subclass_Trio']	1	bLN-Trio	True	False	True	False	False	False	False	False	False	False	False	False	False	True	False	ipsi	False	False	False	False	False	False	inter	False	False	False	False	False	False	False	False	False	False
8198317	broad T1 right	True	False	True	False	True	False	False	True	bLN	['bLN']	1	Trio	['broad_LN_subclass_Trio']	1	bLN-Trio	True	False	True	False	False	False	False	False	False	False	False	False	False	True	False	ipsi	False	False	False	False	False	False	inter	False	False	False	False	False	False	False	False	False	False
8198416	broad D1 right	True	False	True	False	True	False	False	False	bLN	['bLN']	1	Duet	['broad_LN_subclass_Duet']	1	bLN-Duet	True	False	True	False	False	False	False	False	False	False	False	False	False	True	False	ipsi	False	False	False	False	False	False	inter	False	False	False	False	False	False	False	False	False	False
8198513	broad D2 right	True	False	True	False	True	False	False	False	bLN	['bLN']	1	Duet	['broad_LN_subclass_Duet']	1	bLN-Duet	True	False	True	False	False	False	False	False	False	False	False	False	False	True	False	ipsi	False	False	False	False	False	False	inter	False	False	False	False	False	False	False	False	False	False
8198913	VLEL4_a1r	False	False	True	False	False	False	False	False	unk	[]	0		[]	0	unk	True	False	False	True	False	False	False	False	False	False	False	False	False	True	False	contra	False	True	True	False	False	False	input	False	False	False	False	False	False	False	False	False	False
8198957	A08e1_a1r	False	False	True	False	False	False	False	False	unk	[]	0		[]	0	unk	False	False	False	False	False	False	False	False	False	False	False	False	False	False	False	unk	False	False	False	False	False	False	inter	False	False	False	False	False	False	False	False	False	False
8199012	MN-R-Sens-B3-?-00	False	False	True	False	False	False	False	False	sens	['sens']	1	MN	['sens_subclass_MN']	1	sens-MN	True	False	True	False	False	False	False	False	False	False	False	False	False	True	False	ipsi	False	True	False	True	False	False	input	True	False	False	False	False	False	False	False	False	False
8199671	picky 0 right	True	False	True	False	False	False	False	False	pLN	['pLN']	1		[]	0	pLN	True	False	True	False	False	False	False	False	False	False	False	False	False	True	False	ipsi	False	False	False	False	False	False	inter	False	False	False	False	False	False	False	False	False	False
8203947	PDM1 left	True	True	False	False	False	False	False	False	LHN	['LHN']	1		[]	0	LHN	True	False	False	True	False	False	False	False	False	False	False	False	False	True	False	contra	False	False	False	False	False	False	inter	False	False	True	False	False	False	False	False	False	False
8208555	MxN-L-motor-01 - SGDO	False	True	False	False	False	False	True	False	unk	[]	0	MN	['motor_subclass_MN']	1	unk-MN	False	False	False	False	False	False	False	True	False	False	False	False	False	False	False	unk	False	False	False	False	False	False	inter	False	False	False	False	False	False	False	False	False	False
8215466	A12(A03a6c?_a1l)_t3l	False	True	False	False	False	False	False	False	unk	[]	0		[]	0	unk	False	False	False	False	False	False	False	False	False	False	False	False	False	False	False	unk	False	False	False	False	False	False	inter	False	False	False	False	False	False	False	False	False	False
8216541	BAmas12_dor center output 2 left	True	True	False	False	False	False	False	False	dSEZ	['dSEZ']	1		[]	0	dSEZ	True	False	False	False	True	False	False	False	False	False	False	False	False	True	False	bi	True	False	False	False	False	False	output	False	False	False	False	False	False	False	True	False	False
8227502	DPMpl12 Giraffe 1 right	True	False	True	False	False	False	False	False	dSEZ	['dSEZ']	1		[]	0	dSEZ	True	False	True	False	False	False	False	False	False	False	False	False	False	True	False	ipsi	True	False	False	False	False	False	output	False	False	False	False	False	False	False	True	False	False
8229118	Basal Tel-like 1 right	True	False	True	False	False	False	False	False	unk	[]	0		[]	0	unk	True	False	False	False	True	False	False	False	False	False	False	False	False	True	False	bi	False	False	False	False	False	False	inter	False	False	False	False	False	False	False	False	False	False
8231264	choosy 1 right	True	False	True	False	False	False	False	False	cLN	['cLN']	1		[]	0	cLN	True	False	True	False	False	False	False	False	False	False	False	False	False	True	False	ipsi	False	False	False	False	False	False	inter	False	False	False	False	False	False	False	False	False	False
8234099	A08e2_a1r	False	False	True	False	False	False	False	False	unk	[]	0		[]	0	unk	False	False	False	False	False	False	False	False	False	False	False	False	False	False	False	unk	False	False	False	False	False	False	inter	False	False	False	False	False	False	False	False	False	False
8235049	A06m_a1l	False	True	False	False	False	False	False	False	unk	[]	0		[]	0	unk	False	False	False	False	False	False	False	False	False	False	False	False	False	False	False	unk	False	False	False	False	False	False	inter	False	False	False	False	False	False	False	False	False	False
8238322	LH bilateral axon 1_left; BLVa12 b 2	True	True	False	False	False	False	False	False	LHN	['LHN']	1		[]	0	LHN	True	False	False	False	True	False	False	False	False	False	False	False	False	True	False	bi	False	False	False	False	False	False	inter	False	False	True	False	False	False	False	False	False	False
8243455	83a PN right	True	False	True	False	False	False	False	False	uPN	['uPN']	1		[]	0	uPN	True	False	True	False	False	False	False	False	False	False	False	False	False	True	False	ipsi	False	False	False	False	False	False	inter	False	True	False	False	False	False	False	False	False	False
8244723	42a PN right	True	False	True	False	False	False	False	False	uPN	['uPN']	1		[]	0	uPN	True	False	True	False	False	False	False	False	False	False	False	False	False	True	False	ipsi	False	False	False	False	False	False	inter	False	True	False	False	False	False	False	False	False	False
8244823	13a PN right	True	False	True	False	False	False	False	False	uPN	['uPN']	1		[]	0	uPN	True	False	True	False	False	False	False	False	False	False	False	False	False	True	False	ipsi	False	False	False	False	False	False	inter	False	True	False	False	False	False	False	False	False	False
8245014	59a PN right	True	False	True	False	False	False	False	False	uPN	['uPN']	1		[]	0	uPN	True	False	True	False	False	False	False	False	False	False	False	False	False	True	False	ipsi	False	False	False	False	False	False	inter	False	True	False	False	False	False	False	False	False	False
8245146	82a PN right	True	False	True	False	False	False	False	False	uPN	['uPN']	1		[]	0	uPN	True	False	True	False	False	False	False	False	False	False	False	False	False	True	False	ipsi	False	False	False	False	False	False	inter	False	True	False	False	False	False	False	False	False	False
8245513	63a PN right	True	False	True	False	False	False	False	False	uPN	['uPN']	1		[]	0	uPN	True	False	True	False	False	False	False	False	False	False	False	False	False	True	False	ipsi	False	False	False	False	False	False	inter	False	True	False	False	False	False	False	False	False	False
8245692	42b PN right	True	False	True	False	False	False	False	False	uPN	['uPN']	1		[]	0	uPN	True	False	True	False	False	False	False	False	False	False	False	False	False	True	False	ipsi	False	False	False	False	False	False	inter	False	True	False	False	False	False	False	False	False	False
8245869	24a PN right	True	False	True	False	False	False	False	False	uPN	['uPN']	1		[]	0	uPN	True	False	True	False	False	False	False	False	False	False	False	False	False	True	False	ipsi	False	False	False	False	False	False	inter	False	True	False	False	False	False	False	False	False	False
8246081	67b PN right	True	False	True	False	False	False	False	False	uPN	['uPN']	1		[]	0	uPN	True	False	True	False	False	False	False	False	False	False	False	False	False	True	False	ipsi	False	False	False	False	False	False	inter	False	True	False	False	False	False	False	False	False	False
8246750	47a & 33b PN right	True	False	True	False	False	False	False	False	uPN	['uPN']	1		[]	0	uPN	True	False	True	False	False	False	False	False	False	False	False	False	False	True	False	ipsi	False	False	False	False	False	False	inter	False	True	False	False	False	False	False	False	False	False
8247315	KC104 very young	True	False	True	False	False	True	False	False	KC	['KC']	1		[]	0	KC	False	False	False	False	False	False	False	False	False	False	False	False	False	True	False	unk	False	False	False	False	False	False	inter	False	False	False	False	True	False	False	False	False	False
8247451	45a PN right	True	False	True	False	False	False	False	False	uPN	['uPN']	1		[]	0	uPN	True	False	True	False	False	False	False	False	False	False	False	False	False	True	False	ipsi	False	False	False	False	False	False	inter	False	True	False	False	False	False	False	False	False	False
8247641	ChalOLP;right	True	False	True	False	True	False	False	False	LON	['LON']	1		[]	0	LON	True	False	True	False	False	False	False	False	False	False	False	False	False	True	False	ipsi	False	False	False	False	False	False	inter	False	False	False	False	False	False	False	False	False	False
8248631	22c PN right	True	False	True	False	False	False	False	False	uPN	['uPN']	1		[]	0	uPN	True	False	True	False	False	False	False	False	False	False	False	False	False	True	False	ipsi	False	False	False	False	False	False	inter	False	True	False	False	False	False	False	False	False	False
8248706	KC no pair	True	True	False	False	False	False	False	False	KC	['KC']	1	5claw	['KC_subclass_5claw']	1	KC-5claw	True	False	True	False	False	False	False	False	False	False	False	False	False	True	False	ipsi	False	False	False	False	False	False	inter	False	False	False	False	True	False	False	False	False	False
8252067	1a PN right	True	False	True	False	False	False	False	False	uPN	['uPN']	1		[]	0	uPN	True	False	True	False	False	False	False	False	False	False	False	False	False	True	False	ipsi	False	False	False	False	False	False	inter	False	True	False	False	False	False	False	False	False	False
8253413	45b PN right	True	False	True	False	False	False	False	False	uPN	['uPN']	1		[]	0	uPN	True	False	True	False	False	False	False	False	False	False	False	False	False	True	False	ipsi	False	False	False	False	False	False	inter	False	True	False	False	False	False	False	False	False	False
8253620	MB2IN-159 left alternative	True	True	False	False	False	False	False	False	unk	[]	0		[]	0	unk	True	False	False	False	True	False	False	False	False	False	False	False	False	True	False	bi	False	False	False	False	False	False	inter	False	False	False	False	False	False	False	False	False	False
8254894	PN in Olfactory Bundle 2 right	True	False	True	False	False	False	False	False	unk	[]	0		[]	0	unk	True	False	True	False	False	False	False	False	False	False	False	False	False	True	False	ipsi	False	False	False	False	False	False	inter	False	True	False	False	False	False	False	False	False	False
8256186	30a PN right	True	False	True	False	False	False	False	False	uPN	['uPN']	1		[]	0	uPN	True	False	True	False	False	False	False	False	False	False	False	False	False	True	False	ipsi	False	False	False	False	False	False	inter	False	True	False	False	False	False	False	False	False	False
8257672	VLEL9_a1r	False	False	True	False	False	False	False	False	unk	[]	0		[]	0	unk	True	False	False	False	False	False	False	False	False	False	False	False	False	True	False	unk	False	False	False	False	False	False	inter	False	False	False	False	False	False	False	False	False	False
8257688	A27p a1r	False	False	True	False	False	False	False	False	unk	[]	0		[]	0	unk	False	False	False	False	False	False	False	False	False	False	False	False	False	False	False	unk	False	False	False	False	False	False	inter	False	False	False	False	False	False	False	False	False	False
8259179	KC43 very young	True	False	True	False	False	True	False	False	KC	['KC']	1		[]	0	KC	False	False	False	False	False	False	False	False	False	False	False	False	False	True	False	unk	False	False	False	False	False	False	inter	False	False	False	False	True	False	False	False	False	False
8259192	KC44 young	True	False	True	False	False	True	False	False	KC	['KC']	1		[]	0	KC	False	False	False	False	False	False	False	False	False	False	False	False	False	True	False	unk	False	False	False	False	False	False	inter	False	False	False	False	True	False	False	False	False	False
8259199	KC45 very young	True	False	True	False	False	True	False	False	KC	['KC']	1		[]	0	KC	False	False	False	False	False	False	False	False	False	False	False	False	False	True	False	unk	False	False	False	False	False	False	inter	False	False	False	False	True	False	False	False	False	False
8260011	KC46 young	True	False	True	False	False	True	False	False	KC	['KC']	1		[]	0	KC	False	False	True	False	False	False	False	False	False	False	False	False	False	True	False	ipsi	False	False	False	False	False	False	inter	False	False	False	False	True	False	False	False	False	False
8260935	KC47 very young	True	False	True	False	False	True	False	False	KC	['KC']	1		[]	0	KC	False	False	False	False	False	False	False	False	False	False	False	False	False	True	False	unk	False	False	False	False	False	False	inter	False	False	False	False	True	False	False	False	False	False
8262302	KC21	True	True	False	False	False	False	False	False	KC	['KC']	1	1claw	['KC_subclass_1claw']	1	KC-1claw	True	False	True	False	False	False	False	False	False	False	False	False	False	True	False	ipsi	False	False	False	False	False	False	inter	False	False	False	False	True	False	False	False	False	False
8262372	LON KC left	True	True	False	False	False	False	False	False	KC	['KC']	1	3claw	['KC_subclass_3claw']	1	KC-3claw	True	False	True	False	False	False	False	False	False	False	False	False	False	True	False	ipsi	False	False	False	False	False	False	inter	False	False	False	False	True	False	False	False	False	False
8262503	KC no pair	True	True	False	False	False	False	False	False	KC	['KC']	1	2claw	['KC_subclass_2claw']	1	KC-2claw	True	False	True	False	False	False	False	False	False	False	False	False	False	True	False	ipsi	False	False	False	False	False	False	inter	False	False	False	False	True	False	False	False	False	False
8263140	KC no pair	True	True	False	False	False	False	False	False	KC	['KC']	1	4claw	['KC_subclass_4claw']	1	KC-4claw	True	False	True	False	False	False	False	False	False	False	False	False	False	True	False	ipsi	False	False	False	False	False	False	inter	False	False	False	False	True	False	False	False	False	False
8263285	KC no pair	True	True	False	False	False	False	False	False	KC	['KC']	1	3claw	['KC_subclass_3claw']	1	KC-3claw	True	False	True	False	False	False	False	False	False	False	False	False	False	True	False	ipsi	False	False	False	False	False	False	inter	False	False	False	False	True	False	False	False	False	False
8263821	a03d/e_a1r	False	False	True	False	False	False	False	False	unk	[]	0		[]	0	unk	False	False	False	False	False	False	False	False	False	False	False	False	False	False	False	unk	False	False	False	False	False	False	inter	False	False	False	False	False	False	False	False	False	False
8265467	A26i_a1l	False	True	False	False	False	False	False	False	unk	[]	0		[]	0	unk	False	False	False	False	False	False	False	False	False	False	False	False	False	False	False	unk	False	False	False	False	False	False	inter	False	False	False	False	False	False	False	False	False	False
8270683	nc2;right	True	False	True	False	False	False	False	False	vPN	['vPN']	1		[]	0	vPN	True	False	True	False	False	False	False	False	False	False	False	False	False	True	False	ipsi	False	False	False	False	False	False	inter	False	True	False	False	False	False	False	False	False	False
8271034	LONI;right	True	False	True	False	False	False	False	False	LON	['LON']	1		[]	0	LON	True	False	True	False	False	False	False	False	False	False	False	False	False	True	False	ipsi	False	False	False	False	False	False	inter	False	False	False	False	False	False	False	False	False	False
8271875	PT ; DALcm12 m ant med 14_right	True	False	True	False	False	False	False	False	unk	[]	0		[]	0	unk	True	False	False	True	False	False	False	False	False	False	False	False	False	True	False	contra	False	False	False	False	False	False	inter	False	False	False	False	False	False	False	False	False	False
8273369	choosy 2 left	True	True	False	False	False	False	False	False	cLN	['cLN']	1		[]	0	cLN	True	False	True	False	False	False	False	False	False	False	False	False	False	True	False	ipsi	False	False	False	False	False	False	inter	False	False	False	False	False	False	False	False	False	False
8274021	picky 3 left	True	True	False	False	False	False	False	False	pLN	['pLN']	1		[]	0	pLN	True	False	True	False	False	False	False	False	False	False	False	False	False	True	False	ipsi	False	False	False	False	False	False	inter	False	False	False	False	False	False	False	False	False	False
8274902	KC48	True	False	True	False	False	False	False	False	KC	['KC']	1	5claw	['KC_subclass_5claw']	1	KC-5claw	True	False	True	False	False	False	False	False	False	False	False	False	False	True	False	ipsi	False	False	False	False	False	False	inter	False	False	False	False	True	False	False	False	False	False
8276782	mPN iACT A1 left	True	True	False	False	False	False	False	False	mPN	['mPN']	1	olfac	['mPN_subclass_olfactory']	1	mPN-olfac	True	False	True	False	False	False	False	False	False	False	False	False	False	True	False	ipsi	False	False	False	False	False	False	inter	False	True	False	False	False	False	False	False	False	False
8293958	Suckerfish PN left	True	True	False	False	False	False	False	False	tPN	['tPN']	1		[]	0	tPN	True	False	True	False	False	False	False	False	False	False	False	False	False	True	False	ipsi	False	False	False	False	False	False	inter	False	True	False	False	False	False	False	False	False	False
8297018	MBE16 right	True	False	True	False	False	False	False	False	MBON	['MBON']	1	av	['MBON_subclass_aversive']	1	MBON-av	True	False	False	False	True	False	False	False	False	False	False	False	False	True	False	bi	False	False	False	False	False	False	inter	False	False	False	False	False	False	False	False	False	False
8305958	like thermo AP right	True	False	True	False	False	False	False	False	LHN	['LHN']	1		[]	0	LHN	True	False	True	False	False	False	False	False	False	False	False	False	False	True	False	ipsi	False	False	False	False	False	False	inter	False	False	True	False	False	False	False	False	False	False
8307514	DPLl i 2(BLDa b 2 pep) right	True	False	True	False	False	False	False	False	LHN	['LHN']	1		[]	0	LHN	True	False	True	False	False	False	False	False	False	False	False	False	False	True	False	ipsi	False	False	False	False	False	False	inter	False	False	True	False	False	False	False	False	False	False
8310087	CD ; Key_right	True	False	True	False	False	False	False	False	LHN	['LHN']	1		[]	0	LHN	True	False	True	False	False	False	False	False	False	False	False	False	False	True	False	ipsi	False	False	False	False	False	False	inter	False	False	True	False	False	False	False	False	False	False
8310955	DPLl i ( BLDa b 4 ) right	True	False	True	False	False	False	False	False	LHN	['LHN']	1		[]	0	LHN	True	False	True	False	False	False	False	False	False	False	False	False	False	True	False	ipsi	False	False	False	False	False	False	inter	False	False	True	False	False	False	False	False	False	False
8311264	broad T2 left	True	True	False	False	True	False	False	True	bLN	['bLN']	1	Trio	['broad_LN_subclass_Trio']	1	bLN-Trio	True	False	True	False	False	False	False	False	False	False	False	False	False	True	False	ipsi	False	False	False	False	False	False	inter	False	False	False	False	False	False	False	False	False	False
8313802	BLDc descending 4 right	True	False	True	False	False	False	False	False	unk	[]	0		[]	0	unk	True	False	True	False	False	False	False	False	False	False	False	False	False	True	False	ipsi	False	False	False	False	False	False	inter	False	False	False	False	False	False	False	False	False	False
8318678	KC no claws	True	True	False	False	False	False	False	False	KC	['KC']	1	6claw	['KC_subclass_6claw']	1	KC-6claw	True	False	True	False	False	False	False	False	False	False	False	False	False	True	False	ipsi	False	False	False	False	False	False	inter	False	False	False	False	True	False	False	False	False	False
8318813	DALcl12 v d 5 right	True	False	True	False	False	False	False	False	CN	['CX' 'CN']	2		[]	0	CN	True	False	False	True	False	False	False	False	False	False	False	False	False	True	False	contra	False	False	False	False	False	False	inter	False	False	False	False	False	False	True	False	False	False
8319311	MBE10a right	True	False	True	False	False	False	False	False	MBIN	['MBIN']	1		[]	0	MBIN	True	False	False	True	False	False	False	False	False	False	False	False	False	True	False	contra	False	False	False	False	False	False	inter	False	False	False	True	False	False	False	False	False	False
8338584	MBE13a left	True	True	False	False	False	False	False	False	MBON	['MBON']	1	av	['MBON_subclass_aversive']	1	MBON-av	True	False	False	False	True	False	True	False	False	False	False	False	False	True	False	bi	False	False	False	False	False	False	inter	False	False	False	False	False	False	False	False	False	False
8340950	nc2;left	True	True	False	False	False	False	False	False	vPN	['vPN']	1		[]	0	vPN	True	False	True	False	False	False	False	False	False	False	False	False	False	True	False	ipsi	False	False	False	False	False	False	inter	False	True	False	False	False	False	False	False	False	False
8347613	Ivy left	True	True	False	False	False	False	False	False	LHN	['LHN']	1		[]	0	LHN	True	False	False	False	True	False	False	False	False	False	False	False	False	True	False	bi	False	False	False	False	False	False	inter	False	False	True	False	False	False	False	False	False	False
8347720	BLVa hook 3 left	True	True	False	False	False	False	False	False	unk	[]	0		[]	0	unk	True	False	True	False	False	False	False	False	False	False	False	False	False	True	False	ipsi	False	False	False	False	False	False	inter	False	False	False	False	False	False	False	False	False	False
8347907	BLVa_t ascending medial 3 left	True	True	False	False	False	False	False	False	unk	[]	0		[]	0	unk	True	False	True	False	False	False	False	False	False	False	False	False	False	True	False	ipsi	False	False	False	False	False	False	inter	False	False	False	False	False	False	False	False	False	False
8348277	BLVa hook 2 left	True	True	False	False	False	False	False	False	unk	[]	0		[]	0	unk	True	False	True	False	False	False	False	False	False	False	False	False	False	True	False	ipsi	False	False	False	False	False	False	inter	False	False	False	False	False	False	False	False	False	False
8349454	GB: left	False	True	False	False	False	False	False	False	FFN	['FFN']	1		[]	0	FFN	False	False	False	False	False	False	False	True	False	False	False	False	False	False	False	unk	False	False	False	False	False	False	inter	False	True	False	False	False	False	False	False	False	False
8349553	Ivy right	True	False	True	False	False	False	False	False	LHN	['LHN']	1		[]	0	LHN	True	False	False	False	True	False	False	False	False	False	False	False	False	True	False	bi	False	False	False	False	False	False	inter	False	False	True	False	False	False	False	False	False	False
8357933	BT; BAmd2 ven desc lat 5_left	True	True	False	False	False	False	False	False	dSEZ	['dSEZ']	1		[]	0	dSEZ	True	False	True	False	False	False	False	False	False	False	False	False	False	True	False	ipsi	True	False	False	False	False	False	output	False	False	False	False	False	False	False	True	False	False
8370111	Pre-ipsigoro-2_right	True	False	True	False	False	False	False	False	unk	[]	0		[]	0	unk	True	False	False	False	True	False	False	False	False	False	False	False	False	True	False	bi	False	False	False	False	False	False	inter	False	True	False	False	False	False	False	False	False	False
8371225	A02k Pseudolooper-1_a1r	False	False	True	False	False	False	False	False	unk	[]	0		[]	0	unk	False	False	False	False	False	False	False	False	False	False	False	False	False	False	False	unk	False	False	False	False	False	False	inter	False	False	False	False	False	False	False	False	False	False
8391330	DPMl a 2 DPPT neuron left	True	True	False	False	False	False	False	False	dVNC	['dVNC']	1		[]	0	dVNC	True	False	True	False	False	False	False	False	False	False	False	False	False	True	False	ipsi	True	False	False	False	False	False	output	False	False	False	False	False	False	False	False	True	False
8393981	KC no pair	True	True	False	False	False	False	False	False	KC	['KC']	1	2claw	['KC_subclass_2claw']	1	KC-2claw	True	False	True	False	False	False	False	False	False	False	False	False	False	True	False	ipsi	False	False	False	False	False	False	inter	False	False	False	False	True	False	False	False	False	False
8398900	FLON;left	True	True	False	False	False	False	False	False	LON	['LON']	1		[]	0	LON	True	False	True	False	False	False	False	False	False	False	False	False	False	True	False	ipsi	False	False	False	False	False	False	inter	False	False	False	False	False	False	False	False	False	False
8399890	94a & 94b PN left	True	True	False	False	False	False	False	False	uPN	['uPN']	1		[]	0	uPN	True	False	True	False	False	False	False	False	False	False	False	False	False	True	False	ipsi	False	False	False	False	False	False	inter	False	True	False	False	False	False	False	False	False	False
8412625	Basal Tel-like 2 right	True	False	True	False	False	False	False	False	unk	[]	0		[]	0	unk	True	False	False	False	True	False	False	False	False	False	False	False	False	True	False	bi	False	False	False	False	False	False	inter	False	False	False	False	False	False	False	False	False	False
8413543	BLP12 descending 4 right; BLP12 a 8	True	False	True	False	False	False	False	False	unk	[]	0		[]	0	unk	True	False	True	False	False	False	False	False	False	False	False	False	False	True	False	ipsi	False	False	False	False	False	False	inter	False	False	False	False	False	False	False	False	False	False
8413663	KC49	True	False	True	False	False	False	False	False	KC	['KC']	1	2claw	['KC_subclass_2claw']	1	KC-2claw	True	False	True	False	False	False	False	False	False	False	False	False	False	True	False	ipsi	False	False	False	False	False	False	inter	False	False	False	False	True	False	False	False	False	False
8419064	vbd_a1l_	False	True	False	False	False	False	False	False	unk	[]	0		[]	0	unk	False	False	False	False	False	False	False	False	False	False	False	False	False	False	False	unk	False	False	False	False	True	False	inter	False	False	False	False	False	False	False	False	False	False
8419602	KC50	True	False	True	False	False	False	False	False	KC	['KC']	1	6claw	['KC_subclass_6claw']	1	KC-6claw	True	False	True	False	False	False	False	False	False	False	False	False	False	True	False	ipsi	False	False	False	False	False	False	inter	False	False	False	False	True	False	False	False	False	False
8421329	A08e3_a1l	False	True	False	False	False	False	False	False	unk	[]	0		[]	0	unk	False	False	False	False	False	False	False	False	False	False	False	False	False	False	False	unk	False	False	False	False	False	False	inter	False	False	False	False	False	False	False	False	False	False
8423405	UE: down pOLP&PVL09_left	True	True	False	False	False	False	False	False	LHN;CN	['LHN' 'CN']	2		[]	0	LHN;CN	True	False	True	False	False	False	False	False	False	False	False	False	False	True	False	ipsi	False	False	False	False	False	False	inter	False	False	True	False	False	False	True	False	False	False
8427677	KC51	True	False	True	False	False	False	False	False	KC	['KC']	1	3claw	['KC_subclass_3claw']	1	KC-3claw	True	False	True	False	False	False	False	False	False	False	False	False	False	True	False	ipsi	False	False	False	False	False	False	inter	False	False	False	False	True	False	False	False	False	False
8435311	MxN-L-motor-09 - MHD-C	False	True	False	False	False	False	True	False	unk	[]	0	MN	['motor_subclass_MN']	1	unk-MN	False	False	False	False	False	False	False	True	False	False	False	False	False	False	False	unk	False	False	False	False	False	False	inter	False	False	False	False	False	False	False	False	False	False
8447845	Rh6PR-10;right	False	False	True	False	False	False	False	False	sens	['sens']	1	photoRh6	['sens_subclass_photoRh6']	1	sens-photoRh6	True	False	True	False	False	False	False	False	False	False	False	False	False	True	False	ipsi	False	True	False	True	False	False	input	True	False	False	False	False	False	False	False	False	False
8451818	ADC1_right	True	False	True	False	False	False	False	False	CN	['CN']	1		[]	0	CN	True	False	False	False	True	False	False	False	False	False	False	False	False	True	False	bi	False	False	False	False	False	False	inter	False	False	False	False	False	False	True	False	False	False
8461082	Basal Tel-like 10 right	True	False	True	False	False	False	False	False	unk	[]	0		[]	0	unk	True	False	False	False	True	False	False	False	False	False	False	False	False	True	False	bi	False	False	False	False	False	False	inter	False	False	False	False	False	False	False	False	False	False
8469124	BLDn 1 AF ; Right Review	True	False	True	False	False	False	False	False	LHN	['LHN']	1		[]	0	LHN	True	False	True	False	False	False	False	False	False	False	False	False	False	True	False	ipsi	False	False	False	False	False	False	inter	False	False	True	False	False	False	False	False	False	False
8471817	BLAl F neuron 2 right	True	False	True	False	False	False	False	False	unk	[]	0		[]	0	unk	True	False	True	False	False	False	False	False	False	False	False	False	False	True	False	ipsi	False	False	False	False	False	False	inter	False	False	False	False	False	False	False	False	False	False
8480221	mPN seahorse left	True	True	False	False	False	False	False	False	mPN	['mPN']	1	olfac	['mPN_subclass_olfactory']	1	mPN-olfac	True	False	True	False	False	False	False	False	False	False	False	False	False	True	False	ipsi	False	False	False	False	False	False	inter	False	True	False	False	False	False	False	False	False	False
8480418	OLP4;right	True	False	True	False	False	False	False	False	LON	['LON']	1		[]	0	LON	True	False	True	False	False	False	False	False	True	False	False	False	True	True	False	ipsi	False	False	False	False	False	False	inter	False	False	False	False	False	False	False	False	False	False
8496618	DNs-17_right	True	False	True	False	False	False	False	False	dVNC	['dVNC']	1		[]	0	dVNC	True	False	False	True	False	False	False	False	False	False	False	False	False	True	False	contra	True	False	False	False	False	False	output	False	False	False	False	False	False	False	False	True	False
8504660	KC52	True	False	True	False	False	False	False	False	KC	['KC']	1	3claw	['KC_subclass_3claw']	1	KC-3claw	True	False	True	False	False	False	False	False	False	False	False	False	False	True	False	ipsi	False	False	False	False	False	False	inter	False	False	False	False	True	False	False	False	False	False
8509534	mPN cobra left	True	True	False	False	False	False	False	False	mPN	['mPN']	1	multi	['mPN_subclass_multi']	1	mPN-multi	True	False	True	False	False	False	False	False	False	False	False	False	False	True	False	ipsi	False	False	False	False	False	False	inter	False	True	False	False	False	False	False	False	False	False
8509987	KC53	True	False	True	False	False	False	False	False	KC	['KC']	1	5claw	['KC_subclass_5claw']	1	KC-5claw	True	False	True	False	False	False	False	False	False	False	False	False	False	True	False	ipsi	False	False	False	False	False	False	inter	False	False	False	False	True	False	False	False	False	False
8513389	KC no pair	True	True	False	False	False	False	False	False	KC	['KC']	1	2claw	['KC_subclass_2claw']	1	KC-2claw	True	False	True	False	False	False	False	False	False	False	False	False	False	True	False	ipsi	False	False	False	False	False	False	inter	False	False	False	False	True	False	False	False	False	False
8529400	UNK bilateral gnarled dendrite left	True	True	False	False	False	False	False	False	unk	[]	0		[]	0	unk	True	False	False	False	True	False	False	False	False	False	False	False	False	True	False	bi	False	False	False	False	False	False	inter	False	False	False	False	False	False	False	False	False	False
8539175	TT ; BAmd1 v r _Kathak_right	True	False	True	False	False	False	False	False	CN	['CN']	1		[]	0	CN	True	False	False	True	False	False	False	False	False	False	False	False	False	True	False	contra	False	False	False	False	False	False	inter	False	False	False	False	False	False	True	False	False	False
8540770	BAmd1 v 2 right	True	False	True	False	False	False	False	False	FB2N	['FB2N']	1		[]	0	FB2N	True	False	False	True	False	False	False	False	False	False	False	False	False	True	False	contra	False	False	False	False	False	False	inter	False	False	False	False	False	True	False	False	False	False
8542422	AD:BAmd1 v 3_Kathak_right	True	False	True	False	False	False	False	False	CN	['CN']	1		[]	0	CN	True	False	False	True	False	False	False	False	False	False	False	False	False	True	False	contra	False	False	False	False	False	False	inter	False	True	False	False	False	False	True	False	False	False
8544824	BLP claw 3 right	True	False	True	False	False	False	False	False	unk	[]	0		[]	0	unk	True	False	True	False	False	False	False	False	False	False	False	False	False	True	False	ipsi	False	False	False	False	False	False	inter	False	False	False	False	False	False	False	False	False	False
8546775	DPLam hook right	True	False	True	False	False	False	False	False	unk	[]	0		[]	0	unk	True	False	True	False	False	False	False	False	False	False	False	False	False	True	False	ipsi	False	False	False	False	False	False	inter	False	False	False	False	False	False	False	False	False	False
8559525	Downstream Downstream A00c right	True	False	True	False	False	False	False	False	unk	[]	0		[]	0	unk	True	False	True	False	False	False	False	False	False	False	False	False	False	True	False	ipsi	False	False	False	False	False	False	inter	False	False	False	False	False	False	False	False	False	False
8559607	KC54	True	False	True	False	False	False	False	False	KC	['KC']	1	4claw	['KC_subclass_4claw']	1	KC-4claw	True	False	True	False	False	False	False	False	False	False	False	False	False	True	False	ipsi	False	False	False	False	False	False	inter	False	False	False	False	True	False	False	False	False	False
8565131	Nest_right	True	False	True	False	False	False	False	False	LHN;CN	['LHN' 'CN']	2		[]	0	LHN;CN	True	False	True	False	False	False	False	False	False	False	False	False	False	True	False	ipsi	False	False	False	False	False	False	inter	False	False	True	False	False	False	True	False	False	False
8566140	DPMm1 3 (Output of Munin)_right	True	False	True	False	False	False	False	False	unk	[]	0		[]	0	unk	True	False	False	False	True	False	False	False	False	False	False	False	False	True	False	bi	False	False	False	False	False	False	inter	False	False	False	False	False	False	False	False	False	False
8571259	DPMm1 4_right	True	False	True	False	False	False	False	False	unk	[]	0		[]	0	unk	True	False	False	False	True	False	False	False	False	False	False	False	False	True	False	bi	False	False	False	False	False	False	inter	False	False	False	False	False	False	False	False	False	False
8572353	VB: DPMm1 4_right	True	False	True	False	False	False	False	False	unk	[]	0		[]	0	unk	True	False	False	False	True	False	False	False	False	False	False	False	False	True	False	bi	False	False	False	False	False	False	inter	False	False	False	False	False	False	False	False	False	False
8574714	PaN-R-motor-02	False	False	True	False	False	False	True	False	unk	[]	0	PaN	['motor_subclass_PaN']	1	unk-PaN	False	False	False	False	False	False	False	True	False	False	False	False	False	False	False	unk	False	False	False	False	False	False	inter	False	False	False	False	False	False	False	False	False	False
8582134	BLDn 1 AF ; Left Review	True	True	False	False	False	False	False	False	LHN	['LHN']	1		[]	0	LHN	True	False	True	False	False	False	False	False	False	False	False	False	False	True	False	ipsi	False	False	False	False	False	False	inter	False	False	True	False	False	False	False	False	False	False
8592501	BLP12 hook 4 right	True	False	True	False	False	False	False	False	unk	[]	0		[]	0	unk	True	False	True	False	False	False	False	False	False	False	False	False	False	True	False	ipsi	False	False	False	False	False	False	inter	False	False	False	False	False	False	False	False	False	False
8639662	DPLm ant 1 left	True	True	False	False	False	False	False	False	unk	[]	0		[]	0	unk	True	False	True	False	False	False	False	False	False	False	False	False	False	True	False	ipsi	False	False	False	False	False	False	inter	False	False	False	False	False	False	False	False	False	False
8640212	BLAd local unpaired left	True	True	False	False	False	False	False	False	unk	[]	0		[]	0	unk	True	False	True	False	False	False	False	False	False	False	False	False	False	True	False	ipsi	False	False	False	False	False	False	inter	False	False	False	False	False	False	False	False	False	False
8641784	BLP12 local descending twig 1 right	True	False	True	False	False	False	False	False	unk	[]	0		[]	0	unk	True	False	True	False	False	False	False	False	False	False	False	False	False	True	False	ipsi	False	False	False	False	False	False	inter	False	False	False	False	False	False	False	False	False	False
8644484	A05g_a1l? lch projection neuron bilateral dendrites a1l	False	True	False	False	False	False	False	False	unk	[]	0		[]	0	unk	False	False	False	False	False	False	False	False	False	False	False	False	False	True	False	unk	False	True	True	False	False	False	input	False	False	False	False	False	False	False	False	False	False
8670503	DPLm2 gnarled right	True	False	True	False	False	False	False	False	LHN	['LHN']	1		[]	0	LHN	True	False	True	False	False	False	False	False	False	False	False	False	False	True	False	ipsi	False	False	False	False	False	False	inter	False	False	True	False	False	False	False	False	False	False
8687096	DPlal outer bilateral 2 left	True	True	False	False	False	False	False	False	unk	[]	0		[]	0	unk	True	False	False	False	True	False	False	False	False	False	False	False	False	True	False	bi	False	False	False	False	False	False	inter	False	False	False	False	False	False	False	False	False	False
8688631	A03a4_a1l	False	True	False	False	False	False	False	False	unk	[]	0		[]	0	unk	False	False	False	False	False	False	False	False	False	False	False	False	False	False	False	unk	False	False	False	False	False	False	inter	False	False	False	False	False	False	False	False	False	False
8689148	CP23 v 7	True	False	True	False	False	False	False	False	FFN	['FFN']	1		[]	0	FFN	True	False	True	False	False	False	False	False	False	False	False	False	False	True	False	ipsi	False	False	False	False	False	False	inter	False	False	False	False	False	False	False	False	False	False
8689674	MBE10a left	True	True	False	False	False	False	False	False	MBIN	['MBIN']	1		[]	0	MBIN	True	False	False	True	False	False	False	False	False	False	False	False	False	True	False	contra	False	False	False	False	False	False	inter	False	False	False	True	False	False	False	False	False	False
8696919	DPlal crinkled 1 right; DPLal 2 1 neuron 8696920	True	False	True	False	False	False	False	False	unk	[]	0		[]	0	unk	True	False	True	False	False	False	False	False	False	False	False	False	False	True	False	ipsi	False	False	False	False	False	False	inter	False	False	False	False	False	False	False	False	False	False
8697453	Basal Tel-like 3 right	True	False	True	False	False	False	False	False	unk	[]	0		[]	0	unk	True	False	False	False	True	False	False	False	False	False	False	False	False	True	False	bi	False	False	False	False	False	False	inter	False	False	False	False	False	False	False	False	False	False
8698941	DPLal 3 1 neuron right	True	False	True	False	False	False	False	False	LHN	['LHN']	1		[]	0	LHN	True	False	True	False	False	False	False	False	False	False	False	False	False	True	False	ipsi	False	False	False	False	False	False	inter	False	False	True	False	False	False	False	False	False	False
8700125	GlulOLP;left	True	True	False	False	False	False	False	False	LON	['LON']	1		[]	0	LON	True	False	True	False	False	False	False	False	False	False	False	False	False	True	False	ipsi	False	False	False	False	False	False	inter	False	False	False	False	False	False	False	False	False	False
8704079	mPN iACT B3 left	True	True	False	False	False	False	False	False	mPN	['mPN']	1	multi	['mPN_subclass_multi']	1	mPN-multi	True	False	True	False	False	False	False	False	False	False	False	False	False	True	False	ipsi	False	False	False	False	False	False	inter	False	True	False	False	False	False	False	False	False	False
8705088	PDL1_right	True	False	True	False	False	False	False	False	LHN	['LHN']	1		[]	0	LHN	True	False	True	False	False	False	False	False	False	False	False	False	False	True	False	ipsi	False	False	False	False	False	False	inter	False	False	True	False	False	False	False	False	False	False
8709865	BLAv12_ant descending 1 right	True	False	True	False	False	False	False	False	unk	[]	0		[]	0	unk	True	False	True	False	False	False	False	False	False	False	False	False	False	True	False	ipsi	False	False	False	False	False	False	inter	False	False	False	False	False	False	False	False	False	False
8710444	BLAv1_2_right	True	False	True	False	False	False	False	False	unk	[]	0		[]	0	unk	True	False	True	False	False	False	False	False	False	False	False	False	False	True	False	ipsi	False	False	False	False	False	False	inter	False	False	False	False	False	False	False	False	False	False
8711574	T2: BLAv1 3 _sibling_right	True	False	True	False	False	False	False	False	LHN;CN	['LHN' 'CN']	2		[]	0	LHN;CN	True	False	True	False	False	False	False	False	False	False	False	False	False	True	False	ipsi	False	False	False	False	False	False	inter	False	False	True	False	False	False	True	False	False	False
8712361	AB_right	True	False	True	False	False	False	False	False	CN	['FAN' 'CN']	2		[]	0	CN	True	False	True	False	False	False	False	False	False	False	False	False	False	True	False	ipsi	False	False	False	False	False	False	inter	False	False	False	False	False	True	True	False	False	False
8715940	BLAv12_lat pointer 3 right; BLAv2 ant 1 ven neuron 8715941	True	False	True	False	False	False	False	False	unk	[]	0		[]	0	unk	True	False	True	False	False	False	False	False	False	False	False	False	False	True	False	ipsi	False	False	False	False	False	False	inter	False	False	False	False	False	False	False	False	False	False
8717042	AU : Right BLAv2 post early dor neuron 8717043	True	False	True	False	False	False	False	False	CN	['CN']	1		[]	0	CN	True	False	False	False	True	False	False	False	False	False	False	False	False	True	False	bi	False	False	False	False	False	False	inter	False	False	False	False	False	False	True	False	False	False
8717219	5thLN;right	True	False	True	False	False	False	False	False	vPN	['vPN']	1		[]	0	vPN	True	False	True	False	False	False	False	False	False	False	False	False	False	True	False	ipsi	False	False	False	False	False	False	inter	False	True	False	False	False	False	False	False	False	False
8723267	AF7: PDL_right_sibling 35	True	False	True	False	False	False	False	False	LHN	['LHN']	1		[]	0	LHN	True	False	True	False	False	False	False	False	False	False	False	False	False	True	False	ipsi	False	False	False	False	False	False	inter	False	False	True	False	False	False	False	False	False	False
8723397	KC55 young	True	False	True	False	False	True	False	False	KC	['KC']	1		[]	0	KC	False	False	True	False	False	False	False	False	False	False	False	False	False	True	False	ipsi	False	False	False	False	False	False	inter	False	False	False	False	True	False	False	False	False	False
8723983	CM13 descending left	True	True	False	False	False	False	False	False	dVNC	['dVNC']	1		[]	0	dVNC	True	False	True	False	False	False	False	False	False	False	False	False	False	True	False	ipsi	True	False	False	False	False	False	output	False	False	False	False	False	False	False	False	True	False
8741619	peptidergic with docked vesicles_right	True	False	True	False	False	False	False	False	dVNC	['dVNC']	1		[]	0	dVNC	True	False	True	False	False	False	False	False	False	False	False	False	False	True	False	ipsi	True	False	False	False	False	False	output	False	False	False	False	False	False	False	False	True	False
8752697	AN: DPMlp Lar_right	True	False	True	False	False	False	False	False	CN	['FAN' 'CN']	2		[]	0	CN	True	False	False	True	False	False	False	False	False	False	False	False	False	True	False	contra	False	False	False	False	False	False	inter	False	False	False	False	False	True	True	False	False	False
8755914	peptidergic with docked vesicles_left	True	True	False	False	False	False	False	False	dVNC	['dVNC']	1		[]	0	dVNC	True	False	True	False	False	False	False	False	False	False	False	False	False	True	False	ipsi	True	False	False	False	False	False	output	False	False	False	False	False	False	False	False	True	False
8761400	KC56 young	True	False	True	False	False	True	False	False	KC	['KC']	1		[]	0	KC	False	False	False	False	False	False	False	False	False	False	False	False	False	True	False	unk	False	False	False	False	False	False	inter	False	False	False	False	True	False	False	False	False	False
8764750	KC57 very young	True	False	True	False	False	True	False	False	KC	['KC']	1		[]	0	KC	False	False	False	False	False	False	False	False	False	False	False	False	False	True	False	unk	False	False	False	False	False	False	inter	False	False	False	False	True	False	False	False	False	False
8765298	BLP12 claw 3 left	True	True	False	False	False	False	False	False	unk	[]	0		[]	0	unk	True	False	True	False	False	False	False	False	False	False	False	False	False	True	False	ipsi	False	False	False	False	False	False	inter	False	False	False	False	False	False	False	False	False	False
8765865	KC58 very young	True	False	True	False	False	True	False	False	KC	['KC']	1		[]	0	KC	False	False	False	False	False	False	False	False	False	False	False	False	False	True	False	unk	False	False	False	False	False	False	inter	False	False	False	False	True	False	False	False	False	False
8766921	KC59 young	True	False	True	False	False	True	False	False	KC	['KC']	1		[]	0	KC	False	False	False	False	False	False	False	False	False	False	False	False	False	True	False	unk	False	False	False	False	False	False	inter	False	False	False	False	True	False	False	False	False	False
8773165	KC60 very young	True	False	True	False	False	True	False	False	KC	['KC']	1		[]	0	KC	False	False	False	False	False	False	False	False	False	False	False	False	False	True	False	unk	False	False	False	False	False	False	inter	False	False	False	False	True	False	False	False	False	False
8773716	KC61 very young	True	False	True	False	False	True	False	False	KC	['KC']	1		[]	0	KC	False	False	False	False	False	False	False	False	False	False	False	False	False	True	False	unk	False	False	False	False	False	False	inter	False	False	False	False	True	False	False	False	False	False
8773879	KC62 young	True	False	True	False	False	True	False	False	KC	['KC']	1		[]	0	KC	False	False	False	False	False	False	False	False	False	False	False	False	False	True	False	unk	False	False	False	False	False	False	inter	False	False	False	False	True	False	False	False	False	False
8790590	T27h_t2r	False	False	True	False	False	False	False	False	FFN	['FFN']	1		[]	0	FFN	False	False	False	False	False	False	False	True	False	False	False	False	False	False	False	unk	False	False	False	False	False	False	inter	False	False	False	False	False	False	False	False	False	False
8792120	KC63 young	True	False	True	False	False	True	False	False	KC	['KC']	1		[]	0	KC	False	False	True	False	False	False	False	False	False	False	False	False	False	True	False	ipsi	False	False	False	False	False	False	inter	False	False	False	False	True	False	False	False	False	False
8792477	BL1 ; CM13 lat 1_right	True	False	True	False	False	False	False	False	FBN	['FBN']	1		[]	0	FBN	True	False	False	True	False	False	False	False	False	False	False	False	False	True	False	contra	False	False	False	False	False	False	inter	False	False	False	False	False	True	False	False	False	False
8798010	MBE13b left	True	True	False	False	False	False	False	False	MBON	['MBON']	1	av	['MBON_subclass_aversive']	1	MBON-av	True	False	False	False	True	False	True	False	False	False	False	False	False	True	False	bi	False	False	False	False	False	False	inter	False	False	False	False	False	False	False	False	False	False
8801715	From Visual to CPM? left	True	True	False	False	False	False	False	False	unk	[]	0		[]	0	unk	True	False	False	True	False	False	False	False	False	False	False	False	False	True	False	contra	False	False	False	False	False	False	inter	False	False	False	False	False	False	False	False	False	False
8801736	Stirrups left	True	True	False	False	False	False	False	False	unk	[]	0		[]	0	unk	True	False	False	True	False	False	False	False	False	False	False	False	False	True	False	contra	False	False	False	False	False	False	inter	False	False	False	False	False	False	False	False	False	False
8802069	neuron 8802070 down_oct	True	True	False	False	False	False	False	False	FFN	['FFN']	1		[]	0	FFN	True	False	True	False	False	False	False	False	False	False	False	False	False	True	False	ipsi	False	False	False	False	False	False	inter	False	False	False	False	False	False	False	False	False	False
8805777	BLDc A00c pointer 2 right; BPL local 1 R	True	False	True	False	False	False	False	False	unk	[]	0		[]	0	unk	True	False	True	False	False	False	False	False	False	False	False	False	False	True	False	ipsi	False	False	False	False	False	False	inter	False	False	False	False	False	False	False	False	False	False
8809171	lasso-top 3 left	True	True	False	False	False	False	False	False	unk	[]	0		[]	0	unk	True	False	True	False	False	False	False	False	False	False	False	False	False	True	False	ipsi	False	False	False	False	False	False	inter	False	False	False	False	False	False	False	False	False	False
8810141	CM13 horseshoe 1 left	True	True	False	False	False	False	False	False	unk	[]	0		[]	0	unk	True	False	False	False	True	False	False	False	False	False	False	False	False	True	False	bi	False	False	False	False	False	False	inter	False	False	False	False	False	False	False	False	False	False
8810739	MN-R-Sens-B2-AVp-02	False	False	True	False	False	False	False	False	sens	['sens']	1	MN	['sens_subclass_MN']	1	sens-MN	True	False	False	False	True	False	False	False	False	False	False	False	False	True	False	bi	False	True	False	True	False	False	input	True	False	False	False	False	False	False	False	False	False
8812078	MIXED crinkled right; BLAd ant med 2 meets Larderet neuron 8812079	True	False	True	False	False	False	False	False	unk	[]	0		[]	0	unk	True	False	True	False	False	False	False	False	False	False	False	False	False	True	False	ipsi	False	False	False	False	False	False	inter	False	False	False	False	False	False	False	False	False	False
8813113	BLAd ant med 3 neuron right	True	False	True	False	False	False	False	False	LHN	['LHN']	1		[]	0	LHN	True	False	True	False	False	False	False	False	False	False	False	False	False	True	False	ipsi	False	False	False	False	False	False	inter	False	False	True	False	False	False	False	False	False	False
8814524	DPM long neck left	True	True	False	False	True	False	False	False	unk	[]	0		[]	0	unk	True	False	True	False	False	False	False	False	False	False	False	False	False	True	False	ipsi	False	False	False	False	False	False	inter	False	False	False	False	False	False	False	False	False	False
8814922	BLAd ant lat 1_right	True	False	True	False	False	False	False	False	FB2N	['FB2N']	1		[]	0	FB2N	True	False	True	False	False	False	False	False	False	False	False	False	False	True	False	ipsi	False	False	False	False	False	False	inter	False	False	False	False	False	True	False	False	False	False
8821758	BLVa34 small ipsi 2 right; BLVa34 a 5	True	False	True	False	False	False	False	False	unk	[]	0		[]	0	unk	True	False	True	False	False	False	False	False	False	False	False	False	False	True	False	ipsi	False	False	False	False	False	False	inter	False	False	False	False	False	False	False	False	False	False
8826198	CPf Lever Puller right	True	False	True	False	False	False	False	False	unk	[]	0		[]	0	unk	True	False	False	True	False	False	False	False	False	False	False	False	False	True	False	contra	False	False	False	False	False	False	inter	False	False	False	False	False	False	False	False	False	False
8835968	KC64	True	False	True	False	False	False	False	False	KC	['KC']	1	2claw	['KC_subclass_2claw']	1	KC-2claw	True	False	True	False	False	False	False	False	False	False	False	False	False	True	False	ipsi	False	False	False	False	False	False	inter	False	False	False	False	True	False	False	False	False	False
8838927	neuron 8838928	True	True	False	False	False	False	False	False	FFN	['FFN']	1		[]	0	FFN	True	False	True	False	False	False	False	False	False	False	False	False	False	True	False	ipsi	False	False	False	False	False	False	inter	False	False	False	False	False	False	False	False	False	False
8840343	BLA pointer right	True	False	True	False	False	False	False	False	unk	[]	0		[]	0	unk	True	False	True	False	False	False	False	False	False	False	False	False	False	True	False	ipsi	False	False	False	False	False	False	inter	False	False	False	False	False	False	False	False	False	False
8842220	BLAd lat 1 neuron 8842221_sibling right	True	False	True	False	False	False	False	False	LHN	['LHN']	1		[]	0	LHN	True	False	True	False	False	False	False	False	False	False	False	False	False	True	False	ipsi	False	False	False	False	False	False	inter	False	False	True	False	False	False	False	False	False	False
8847957	Bridge II_right	True	False	True	False	False	False	False	False	LHN	['LHN']	1		[]	0	LHN	True	False	True	False	False	False	False	False	False	False	False	False	False	True	False	ipsi	False	False	False	False	False	False	inter	False	False	True	False	False	False	False	False	False	False
[truncated: 2,269 more rows]
[truncated: 55 more columns]
